# Supplementary material for: Identification and characterization of HPV-independent cervical cancers
Source: Oncotarget. 2017 Jan 6;8(8):13375–86. doi: 10.18632/oncotarget.14533 (PMC5355105; doi:10.18632/oncotarget.14533)
Supplement: Supplementary file 3 [file oncotarget-08-13375-s003.doc]

"ID"	Cluster	SumallLOG	SumE6E7LOG	3.8-1.3	3.8-1.4	3.8-1.5	5-HT3C2	A1BG	A1BG-AS1	A1CF	A2M	A2M-AS1	A2ML1	A2MP1	A3GALT2	A4GALT	A4GNT	AA06	AAAS	AACP	AACS	AACSP1	AADAC	AADACL2	AADACL3	AADACL4	AADAT	AAED1	AAGAB	AAK1	AAMDC	AAMP	AANAT	AAR2	AARD	AARS	AARS2	AARSD1	AASDH	AASDHPPT	AASS	AATF	AATK	AATK-AS1	ABAT	ABCA1	ABCA10	ABCA11P	ABCA12	ABCA13	ABCA17P	ABCA2	ABCA3	ABCA4	ABCA5	ABCA6	ABCA7	ABCA8	ABCA9	ABCB1	ABCB10	ABCB10P1	ABCB10P3	ABCB10P4	ABCB11	ABCB4	ABCB5	ABCB6	ABCB7	ABCB8	ABCB9	ABCC1	ABCC10	ABCC11	ABCC12	ABCC13	ABCC2	ABCC3	ABCC4	ABCC5	ABCC5-AS1	ABCC6	ABCC6P1	ABCC6P2	ABCC8	ABCC9	ABCD1	ABCD1P2	ABCD1P3	ABCD1P4	ABCD1P5	ABCD2	ABCD3	ABCD4	ABCE1	ABCF1	ABCF2	ABCF2P1	ABCF2P2	ABCF3	ABCG1	ABCG2	ABCG4	ABCG5	ABCG8	ABHD1	ABHD10	ABHD11	ABHD12	ABHD12B	ABHD13	ABHD14A	ABHD14A-ACY1	ABHD14B	ABHD15	ABHD16A	ABHD16B	ABHD17A	ABHD17AP1	ABHD17AP2	ABHD17AP3	ABHD17AP4	ABHD17AP5	ABHD17AP6	ABHD17AP7	ABHD17AP8	ABHD17AP9	ABHD17B	ABHD17C	ABHD2	ABHD3	ABHD4	ABHD5	ABHD6	ABHD8	ABI1	ABI1P1	ABI2	ABI3	ABI3BP	ABL1	ABL2	ABLIM1	ABLIM2	ABLIM3	ABO	ABR	ABRA	ABRACL	ABT1	ABT1P1	ABTB1	ABTB2	ACAA1	ACAA2	ACACA	ACACB	ACAD10	ACAD11	ACAD8	ACAD9	ACADL	ACADM	ACADS	ACADSB	ACADVL	ACAN	ACAP1	ACAP2	ACAP3	ACAT1	ACAT2	ACBD3	ACBD4	ACBD5	ACBD6	ACBD7	ACCS	ACCSL	ACD	ACE	ACE2	ACE3P	ACER1	ACER2	ACER3	ACHE	ACIN1	ACKR2	ACKR3	ACKR4	ACLY	ACMSD	ACN9	ACO1	ACO2	ACOT1	ACOT11	ACOT12	ACOT13	ACOT2	ACOT4	ACOT6	ACOT7	ACOT8	ACOT9	ACOX1	ACOX2	ACOX3	ACOXL	ACP1	ACP2	ACP5	ACP6	ACPL2	ACPP	ACPT	ACR	ACRBP	ACRC	ACRV1	ACSBG1	ACSBG2	ACSF2	ACSF3	ACSL1	ACSL3	ACSL4	ACSL5	ACSL6	ACSM1	ACSM2A	ACSM2B	ACSM3	ACSM4	ACSM5	ACSS1	ACSS2	ACSS3	ACTA1	ACTA2	ACTA2-AS1	ACTB	ACTBL2	ACTBP1	ACTBP10	ACTBP11	ACTBP12	ACTBP13	ACTBP14	ACTBP2	ACTBP3	ACTBP4	ACTBP6	ACTBP7	ACTBP8	ACTBP9	ACTC1	ACTG1	ACTG1P1	ACTG1P10	ACTG1P11	ACTG1P12	ACTG1P2	ACTG1P3	ACTG1P4	ACTG1P9	ACTG2	ACTL10	ACTL6A	ACTL6B	ACTL7A	ACTL7B	ACTL8	ACTL9	ACTN1	ACTN1-AS1	ACTN2	ACTN3	ACTN4	ACTN4P1	ACTN4P2	ACTR10	ACTR1A	ACTR1B	ACTR2	ACTR3	ACTR3B	ACTR3BP1	ACTR3BP2	ACTR3BP3	ACTR3BP4	ACTR3BP5	ACTR3BP6	ACTR3C	ACTR3P1	ACTR3P2	ACTR3P3	ACTR5	ACTR6	ACTR6P1	ACTR8	ACTRT1	ACTRT2	ACTRT3	ACVR1	ACVR1B	ACVR1C	ACVR2A	ACVR2B	ACVR2B-AS1	ACVRL1	ACY1	ACY3	ACYP1	ACYP2	ADA	ADAD1	ADAD1P1	ADAD1P2	ADAD2	ADAL	ADAM10	ADAM11	ADAM12	ADAM15	ADAM17	ADAM18	ADAM19	ADAM1A	ADAM1B	ADAM2	ADAM20	ADAM20P1	ADAM20P2	ADAM20P3	ADAM21	ADAM21P1	ADAM22	ADAM23	ADAM24P	ADAM28	ADAM29	ADAM30	ADAM32	ADAM33	ADAM3A	ADAM3B	ADAM5	ADAM6	ADAM7	ADAM8	ADAM9	ADAMDEC1	ADAMTS1	ADAMTS10	ADAMTS12	ADAMTS13	ADAMTS14	ADAMTS15	ADAMTS16	ADAMTS17	ADAMTS18	ADAMTS19	ADAMTS2	ADAMTS20	ADAMTS3	ADAMTS4	ADAMTS5	ADAMTS6	ADAMTS7	ADAMTS8	ADAMTS9	ADAMTS9-AS2	ADAMTSL1	ADAMTSL2	ADAMTSL3	ADAMTSL4	ADAMTSL5	ADAP1	ADAP2	ADAR	ADARB1	ADARB2	ADARB2-AS1	ADAT1	ADAT2	ADAT3	ADC	ADCK1	ADCK2	ADCK3	ADCK4	ADCK5	ADCY1	ADCY10	ADCY10P1	ADCY2	ADCY3	ADCY4	ADCY5	ADCY6	ADCY7	ADCY8	ADCY9	ADCYAP1	ADCYAP1R1	ADD1	ADD2	ADD3	ADD3-AS1	ADGB	ADH1A	ADH1B	ADH1C	ADH4	ADH5	ADH5P2	ADH5P3	ADH5P4	ADH6	ADH7	ADHFE1	ADI1	ADIG	ADIPOQ	ADIPOQ-AS1	ADIPOR1	ADIPOR1P1	ADIPOR1P2	ADIPOR2	ADIRF	ADK	ADM	ADM2	ADM5	ADNP	ADNP2	ADO	ADORA1	ADORA2A	ADORA2A-AS1	ADORA2B	ADORA2BP1	ADORA3	ADPGK	ADPGK-AS1	ADPRH	ADPRHL1	ADPRHL2	ADPRM	ADRA1A	ADRA1B	ADRA1D	ADRA2A	ADRA2B	ADRA2C	ADRB1	ADRB2	ADRB3	ADRBK1	ADRBK2	ADRM1	ADSL	ADSS	ADSSL1	ADTRP	AEBP1	AEBP2	AEN	AES	AF357530	AF357533	AFAP1	AFAP1-AS1	AFAP1L1	AFAP1L2	AFF1	AFF2	AFF3	AFF4	AFG3L1P	AFG3L2	AFG3L2P1	AFM	AFMID	AFP	AFTPH	AGA	AGAP1	AGAP1-IT1	AGAP10	AGAP11	AGAP2	AGAP2-AS1	AGAP3	AGAP4	AGAP5	AGAP6	AGAP7	AGAP8	AGAP9	AGBL1	AGBL1-AS1	AGBL2	AGBL3	AGBL4	AGBL5	AGER	AGFG1	AGFG2	AGGF1	AGGF1P1	AGGF1P2	AGGF1P3	AGGF1P4	AGK	AGKP1	AGL	AGMAT	AGMO	AGO1	AGO2	AGO3	AGO4	AGPAT1	AGPAT2	AGPAT3	AGPAT4	AGPAT4-IT1	AGPAT5	AGPAT5P1	AGPAT6	AGPAT9	AGPS	AGR2	AGR3	AGRN	AGRP	AGT	AGTPBP1	AGTR1	AGTR2	AGTRAP	AGXT	AGXT2	AHCTF1	AHCTF1P1	AHCY	AHCYL1	AHCYL2	AHCYP1	AHCYP2	AHCYP3	AHCYP4	AHCYP5	AHCYP6	AHCYP7	AHDC1	AHI1	AHNAK	AHNAK2	AHR	AHRR	AHSA1	AHSA2	AHSG	AHSP	AICDA	AIDA	AIF1	AIF1L	AIFM1	AIFM1P1	AIFM2	AIFM3	AIG1	AIM1	AIM1L	AIM2	AIMP1	AIMP1P1	AIMP1P2	AIMP2	AIP	AIPL1	AIRE	AIRN	AJAP1	AJUBA	AK1	AK2	AK2P1	AK2P2	AK3	AK3P2	AK3P3	AK3P4	AK3P5	AK3P6	AK4	AK4P1	AK4P2	AK4P3	AK4P4	AK4P5	AK4P6	AK5	AK7	AK8	AK9	AKAP1	AKAP10	AKAP11	AKAP12	AKAP13	AKAP14	AKAP16BP	AKAP17A_1	AKAP17A_2	AKAP2	AKAP3	AKAP4	AKAP5	AKAP6	AKAP7	AKAP8	AKAP8L	AKAP9	AKIP1	AKIRIN1	AKIRIN2	AKNA	AKNAD1	AKR1A1	AKR1B1	AKR1B10	AKR1B10P1	AKR1B10P2	AKR1B15	AKR1B1P1	AKR1B1P2	AKR1B1P3	AKR1B1P4	AKR1B1P5	AKR1B1P6	AKR1B1P7	AKR1B1P8	AKR1C1	AKR1C2	AKR1C3	AKR1C4	AKR1C5P	AKR1C6P	AKR1C7P	AKR1CL1	AKR1D1	AKR1D1P1	AKR1E2	AKR7A2	AKR7A2P1	AKR7A3	AKR7L	AKT1	AKT1S1	AKT2	AKT3	AKTIP	ALAD	ALAS1	ALAS2	ALB	ALCAM	ALDH16A1	ALDH18A1	ALDH1A1	ALDH1A2	ALDH1A3	ALDH1B1	ALDH1L1	ALDH1L1-AS1	ALDH1L1-AS2	ALDH1L2	ALDH2	ALDH3A1	ALDH3A2	ALDH3B1	ALDH3B2	ALDH4A1	ALDH5A1	ALDH6A1	ALDH7A1	ALDH7A1P1	ALDH7A1P2	ALDH7A1P3	ALDH7A1P4	ALDH8A1	ALDH9A1	ALDOA	ALDOAP1	ALDOAP2	ALDOB	ALDOC	ALG1	ALG10	ALG10B	ALG11	ALG12	ALG13	ALG14	ALG1L	ALG1L12P	ALG1L14P	ALG1L15P	ALG1L2	ALG1L3P	ALG1L5P	ALG1L6P	ALG1L7P	ALG1L8P	ALG1L9P	ALG2	ALG3	ALG3P1	ALG5	ALG6	ALG8	ALG9	ALK	ALKBH1	ALKBH2	ALKBH3	ALKBH3-AS1	ALKBH4	ALKBH5	ALKBH6	ALKBH7	ALKBH8	ALLC	ALMS1	ALMS1P	ALOX12	ALOX12B	ALOX12P1	ALOX12P2	ALOX15	ALOX15B	ALOX15P1	ALOX15P2	ALOX5	ALOX5AP	ALOXE3	ALOXE3P1	ALPI	ALPK1	ALPK2	ALPK3	ALPL	ALPP	ALPPL2	ALS2	ALS2CL	ALS2CR11	ALS2CR12	ALX1	ALX3	ALX4	ALYREF	AMACR	AMBN	AMBP	AMBRA1	AMD1	AMD1P1	AMDHD1	AMDHD2	AMDP1_1	AMDP1_2	AMELX	AMELY	AMER1	AMER2	AMER3	AMFR	AMH	AMHR2	AMICA1	AMIGO1	AMIGO2	AMIGO3	AMMECR1	AMMECR1L	AMMECR1LP1	AMN	AMN1	AMOT	AMOTL1	AMOTL2	AMPD1	AMPD2	AMPD3	AMPH	AMT	AMTN	AMY1A	AMY1B	AMY1C	AMY2A	AMY2B	AMYP1	AMZ1	AMZ2	AMZ2P1	AMZ2P2	ANAPC1	ANAPC10	ANAPC10P1	ANAPC11	ANAPC13	ANAPC15	ANAPC16	ANAPC1P1	ANAPC2	ANAPC4	ANAPC5	ANAPC7	ANG	ANGEL1	ANGEL2	ANGPT1	ANGPT2	ANGPT4	ANGPTL1	ANGPTL2	ANGPTL3	ANGPTL4	ANGPTL5	ANGPTL6	ANGPTL7	ANHX	ANK1	ANK2	ANK3	ANKAR	ANKDD1A	ANKDD1B	ANKEF1	ANKFN1	ANKFY1	ANKH	ANKHD1	ANKHD1-EIF4EBP3	ANKIB1	ANKK1	ANKLE1	ANKLE2	ANKMY1	ANKMY2	ANKRA2	ANKRD1	ANKRD10	ANKRD11	ANKRD12	ANKRD13A	ANKRD13B	ANKRD13C	ANKRD13D	ANKRD16	ANKRD17	ANKRD18A	ANKRD18B	ANKRD18CP	ANKRD18DP	ANKRD18EP	ANKRD19P	ANKRD2	ANKRD20A1	ANKRD20A10P	ANKRD20A11P	ANKRD20A12P	ANKRD20A13P	ANKRD20A14P	ANKRD20A15P	ANKRD20A16P	ANKRD20A17P	ANKRD20A18P	ANKRD20A19P	ANKRD20A2	ANKRD20A20P	ANKRD20A3	ANKRD20A4	ANKRD20A5P	ANKRD20A6P	ANKRD20A7P	ANKRD20A8P	ANKRD20A9P	ANKRD22	ANKRD23	ANKRD24	ANKRD26	ANKRD26P1	ANKRD26P2	ANKRD26P3	ANKRD26P4	ANKRD27	ANKRD28	ANKRD29	ANKRD30A	ANKRD30B	ANKRD30BL	ANKRD30BP1	ANKRD30BP2	ANKRD30BP3	ANKRD31	ANKRD32	ANKRD33	ANKRD33B	ANKRD34A	ANKRD34B	ANKRD34C	ANKRD35	ANKRD36	ANKRD36B	ANKRD36BP1	ANKRD36BP2	ANKRD36C	ANKRD36P1	ANKRD37	ANKRD39	ANKRD40	ANKRD42	ANKRD44	ANKRD45	ANKRD46	ANKRD49	ANKRD50	ANKRD52	ANKRD53	ANKRD54	ANKRD54P1	ANKRD55	ANKRD57P1	ANKRD6	ANKRD60	ANKRD61	ANKRD62	ANKRD62P1-PARP4P3	ANKRD63	ANKRD65	ANKRD66	ANKRD7	ANKRD9	ANKS1A	ANKS1B	ANKS3	ANKS4B	ANKS6	ANKUB1	ANKZF1	ANLN	ANO1	ANO1-AS2	ANO10	ANO2	ANO3	ANO4	ANO5	ANO6	ANO7	ANO8	ANO9	ANP32A	ANP32A-IT1	ANP32AP1	ANP32B	ANP32BP1	ANP32BP2	ANP32BP3	ANP32C	ANP32D	ANP32E	ANPEP	ANTXR1	ANTXR2	ANTXRL	ANTXRLP1	ANXA1	ANXA10	ANXA11	ANXA13	ANXA2	ANXA2P1	ANXA2P2	ANXA2P3	ANXA2R	ANXA3	ANXA4	ANXA5	ANXA6	ANXA7	ANXA8	ANXA8L1	ANXA8L2	ANXA9	AOAH	AOAH-IT1	AOC1	AOC2	AOC3	AOC4P	AOX1	AOX2P	AP1AR	AP1B1	AP1B1P1	AP1B1P2	AP1G1	AP1G2	AP1M1	AP1M2	AP1S1	AP1S2	AP1S3	AP2A1	AP2A2	AP2B1	AP2M1	AP2S1	AP3B1	AP3B2	AP3D1	AP3M1	AP3M2	AP3S1	AP3S2	AP4B1	AP4B1-AS1	AP4E1	AP4M1	AP4S1	AP5B1	AP5M1	AP5S1	AP5Z1	APAF1	APBA1	APBA2	APBA3	APBB1	APBB1IP	APBB2	APBB3	APC	APC2	APCDD1	APCDD1L	APCDD1L-AS1	APCS	APEH	APEX1	APEX2	APH1A	APH1B	API5	API5P1	API5P2	APIP	APITD1	APITD1-CORT	APLF	APLN	APLNR	APLP1	APLP2	APMAP	APOA1	APOA1BP	APOA2	APOA4	APOA5	APOB	APOBEC1	APOBEC2	APOBEC3A	APOBEC3B	APOBEC3C	APOBEC3D	APOBEC3F	APOBEC3G	APOBEC3H	APOBEC4	APOBR	APOC1	APOC1P1	APOC2	APOC3	APOC4	APOC4-APOC2	APOD	APOE	APOF	APOH	APOL1	APOL2	APOL3	APOL4	APOL5	APOL6	APOLD1	APOM	APOO	APOOL	APOOP1	APOOP2	APOOP3	APOOP4	APOOP5	APOPT1	APP	APPBP2	APPL1	APPL2	APRT	APTX	AQP1	AQP10	AQP11	AQP12A	AQP12B	AQP2	AQP3	AQP4	AQP4-AS1	AQP5	AQP6	AQP7	AQP7P1	AQP7P2	AQP7P3	AQP7P4	AQP8	AQP9	AQPEP	AQR	AR	ARAF	ARAF2P	ARAF3P	ARAP1	ARAP2	ARAP3	ARC	ARCN1	AREG	AREGB	AREL1	ARF1	ARF1P1	ARF1P2	ARF1P3	ARF3	ARF4	ARF4P1	ARF4P2	ARF4P3	ARF4P4	ARF4P5	ARF5	ARF6	ARFGAP1	ARFGAP2	ARFGAP3	ARFGEF1	ARFGEF2	ARFIP1	ARFIP2	ARFRP1	ARG1	ARG2	ARGFX	ARGFXP1	ARGFXP2	ARGLU1	ARHGAP1	ARHGAP10	ARHGAP11A	ARHGAP11B	ARHGAP12	ARHGAP15	ARHGAP16P	ARHGAP17	ARHGAP18	ARHGAP19	ARHGAP19-SLIT1	ARHGAP20	ARHGAP21	ARHGAP22	ARHGAP23	ARHGAP24	ARHGAP25	ARHGAP26	ARHGAP26-AS1	ARHGAP27	ARHGAP28	ARHGAP29	ARHGAP30	ARHGAP31	ARHGAP32	ARHGAP33	ARHGAP35	ARHGAP36	ARHGAP39	ARHGAP4	ARHGAP40	ARHGAP42	ARHGAP42P1	ARHGAP42P2	ARHGAP42P3	ARHGAP42P4	ARHGAP42P5	ARHGAP44	ARHGAP5	ARHGAP5-AS1	ARHGAP6	ARHGAP8	ARHGAP9	ARHGDIA	ARHGDIB	ARHGDIG	ARHGEF1	ARHGEF10	ARHGEF10L	ARHGEF11	ARHGEF12	ARHGEF15	ARHGEF16	ARHGEF17	ARHGEF18	ARHGEF19	ARHGEF2	ARHGEF25	ARHGEF26	ARHGEF26-AS1	ARHGEF28	ARHGEF3	ARHGEF3-AS1	ARHGEF33	ARHGEF34P	ARHGEF35	ARHGEF37	ARHGEF38	ARHGEF38-IT1	ARHGEF39	ARHGEF4	ARHGEF40	ARHGEF5	ARHGEF6	ARHGEF7	ARHGEF9	ARID1A	ARID1B	ARID2	ARID3A	ARID3B	ARID3C	ARID4A	ARID4B	ARID5A	ARID5B	ARIH1	ARIH2	ARIH2OS	ARIH2P1	ARL1	ARL10	ARL11	ARL13A	ARL13B	ARL14	ARL14EP	ARL14EPL	ARL15	ARL16	ARL17A	ARL17B	ARL2	ARL2-SNX15	ARL2BP	ARL2BPP1	ARL2BPP10	ARL2BPP2	ARL2BPP3	ARL2BPP4	ARL2BPP5	ARL2BPP6	ARL2BPP7	ARL2BPP8	ARL2BPP9	ARL3	ARL4A	ARL4C	ARL4D	ARL4P	ARL4P2	ARL5A	ARL5AP1	ARL5AP2	ARL5AP4	ARL5B	ARL5C	ARL6	ARL6IP1	ARL6IP1P1	ARL6IP1P2	ARL6IP1P3	ARL6IP4	ARL6IP5	ARL6IP6	ARL8A	ARL8B	ARL9	ARMC1	ARMC10	ARMC10P1	ARMC12	ARMC2	ARMC3	ARMC4	ARMC4P1	ARMC5	ARMC6	ARMC7	ARMC8	ARMC9	ARMCX1	ARMCX2	ARMCX3	ARMCX4	ARMCX5	ARMCX5-GPRASP2	ARMCX6	ARMS2	ARNT	ARNT2	ARNTL	ARNTL2	ARPC1A	ARPC1B	ARPC2	ARPC3	ARPC3P1	ARPC3P2	ARPC3P3	ARPC3P4	ARPC3P5	ARPC4	ARPC4-TTLL3	ARPC5	ARPC5L	ARPP19	ARPP21	ARR3	ARRB1	ARRB2	ARRDC1	ARRDC2	ARRDC3	ARRDC3-AS1	ARRDC4	ARRDC5	ARSA	ARSB	ARSD	ARSDP1	ARSE	ARSEP1	ARSF	ARSFP1	ARSG	ARSH	ARSI	ARSJ	ARSK	ART1	ART2P	ART3	ART4	ART5	ARTN	ARV1	ARVCF	ARX	AS3MT	ASAH1	ASAH2	ASAH2B	ASAH2C	ASAP1	ASAP1-IT1	ASAP1-IT2	ASAP2	ASAP3	ASB1	ASB10	ASB11	ASB12	ASB13	ASB14	ASB15	ASB16	ASB16-AS1	ASB17	ASB18	ASB2	ASB3	ASB4	ASB5	ASB6	ASB7	ASB8	ASB9	ASB9P1	ASCC1	ASCC2	ASCC3	ASCL1	ASCL2	ASCL3	ASCL4	ASCL5	ASF1A	ASF1B	ASGR1	ASGR2	ASH1L	ASH1L-AS1	ASH2L	ASH2LP1	ASIC1	ASIC2	ASIC3	ASIC4	ASIC5	ASIP	ASL	ASLP1	ASMT_1	ASMT_2	ASMTL-AS1_1	ASMTL-AS1_2	ASMTL_1	ASMTL_2	ASNA1	ASNS	ASNSD1	ASNSP1	ASNSP2	ASNSP3	ASNSP4	ASNSP5	ASPA	ASPDH	ASPG	ASPH	ASPHD1	ASPHD2	ASPM	ASPN	ASPRV1	ASPSCR1	ASRGL1	ASS1	ASS1P1	ASS1P10	ASS1P11	ASS1P12	ASS1P13	ASS1P14	ASS1P2	ASS1P3	ASS1P4	ASS1P5	ASS1P6	ASS1P7	ASS1P8	ASS1P9	ASTE1	ASTL	ASTN1	ASTN2	ASUN	ASXL1	ASXL2	ASXL3	ASZ1	ATAD1	ATAD2	ATAD2B	ATAD3A	ATAD3B	ATAD3C	ATAD5	ATAT1	ATCAY	ATE1	ATF1	ATF1P1	ATF2	ATF3	ATF4	ATF4P1	ATF4P2	ATF4P3	ATF4P4	ATF5	ATF6	ATF6B	ATF7	ATF7IP	ATF7IP2	ATG10	ATG12	ATG12P1	ATG12P2	ATG13	ATG14	ATG16L1	ATG16L2	ATG2A	ATG2B	ATG3	ATG3P1	ATG4A	ATG4B	ATG4C	ATG4D	ATG5	ATG7	ATG9A	ATG9B	ATHL1	ATIC	ATL1	ATL2	ATL3	ATM	ATMIN	ATN1	ATOH1	ATOH7	ATOH8	ATOX1	ATP10A	ATP10B	ATP10D	ATP11A	ATP11A-AS1	ATP11B	ATP11C	ATP12A	ATP13A1	ATP13A2	ATP13A3	ATP13A4	ATP13A5	ATP1A1	ATP1A1OS	ATP1A2	ATP1A3	ATP1A4	ATP1B1	ATP1B1P1	ATP1B2	ATP1B3	ATP1B3P1	ATP1B4	ATP2A1	ATP2A2	ATP2A3	ATP2B1	ATP2B2	ATP2B3	ATP2B4	ATP2C1	ATP2C2	ATP4A	ATP4B	ATP5A1	ATP5A1P1	ATP5A1P10	ATP5A1P2	ATP5A1P3	ATP5A1P4	ATP5A1P5	ATP5A1P6	ATP5A1P7	ATP5A1P8	ATP5A1P9	ATP5B	ATP5BP1	ATP5C1	ATP5C1P1	ATP5D	ATP5E	ATP5EP1	ATP5EP2	ATP5F1	ATP5F1P1	ATP5F1P2	ATP5F1P3	ATP5F1P4	ATP5F1P5	ATP5F1P6	ATP5F1P7	ATP5G1	ATP5G1P1	ATP5G1P2	ATP5G1P3	ATP5G1P4	ATP5G1P5	ATP5G1P6	ATP5G1P7	ATP5G1P8	ATP5G2	ATP5G2P1	ATP5G2P2	ATP5G2P3	ATP5G2P4	ATP5G3	ATP5H	ATP5HP1	ATP5I	ATP5J	ATP5J2	ATP5J2-PTCD1	ATP5J2LP	ATP5J2P2	ATP5J2P3	ATP5J2P4	ATP5J2P5	ATP5J2P6	ATP5JP1	ATP5L	ATP5L2	ATP5LP1	ATP5LP2	ATP5LP3	ATP5LP4	ATP5LP5	ATP5LP6	ATP5LP8	ATP5O	ATP5S	ATP5SL	ATP6AP1	ATP6AP1L	ATP6AP2	ATP6V0A1	ATP6V0A2	ATP6V0A4	ATP6V0B	ATP6V0C	ATP6V0CP1	ATP6V0CP3	ATP6V0D1	ATP6V0D2	ATP6V0E1	ATP6V0E1P1	ATP6V0E1P2	ATP6V0E1P3	ATP6V0E1P4	ATP6V0E2	ATP6V0E2-AS1	ATP6V1A	ATP6V1B1	ATP6V1B2	ATP6V1C1	ATP6V1C2	ATP6V1D	ATP6V1E1	ATP6V1E1P1	ATP6V1E1P2	ATP6V1E1P3	ATP6V1E2	ATP6V1F	ATP6V1G1	ATP6V1G1P1	ATP6V1G1P2	ATP6V1G1P3	ATP6V1G1P4	ATP6V1G1P5	ATP6V1G1P6	ATP6V1G1P7	ATP6V1G2	ATP6V1G2-DDX39B	ATP6V1G3	ATP6V1H	ATP7A	ATP7B	ATP7BP1	ATP8A1	ATP8A2	ATP8A2P1	ATP8A2P2	ATP8A2P3	ATP8B1	ATP8B2	ATP8B3	ATP8B4	ATP8B5P	ATP9A	ATP9B	ATPAF1	ATPAF2	ATPIF1	ATR	ATRAID	ATRIP	ATRN	ATRNL1	ATRX	ATXN1	ATXN10	ATXN1L	ATXN2	ATXN2L	ATXN3	ATXN3L	ATXN7	ATXN7L1	ATXN7L2	ATXN7L3	ATXN7L3B	ATXN8OS	AUH	AUNIP	AUP1	AURKA	AURKAIP1	AURKAPS1	AURKAPS2	AURKB	AURKBPS1	AURKC	AUTS2	AVEN	AVIL	AVL9	AVP	AVPI1	AVPR1A	AVPR1B	AVPR2	AWAT1	AWAT2	AXDND1	AXIN1	AXIN2	AXL	AZGP1	AZGP1P1	AZGP1P2	AZI1	AZI2	AZIN1	AZU1	B2M	B3GALNT1	B3GALNT2	B3GALT1	B3GALT2	B3GALT4	B3GALT5	B3GALT6	B3GALTL	B3GAT1	B3GAT2	B3GAT3	B3GAT3P1	B3GNT1	B3GNT2	B3GNT3	B3GNT4	B3GNT5	B3GNT6	B3GNT7	B3GNT8	B3GNT9	B3GNTL1	B4GALNT1	B4GALNT2	B4GALNT3	B4GALNT4	B4GALT1	B4GALT2	B4GALT3	B4GALT4	B4GALT5	B4GALT6	B4GALT7	B9D1	B9D2	bA255A11.4	bA395L14.12	BAALC	BAAT	BAATP1	BABAM1	BACE1	BACE1-AS	BACE2	BACH1	BACH2	BAD	BAG1	BAG2	BAG3	BAG4	BAG5	BAG6	BAGE2	BAHCC1	BAHD1	BAI1	BAI2	BAI3	BAIAP2	BAIAP2-AS1	BAIAP2L1	BAIAP2L2	BAIAP3	BAK1	BAK1P1	BAK1P2	BAMBI	BANCR	BANF1	BANF1P1	BANF1P2	BANF1P3	BANF1P4	BANF1P5	BANF2	BANK1	BANP	BAP1	BARD1	BARHL1	BARHL2	BARX1	BARX2	BASP1	BASP1P1	BATF	BATF2	BATF3	BAX	BAZ1A	BAZ1B	BAZ2A	BAZ2B	BBC3	BBIP1	BBOX1	BBS1	BBS10	BBS12	BBS2	BBS4	BBS5	BBS7	BBS9	BBX	BCAM	BCAN	BCAP29	BCAP31	BCAR1	BCAR3	BCAR4	BCAS1	BCAS2	BCAS2P1	BCAS2P2	BCAS2P3	BCAS3	BCAS4	BCAT1	BCAT2	BCCIP	BCDIN3D	BCDIN3D-AS1	BCHE	BCKDHA	BCKDHB	BCKDK	BCL10	BCL11A	BCL11B	BCL2	BCL2A1	BCL2L1	BCL2L10	BCL2L11	BCL2L12	BCL2L13	BCL2L14	BCL2L15	BCL2L2	BCL2L2-PABPN1	BCL3	BCL6	BCL6B	BCL7A	BCL7B	BCL7C	BCL9	BCL9L	BCLAF1	BCMO1	BCO2	BCOR	BCORL1	BCORP1	BCR	BCRP1	BCRP2	BCRP3	BCRP4	BCRP5	BCRP6	BCRP7	BCRP8	BCS1L	BCYRN1	BCYRN1P1	BCYRN1P3	BDH1	BDH2	BDH2P1	BDKRB1	BDKRB2	BDNF	BDNF-AS	BDP1	BDP1P	BEAN1	BECN1	BECN1P1	BEGAIN	BEND2	BEND3	BEND3P1	BEND3P2	BEND3P3	BEND4	BEND5	BEND6	BEND7	BEST1	BEST2	BEST3	BEST4	BET1	BET1L	BEX1	BEX2	BEX4	BEX5	BFAR	BFSP1	BFSP2	BGLAP	BGN	BHLHA15	BHLHA9	BHLHB9	BHLHE22	BHLHE23	BHLHE40	BHLHE40-AS1	BHLHE41	BHMT	BHMT2	BICC1	BICD1	BICD2	BID	BIK	BIN1	BIN2	BIN2P1	BIN2P2	BIN3	BIN3-IT1	BIRC2	BIRC3	BIRC5	BIRC6	BIRC7	BIRC8	BIVM	BIVM-ERCC5	BLACAT1	BLACE	BLCAP	BLID	BLK	BLM	BLMH	BLNK	BLOC1S1	BLOC1S1-RDH5	BLOC1S2	BLOC1S3	BLOC1S4	BLOC1S5	BLOC1S5-TXNDC5	BLOC1S6	BLVRA	BLVRB	BLZF1	BLZF2P	BMF	BMI1	BMP1	BMP10	BMP15	BMP2	BMP2K	BMP2KL	BMP3	BMP4	BMP5	BMP6	BMP6P1	BMP7	BMP8A	BMP8B	BMPER	BMPR1A	BMPR1APS1	BMPR1APS2	BMPR1B	BMPR2	BMS1	BMS1P1	BMS1P2	BMS1P3	BMS1P4	BMS1P5	BMS1P6	BMS1P7	BMX	BNC1	BNC2	BNIP1	BNIP2	BNIP3	BNIP3L	BNIP3P1	BNIP3P2	BNIP3P3	BNIP3P4	BNIP3P5	BNIP3P6	BNIPL	BOC	BOD1	BOD1L1	BOD1L2	BOK	BOK-AS1	BOLA1	BOLA2	BOLA2B	BOLA3	BOLA3-AS1	BOLL	BOP1	BORA	BPESC1	BPGM	BPHL	BPI	BPIFA1	BPIFA2	BPIFA3	BPIFA4P	BPIFB1	BPIFB2	BPIFB3	BPIFB4	BPIFB5P	BPIFB6	BPIFB9P	BPIFC	BPNT1	BPTF	BPY2	BPY2B	BPY2C	BPY2DP	BRAF	BRAFP1	BRAP	BRAT1	BRCA1	BRCA1P1	BRCA2	BRCC3	BRD1	BRD2	BRD3	BRD4	BRD7	BRD7P1	BRD7P2	BRD7P3	BRD7P4	BRD7P5	BRD7P6	BRD8	BRD9	BRDT	BRE	BRE-AS1	BREA2	BRF1	BRF2	BRI3	BRI3BP	BRI3P1	BRI3P2	BRI3P3	BRICD5	BRINP1	BRINP2	BRIP1	BRIX1	BRK1	BRK1P2	BRMS1	BRMS1L	BROX	BRPF1	BRPF3	BRS3	BRSK1	BRSK2	BRWD1	BRWD1-AS1	BRWD1-IT2	BRWD3	BSCL2	BSDC1	BSG	BSN	BSN-AS2	BSND	BSPH1	BSPRY	BST1	BST2	BSX	BTAF1	BTBD1	BTBD10	BTBD11	BTBD16	BTBD17	BTBD18	BTBD19	BTBD2	BTBD3	BTBD6	BTBD7	BTBD7P1	BTBD7P2	BTBD8	BTBD9	BTC	BTD	BTF3	BTF3L4	BTF3L4P1	BTF3L4P2	BTF3L4P3	BTF3L4P4	BTF3P1	BTF3P10	BTF3P11	BTF3P12	BTF3P13	BTF3P14	BTF3P15	BTF3P16	BTF3P2	BTF3P3	BTF3P4	BTF3P5	BTF3P6	BTF3P7	BTF3P8	BTF3P9	BTG1	BTG1P1	BTG2	BTG3	BTG4	BTK	BTLA	BTN1A1	BTN2A1	BTN2A2	BTN2A3P	BTN3A1	BTN3A2	BTN3A3	BTNL10	BTNL2	BTNL3	BTNL8	BTNL9	BTRC	BUB1	BUB1B	BUB3	BUD13	BUD31	BVES	BVES-AS1	BYSL	BZRAP1	BZRAP1-AS1	BZW1	BZW1P1	BZW1P2	BZW2	C10orf10	C10orf105	C10orf107	C10orf11	C10orf111	C10orf112	C10orf113	C10orf115	C10orf118	C10orf12	C10orf120	C10orf126	C10orf128	C10orf129	C10orf131	C10orf137	C10orf2	C10orf25	C10orf32	C10orf32-AS3MT	C10orf35	C10orf40	C10orf53	C10orf54	C10orf55	C10orf62	C10orf67	C10orf68	C10orf71	C10orf71-AS1	C10orf76	C10orf82	C10orf85	C10orf88	C10orf90	C10orf91	C10orf95	C10orf99	C11orf1	C11orf16	C11orf21	C11orf24	C11orf30	C11orf31	C11orf34	C11orf35	C11orf40	C11orf42	C11orf44	C11orf45	C11orf48	C11orf49	C11orf52	C11orf53	C11orf54	C11orf57	C11orf58	C11orf63	C11orf65	C11orf68	C11orf70	C11orf71	C11orf73	C11orf74	C11orf80	C11orf82	C11orf83	C11orf84	C11orf85	C11orf86	C11orf87	C11orf88	C11orf91	C11orf92	C11orf93	C11orf94	C11orf95	C11orf96	C12orf10	C12orf23	C12orf29	C12orf36	C12orf39	C12orf4	C12orf40	C12orf42	C12orf43	C12orf44	C12orf45	C12orf49	C12orf5	C12orf50	C12orf52	C12orf54	C12orf55	C12orf56	C12orf57	C12orf60	C12orf61	C12orf65	C12orf66	C12orf68	C12orf71	C12orf73	C12orf74	C12orf75	C12orf76	C12orf77	C12orf79	C12orf80	C13orf35	C13orf45	C14orf1	C14orf105	C14orf119	C14orf132	C14orf142	C14orf159	C14orf164	C14orf166	C14orf166B	C14orf169	C14orf177	C14orf178	C14orf180	C14orf182	C14orf183	C14orf2	C14orf23	C14orf28	C14orf37	C14orf39	C14orf64	C14orf79	C14orf80	C14orf93	C14orf99	C15orf26	C15orf27	C15orf32	C15orf37	C15orf38	C15orf38-AP3S2	C15orf39	C15orf40	C15orf41	C15orf43	C15orf48	C15orf52	C15orf53	C15orf54	C15orf56	C15orf57	C15orf59	C15orf60	C15orf61	C15orf62	C15orf65	C16orf11	C16orf13	C16orf3	C16orf45	C16orf46	C16orf47	C16orf52	C16orf54	C16orf58	C16orf59	C16orf62	C16orf70	C16orf71	C16orf72	C16orf74	C16orf78	C16orf80	C16orf82	C16orf86	C16orf87	C16orf89	C16orf90	C16orf91	C16orf92	C16orf93	C16orf95	C16orf96	C16orf97	C16orf98	C17orf100	C17orf102	C17orf103	C17orf104	C17orf105	C17orf107	C17orf112	C17orf47	C17orf49	C17orf50	C17orf51	C17orf53	C17orf58	C17orf59	C17orf61-PLSCR3	C17orf62	C17orf64	C17orf66	C17orf67	C17orf70	C17orf72	C17orf74	C17orf75	C17orf76-AS1	C17orf77	C17orf78	C17orf80	C17orf82	C17orf85	C17orf89	C17orf96	C17orf97	C17orf98	C17orf99	C18orf12	C18orf21	C18orf25	C18orf32	C18orf42	C18orf54	C18orf56	C18orf61	C18orf63	C18orf8	C19orf10	C19orf12	C19orf18	C19orf24	C19orf25	C19orf26	C19orf33	C19orf35	C19orf38	C19orf40	C19orf43	C19orf44	C19orf45	C19orf47	C19orf48	C19orf52	C19orf53	C19orf54	C19orf55	C19orf57	C19orf59	C19orf60	C19orf66	C19orf67	C19orf68	C19orf69	C19orf70	C19orf71	C19orf73	C19orf77	C19orf80	C19orf81	C19orf82	C1D	C1DP1	C1DP2	C1DP3	C1DP4	C1GALT1	C1GALT1C1	C1orf100	C1orf101	C1orf105	C1orf106	C1orf109	C1orf110	C1orf111	C1orf112	C1orf115	C1orf116	C1orf122	C1orf123	C1orf127	C1orf131	C1orf137	C1orf140	C1orf141	C1orf145	C1orf146	C1orf148	C1orf158	C1orf159	C1orf162	C1orf167	C1orf168	C1orf170	C1orf172	C1orf173	C1orf174	C1orf177	C1orf180	C1orf185	C1orf186	C1orf189	C1orf191	C1orf192	C1orf194	C1orf195	C1orf198	C1orf200	C1orf204	C1orf21	C1orf210	C1orf213	C1orf216	C1orf220	C1orf226	C1orf227	C1orf228	C1orf229	C1orf233	C1orf234	C1orf27	C1orf35	C1orf43	C1orf50	C1orf51	C1orf52	C1orf53	C1orf54	C1orf56	C1orf61	C1orf63	C1orf64	C1orf65	C1orf68	C1orf74	C1orf85	C1orf86	C1orf87	C1orf94	C1orf95	C1QA	C1QB	C1QBP	C1QBPP	C1QC	C1QL1	C1QL2	C1QL3	C1QL4	C1QTNF1	C1QTNF1-AS1	C1QTNF2	C1QTNF3	C1QTNF3-AMACR	C1QTNF4	C1QTNF5	C1QTNF6	C1QTNF7	C1QTNF8	C1QTNF9	C1QTNF9B	C1QTNF9B-AS1	C1R_1	C1R_2	C1RL	C1RL-AS1	C1S	C2	C20orf112	C20orf141	C20orf144	C20orf166	C20orf166-AS1	C20orf173	C20orf181	C20orf194	C20orf195	C20orf196	C20orf197	C20orf201	C20orf202	C20orf203	C20orf24	C20orf26	C20orf27	C20orf78	C20orf85	C20orf96	C21orf119	C21orf128	C21orf15	C21orf2	C21orf33	C21orf37	C21orf49	C21orf54	C21orf58	C21orf59	C21orf62	C21orf67	C21orf88	C21orf90	C21orf91	C21orf91-OT1	C22orf15	C22orf23	C22orf24	C22orf26	C22orf29	C22orf31	C22orf34	C22orf39	C22orf42	C22orf43	C22orf46	C2CD2	C2CD2L	C2CD3	C2CD4A	C2CD4B	C2CD4C	C2CD4D	C2CD5	C2orf15	C2orf16	C2orf27A	C2orf27AP1	C2orf27B	C2orf40	C2orf42	C2orf43	C2orf44	C2orf47	C2orf48	C2orf49	C2orf50	C2orf53	C2orf54	C2orf57	C2orf61	C2orf62	C2orf66	C2orf68	C2orf69	C2orf70	C2orf71	C2orf72	C2orf73	C2orf74	C2orf76	C2orf78	C2orf80	C2orf81	C2orf82	C2orf83	C2orf88	C2orf91	C3	C3AR1	C3orf14	C3orf17	C3orf18	C3orf20	C3orf22	C3orf27	C3orf30	C3orf33	C3orf35	C3orf36	C3orf37	C3orf38	C3orf43	C3orf49	C3orf52	C3orf55	C3orf56	C3orf58	C3orf62	C3orf65	C3orf67	C3orf70	C3orf72	C3orf79	C3orf80	C3orf83	C3orf84	C3P1	C4A	C4B	C4BPA	C4BPAP1	C4BPAP2	C4BPB	C4orf17	C4orf19	C4orf21	C4orf22	C4orf26	C4orf27	C4orf29	C4orf3	C4orf32	C4orf33	C4orf36	C4orf40	C4orf45	C4orf46	C4orf47	C4orf48	C4orf50	C4orf51	C4orf6	C5	C5AR1	C5AR2	C5orf15	C5orf20	C5orf22	C5orf24	C5orf27	C5orf28	C5orf30	C5orf34	C5orf38	C5orf42	C5orf45	C5orf46	C5orf47	C5orf48	C5orf49	C5orf50	C5orf51	C5orf52	C5orf54	C5orf55	C5orf56	C5orf58	C5orf60	C5orf63	C5orf64	C6	C6orf1	C6orf10	C6orf100	C6orf106	C6orf118	C6orf120	C6orf123	C6orf132	C6orf136	C6orf141	C6orf147	C6orf15	C6orf163	C6orf164	C6orf165	C6orf183	C6orf195	C6orf201	C6orf203	C6orf211	C6orf222	C6orf223	C6orf226	C6orf25	C6orf47	C6orf48	C6orf52	C6orf57	C6orf58	C6orf62	C6orf7	C6orf70	C6orf89	C6orf99	C7	C7orf10	C7orf13	C7orf25	C7orf26	C7orf31	C7orf33	C7orf34	C7orf41	C7orf43	C7orf49	C7orf50	C7orf55	C7orf55-LUC7L2	C7orf57	C7orf60	C7orf61	C7orf62	C7orf63	C7orf65	C7orf66	C7orf69	C7orf71	C7orf72	C7orf73	C7orf76	C8A	C8B	C8G	C8orf12	C8orf22	C8orf31	C8orf33	C8orf34	C8orf37	C8orf4	C8orf44	C8orf44-SGK3	C8orf46	C8orf47	C8orf48	C8orf49	C8orf56	C8orf58	C8orf59	C8orf69	C8orf74	C8orf76	C8orf82	C8orf86	C8orf87	C9	C9orf106	C9orf114	C9orf116	C9orf117	C9orf123	C9orf129	C9orf131	C9orf135	C9orf135-AS1	C9orf139	C9orf142	C9orf152	C9orf153	C9orf156	C9orf16	C9orf163	C9orf169	C9orf170	C9orf171	C9orf172	C9orf173	C9orf24	C9orf3	C9orf37	C9orf40	C9orf41	C9orf43	C9orf47	C9orf50	C9orf53	C9orf57	C9orf62	C9orf64	C9orf66	C9orf69	C9orf72	C9orf78	C9orf84	C9orf85	C9orf89	C9orf9	C9orf91	C9orf92	C9orf96	CA1	CA10	CA11	CA12	CA13	CA14	CA15P2	CA2	CA3	CA4	CA5A	CA5AP1	CA5B	CA5BP1	CA6	CA7	CA8	CA9	CAAP1	CAB39	CAB39L	CABIN1	CABLES1	CABLES2	CABP1	CABP2	CABP4	CABP5	CABP7	CABS1	CABYR	CABYRP1	CACFD1	CACHD1	CACNA1A	CACNA1B	CACNA1C	CACNA1C-AS1	CACNA1C-AS4	CACNA1C-IT3	CACNA1D	CACNA1E	CACNA1F	CACNA1G	CACNA1G-AS1	CACNA1H	CACNA1I	CACNA1S	CACNA2D1	CACNA2D2	CACNA2D3	CACNA2D3-AS1	CACNA2D4	CACNB1	CACNB2	CACNB3	CACNB4	CACNG1	CACNG2	CACNG3	CACNG4	CACNG5	CACNG6	CACNG7	CACNG8	CACTIN	CACTIN-AS1	CACUL1	CACYBP	CACYBPP1	CACYBPP2	CAD	CADM1	CADM2	CADM2-AS1	CADM2-AS2	CADM3	CADM4	CADPS	CADPS2	CAGE1	CAHM	CALB1	CALB2	CALCA	CALCB	CALCOCO1	CALCOCO2	CALCP	CALCR	CALCRL	CALD1	CALHM1	CALHM2	CALHM3	CALM1	CALM1P1	CALM1P2	CALM2	CALM2P1	CALM2P2	CALM2P3	CALM2P4	CALM3	CALML3	CALML4	CALML5	CALML6	CALN1	CALR	CALR3	CALR4P	CALU	CALY	CAMK1	CAMK1D	CAMK1G	CAMK2A	CAMK2B	CAMK2D	CAMK2G	CAMK2N1	CAMK2N2	CAMK4	CAMKK1	CAMKK2	CAMKMT	CAMKV	CAMLG	CAMP	CAMSAP1	CAMSAP2	CAMSAP3	CAMTA1	CAMTA2	CAND1	CAND1.11	CAND2	CANT1	CANX	CAP1	CAP1P1	CAP1P2	CAP2	CAP2P1	CAPG	CAPN1	CAPN10	CAPN10-AS1	CAPN11	CAPN12	CAPN13	CAPN14	CAPN15	CAPN2	CAPN3	CAPN5	CAPN6	CAPN7	CAPN8	CAPN9	CAPNS1	CAPNS1P1	CAPNS2	CAPRIN1	CAPRIN2	CAPS	CAPS2	CAPSL	CAPZA1	CAPZA1P	CAPZA2	CAPZA3	CAPZB	CARD10	CARD11	CARD14	CARD16	CARD17	CARD18	CARD6	CARD8	CARD9	CARF	CARHSP1	CARKD	CARM1	CARM1P1	CARNS1	CARS	CARS2	CARTPT	CASC1	CASC10	CASC11	CASC16	CASC2	CASC3	CASC4	CASC4P1	CASC5	CASC8	CASC9	CASD1	CASK	CASKIN1	CASKIN2	CASKP1	CASP1	CASP10	CASP12	CASP14	CASP16	CASP1P1	CASP1P2	CASP1P3	CASP2	CASP3	CASP3P1	CASP4	CASP5	CASP6	CASP7	CASP8	CASP8AP2	CASP9	CASQ1	CASQ2	CASR	CASS4	CAST	CASZ1	CAT	CATSPER1	CATSPER2	CATSPER2P1	CATSPER3	CATSPER4	CATSPERB	CATSPERD	CATSPERG	CAV1	CAV2	CAV3	CBFA2T2	CBFA2T3	CBFB	CBL	CBLB	CBLC	CBLL1	CBLN1	CBLN2	CBLN3	CBLN4	CBR1	CBR3	CBR3-AS1	CBR4	CBS	CBWD1	CBWD2	CBWD3	CBWD4P	CBWD5	CBWD6	CBWD7	CBX1	CBX1P1	CBX1P2	CBX1P3	CBX1P4	CBX1P5	CBX2	CBX3	CBX3P1	CBX3P2	CBX3P3	CBX3P4	CBX3P5	CBX3P6	CBX3P7	CBX3P8	CBX3P9	CBX4	CBX5	CBX5P1	CBX6	CBX7	CBX8	CBY1	CBY3	CC2D1A	CC2D1B	CC2D2A	CC2D2B	CCAR1	CCAT1	CCBE1	CCBL1	CCBL2	CCDC101	CCDC102A	CCDC102B	CCDC103	CCDC104	CCDC105	CCDC106	CCDC107	CCDC108	CCDC109B	CCDC11	CCDC110	CCDC111	CCDC112	CCDC113	CCDC114	CCDC115	CCDC116	CCDC117	CCDC11P1	CCDC12	CCDC120	CCDC121	CCDC122	CCDC124	CCDC125	CCDC126	CCDC127	CCDC129	CCDC13	CCDC13-AS1	CCDC130	CCDC132	CCDC134	CCDC135	CCDC136	CCDC137	CCDC137P	CCDC138	CCDC14	CCDC140	CCDC141	CCDC142	CCDC144A	CCDC144B	CCDC144CP	CCDC144NL	CCDC146	CCDC147	CCDC147-AS1	CCDC148	CCDC148-AS1	CCDC149	CCDC15	CCDC150	CCDC151	CCDC152	CCDC153	CCDC154	CCDC155	CCDC157	CCDC158	CCDC159	CCDC160	CCDC162P	CCDC163P	CCDC166	CCDC167	CCDC168	CCDC169	CCDC169-SOHLH2	CCDC17	CCDC170	CCDC171	CCDC172	CCDC173	CCDC174	CCDC175	CCDC176	CCDC177	CCDC178	CCDC179	CCDC18	CCDC180	CCDC181	CCDC19	CCDC22	CCDC23	CCDC24	CCDC25	CCDC27	CCDC28A	CCDC28B	CCDC3	CCDC30	CCDC33	CCDC34	CCDC34P1	CCDC36	CCDC37	CCDC38	CCDC39	CCDC40	CCDC41	CCDC41-AS1	CCDC42	CCDC42B	CCDC43	CCDC47	CCDC50	CCDC51	CCDC53	CCDC54	CCDC57	CCDC58	CCDC58P1	CCDC58P2	CCDC58P3	CCDC58P5	CCDC59	CCDC6	CCDC60	CCDC61	CCDC62	CCDC63	CCDC64	CCDC64B	CCDC65	CCDC66	CCDC67	CCDC68	CCDC69	CCDC7	CCDC70	CCDC71	CCDC71L	CCDC73	CCDC74A	CCDC74B	CCDC74B-AS1	CCDC75P1	CCDC77	CCDC78	CCDC79	CCDC8	CCDC80	CCDC81	CCDC82	CCDC83	CCDC84	CCDC85A	CCDC85B	CCDC85C	CCDC86	CCDC87	CCDC88A	CCDC88B	CCDC88C	CCDC89	CCDC9	CCDC90AP1	CCDC90B	CCDC91	CCDC92	CCDC93	CCDC94	CCDC96	CCDC97	CCER1	CCHCR1	CCIN	CCK	CCKAR	CCKBR	CCL1	CCL11	CCL13	CCL14	CCL15	CCL15-CCL14	CCL16	CCL17	CCL18	CCL19	CCL2	CCL20	CCL21	CCL22	CCL23	CCL24	CCL25	CCL26	CCL27	CCL28	CCL3	CCL3L1	CCL3L3	CCL3P1	CCL4	CCL4L1	CCL4L2	CCL5	CCL7	CCL8	CCM2	CCM2L	CCNA1	CCNA2	CCNB1	CCNB1IP1	CCNB1IP1P1	CCNB1IP1P2	CCNB1IP1P3	CCNB2	CCNB3	CCNC	CCND1	CCND2	CCND2P	CCND3	CCND3P	CCNDBP1	CCNE1	CCNE2	CCNF	CCNG1	CCNG1P1	CCNG2	CCNH	CCNI	CCNI2	CCNJ	CCNJL	CCNJP1	CCNJP2	CCNK	CCNL1	CCNL2	CCNO	CCNT1	CCNT2	CCNT2P1	CCNY	CCNYL1	CCNYL2	CCP110	CCPG1	CCR1	CCR10	CCR12P	CCR2	CCR3	CCR4	CCR5	CCR6	CCR7	CCR8	CCR9	CCRL1P1	CCRL2	CCRN4L	CCS	CCSAP	CCSER1	CCSER2	CCT2	CCT3	CCT3P1	CCT4	CCT4P1	CCT4P2	CCT5	CCT5-2P	CCT5P1	CCT5P2	CCT6A	CCT6B	CCT6P1	CCT6P2	CCT6P3	CCT6P4	CCT6P5	CCT7	CCT7P1	CCT7P2	CCT8	CCT8L1P	CCT8L2	CCT8P1	CCZ1	CCZ1B	CD101	CD109	CD14	CD151	CD160	CD163	CD163L1	CD164	CD164L2	CD177	CD177P1	CD180	CD19	CD1A	CD1B	CD1C	CD1D	CD1E	CD2	CD200	CD200R1	CD200R1L	CD207	CD209	CD22	CD226	CD244	CD247	CD248	CD24P1	CD24P2	CD24P3	CD24P4	CD27	CD27-AS1	CD274	CD276	CD28	CD2AP	CD2BP2	CD300A	CD300C	CD300E	CD300LB	CD300LD	CD300LF	CD300LG	CD302	CD320	CD33	CD34	CD36	CD37	CD38	CD3D	CD3E	CD3EAP	CD3G	CD4	CD40	CD40LG	CD44	CD46	CD46P1	CD47	CD48	CD5	CD52	CD53	CD55	CD58	CD59	CD5L	CD6	CD63	CD68	CD69	CD7	CD70	CD72	CD74	CD79A	CD79B	CD80	CD81	CD82	CD83	CD83P1	CD84	CD86	CD8A	CD8B	CD8BP	CD9	CD93	CD96	CD97	CD99_1	CD99_2	CD99L2	CD99P1_1	CD99P1_2	CDA	CDADC1	CDAN1	CDC123	CDC14A	CDC14B	CDC14BL	CDC14C	CDC16	CDC20	CDC20B	CDC20P1	CDC23	CDC25A	CDC25B	CDC25C	CDC26	CDC26P1	CDC27	CDC27P1	CDC27P2	CDC34	CDC37	CDC37L1	CDC37P1	CDC37P2	CDC40	CDC42	CDC42BPA	CDC42BPB	CDC42BPG	CDC42EP1	CDC42EP2	CDC42EP3	CDC42EP4	CDC42EP5	CDC42P1	CDC42P2	CDC42P3	CDC42P4	CDC42P5	CDC42P6	CDC42SE1	CDC42SE2	CDC45	CDC5L	CDC6	CDC7	CDC73	CDCA2	CDCA3	CDCA4	CDCA5	CDCA7	CDCA7L	CDCA8	CDCP1	CDCP2	CDH1	CDH10	CDH11	CDH12	CDH12P1	CDH12P2	CDH12P3	CDH12P4	CDH13	CDH15	CDH16	CDH17	CDH18	CDH19	CDH2	CDH20	CDH22	CDH23	CDH24	CDH26	CDH3	CDH4	CDH5	CDH6	CDH7	CDH8	CDH9	CDHR1	CDHR2	CDHR3	CDHR4	CDHR5	CDIP1	CDIPT	CDIPT-AS1	CDK1	CDK10	CDK11A	CDK11B	CDK12	CDK13	CDK14	CDK15	CDK16	CDK17	CDK18	CDK19	CDK2	CDK20	CDK2AP1	CDK2AP2	CDK2AP2P1	CDK2AP2P3	CDK3	CDK4	CDK4PS	CDK5	CDK5PS	CDK5R1	CDK5R2	CDK5RAP1	CDK5RAP2	CDK5RAP3	CDK6	CDK7	CDK7PS	CDK8	CDK9	CDKAL1	CDKL1	CDKL2	CDKL3	CDKL4	CDKL5	CDKN1A	CDKN1B	CDKN1C	CDKN2A	CDKN2AIP	CDKN2AIPNL	CDKN2AIPNLP1	CDKN2AIPNLP2	CDKN2AIPNLP3	CDKN2B	CDKN2B-AS1	CDKN2C	CDKN2D	CDKN3	CDNF	CDO1	CDON	CDPF1	CDR1	CDR2	CDR2L	CDRT1	CDRT15	CDRT15L2	CDRT15P1	CDRT15P2	CDRT4	CDRT7	CDRT8	CDS1	CDS2	CDSN	CDT1	CDV3	CDV3P1	CDX1	CDX2	CDX4	CDY1	CDY10P	CDY11P	CDY12P	CDY13P	CDY14P	CDY15P	CDY16P	CDY17P	CDY18P	CDY19P	CDY1B	CDY20P	CDY21P	CDY22P	CDY23P	CDY2A	CDY2B	CDY3P	CDY4P	CDY5P	CDY6P	CDY7P	CDY8P	CDY9P	CDYL	CDYL2	CEACAM1	CEACAM16	CEACAM18	CEACAM19	CEACAM20	CEACAM21	CEACAM22P	CEACAM3	CEACAM4	CEACAM5	CEACAM6	CEACAM7	CEACAM8	CEACAMP1	CEACAMP10	CEACAMP11	CEACAMP2	CEACAMP3	CEACAMP4	CEACAMP5	CEACAMP6	CEACAMP7	CEACAMP8	CEACAMP9	CEBPA	CEBPA-AS1	CEBPB	CEBPD	CEBPE	CEBPG	CEBPZ	CECR1	CECR2	CECR3	CECR5	CECR5-AS1	CECR6	CECR7	CEL	CELA1	CELA2A	CELA2B	CELA3A	CELA3B	CELF1	CELF2	CELF2-AS1	CELF2-AS2	CELF3	CELF4	CELF5	CELF6	CELP	CELSR1	CELSR2	CELSR3	CEMP1	CEND1	CEND1P1	CEND1P2	CENPA	CENPB	CENPBD1	CENPC	CENPCP1	CENPE	CENPF	CENPH	CENPI	CENPIP1	CENPJ	CENPK	CENPL	CENPM	CENPN	CENPO	CENPP	CENPQ	CENPT	CENPV	CENPVP1	CENPVP2	CENPVP3	CENPW	CEP104	CEP112	CEP120	CEP128	CEP135	CEP152	CEP164	CEP164P1	CEP170	CEP170B	CEP170P1	CEP19	CEP192	CEP250	CEP290	CEP350	CEP41	CEP44	CEP55	CEP57	CEP57L1	CEP57L1P1	CEP63	CEP68	CEP70	CEP72	CEP76	CEP78	CEP85	CEP85L	CEP89	CEP95	CEP97	CEPT1	CER1	CERCAM	CERK	CERKL	CERS1	CERS2	CERS3	CERS4	CERS5	CERS6	CERS6-AS1	CES1	CES1P1	CES1P2	CES2	CES3	CES4A	CES5A	CES5AP1	CETN1	CETN2	CETN3	CETN4P	CETP	CFB	CFC1	CFC1B	CFD	CFDP1	CFH	CFHR1	CFHR2	CFHR3	CFHR4	CFHR5	CFI	CFL1	CFL1P1	CFL1P2	CFL1P3	CFL1P4	CFL1P5	CFL1P6	CFL1P7	CFL1P8	CFL2	CFLAR	CFLAR-AS1	CFP	CFTR	CFTRP1	CGA	CGB	CGB1	CGB2	CGB5	CGB7	CGB8	CGGBP1	CGN	CGNL1	CGREF1	CGRRF1	CH25H	CHAC1	CHAC2	CHAD	CHADL	CHAF1A	CHAF1B	CHAMP1	CHAT	CHCHD1	CHCHD10	CHCHD2	CHCHD2P1	CHCHD2P10	CHCHD2P2	CHCHD2P3	CHCHD2P4	CHCHD2P5	CHCHD2P6	CHCHD2P7	CHCHD2P8	CHCHD2P9	CHCHD3	CHCHD3P1	CHCHD3P2	CHCHD3P3	CHCHD4	CHCHD4P1	CHCHD4P2	CHCHD4P4	CHCHD5	CHCHD6	CHCHD7	CHD1	CHD1L	CHD2	CHD3	CHD4	CHD5	CHD6	CHD7	CHD8	CHD9	CHDC2	CHDH	CHEK1	CHEK2	CHEK2P1	CHEK2P2	CHEK2P3	CHERP	CHFR	CHGA	CHGB	CHI3L1	CHI3L2	CHIA	CHIAP1	CHIAP2	CHIC1	CHIC2	CHID1	CHIT1	CHKA	CHKB	CHKB-AS1	CHKB-CPT1B	CHL1	CHM	CHML	CHMP1A	CHMP1AP1	CHMP1B	CHMP2A	CHMP2B	CHMP3	CHMP4A	CHMP4B	CHMP4BP1	CHMP4C	CHMP5	CHMP6	CHMP7	CHN1	CHN2	CHODL	CHODL-AS1	CHORDC1	CHORDC2P	CHP1	CHP2	CHPF	CHPF2	CHPT1	CHRAC1	CHRD	CHRDL1	CHRDL2	CHRFAM7A	CHRFAM7AP1	CHRFAM7AP2	CHRM1	CHRM2	CHRM3	CHRM3-AS2	CHRM4	CHRM5	CHRNA1	CHRNA10	CHRNA2	CHRNA3	CHRNA4	CHRNA5	CHRNA6	CHRNA7	CHRNA9	CHRNB1	CHRNB2	CHRNB3	CHRNB4	CHRND	CHRNE	CHRNG	CHST1	CHST10	CHST11	CHST12	CHST13	CHST14	CHST15	CHST2	CHST3	CHST4	CHST5	CHST6	CHST7	CHST8	CHST9	CHSY1	CHSY3	CHTF18	CHTF8	CHTF8P1	CHTOP	CHUK	CHURC1	CHURC1-FNTB	CIAO1	CIAPIN1	CIAPIN1P	CIB1	CIB2	CIB3	CIB4	CIC	CICP1	CICP10	CICP11	CICP12	CICP13	CICP14	CICP15	CICP16	CICP17	CICP18	CICP19	CICP2	CICP20	CICP21	CICP22	CICP23	CICP25	CICP26	CICP27	CICP28	CICP3	CICP4	CICP5	CICP6	CICP7	CICP8	CICP9	CIDEA	CIDEB	CIDEC	CIDECP	CIITA	CILP	CILP2	CINP	CIR1	CIR1P1	CIR1P2	CIRBP	CIRBP-AS1	CIRH1A	CISD1	CISD1P1	CISD2	CISD3	CISH	CIT	CITED1	CITED2	CITED4	CIZ1	CKAP2	CKAP2L	CKAP4	CKAP5	CKB	CKBP1	CKLF	CKLF-CMTM1	CKM	CKMT1A	CKMT1B	CKMT2	CKMT2-AS1	CKS1B	CKS1BP1	CKS1BP2	CKS1BP3	CKS1BP4	CKS1BP5	CKS1BP6	CKS1BP7	CKS2	CLASP1	CLASP2	CLASRP	CLC	CLCA1	CLCA2	CLCA3P	CLCA4	CLCC1	CLCF1	CLCN1	CLCN2	CLCN3	CLCN4	CLCN5	CLCN6	CLCN7	CLCNKA	CLCNKB	CLCP1	CLCP2	CLDN1	CLDN10	CLDN10-AS1	CLDN11	CLDN12	CLDN14	CLDN15	CLDN16	CLDN17	CLDN18	CLDN19	CLDN2	CLDN20	CLDN22	CLDN23	CLDN24	CLDN25	CLDN3	CLDN4	CLDN5	CLDN6	CLDN7	CLDN8	CLDN9	CLDND1	CLDND2	CLEC10A	CLEC11A	CLEC12A	CLEC12B	CLEC14A	CLEC16A	CLEC17A	CLEC18A	CLEC18B	CLEC18C	CLEC19A	CLEC1A	CLEC1B	CLEC2A	CLEC2B	CLEC2D	CLEC2L	CLEC3A	CLEC3B	CLEC4A	CLEC4C	CLEC4D	CLEC4E	CLEC4F	CLEC4G	CLEC4GP1	CLEC4M	CLEC5A	CLEC6A	CLEC7A	CLEC9A	CLECL1	CLGN	CLHC1	CLIC1	CLIC1P1	CLIC2	CLIC3	CLIC4	CLIC5	CLIC6	CLINT1	CLIP1	CLIP2	CLIP3	CLIP4	CLK1	CLK2	CLK2P	CLK3	CLK4	CLLU1	CLLU1OS	CLMN	CLMP	CLN3	CLN5	CLN6	CLN8	CLNK	CLNS1A	CLNS1AP1	CLOCK	CLP1	CLPB	CLPP	CLPS	CLPSL1	CLPSL2	CLPTM1	CLPTM1L	CLPX	CLRN1	CLRN1-AS1	CLRN2	CLRN3	CLSPN	CLSTN1	CLSTN2	CLSTN3	CLTA	CLTB	CLTC	CLTCL1	CLU	CLUAP1	CLUH	CLUHP1	CLUHP2	CLUHP3	CLUHP4	CLUHP5	CLUL1	CLVS1	CLVS2	CLYBL	CLYBL-AS2	CMA1	CMAHP	CMAS	CMBL	CMC1	CMC2	CMC4	CMIP	CMKLR1	CMPK1	CMPK2	CMSS1	CMTM1	CMTM2	CMTM3	CMTM4	CMTM5	CMTM6	CMTM7	CMTM8	CMTR1	CMTR2	CMYA5	CNBD1	CNBD2	CNBP	CNDP1	CNDP2	CNEP1R1	CNFN	CNGA1	CNGA2	CNGA3	CNGA4	CNGB1	CNGB3	CNIH	CNIH2	CNIH3	CNIH4	CNKSR1	CNKSR2	CNKSR3	CNN1	CNN2	CNN2P1	CNN2P10	CNN2P11	CNN2P12	CNN2P2	CNN2P3	CNN2P4	CNN2P5	CNN2P6	CNN2P7	CNN2P8	CNN2P9	CNN3	CNN3P1	CNNM1	CNNM2	CNNM3	CNNM4	CNOT1	CNOT10	CNOT11	CNOT2	CNOT3	CNOT4	CNOT4P1	CNOT6	CNOT6L	CNOT6LP1	CNOT7	CNOT7P1	CNOT7P2	CNOT8	CNP	CNPPD1	CNPY1	CNPY2	CNPY3	CNPY4	CNR1	CNR2	CNRIP1	CNST	CNTD1	CNTD2	CNTF	CNTFR	CNTFR-AS1	CNTLN	CNTN1	CNTN2	CNTN3	CNTN4	CNTN4-AS2	CNTN5	CNTN6	CNTNAP1	CNTNAP2	CNTNAP3	CNTNAP3B	CNTNAP3P5	CNTNAP4	CNTNAP5	CNTRL	CNTROB	COA1	COA3	COA4	COA5	COA6	COASY	COBL	COBLL1	COCH	COG1	COG2	COG3	COG4	COG5	COG6	COG7	COG8	COIL	COILP1	COILP2	COL10A1	COL11A1	COL11A2	COL11A2P1	COL12A1	COL13A1	COL14A1	COL15A1	COL16A1	COL17A1	COL18A1	COL18A1-AS1	COL18A1-AS2	COL19A1	COL1A1	COL1A2	COL20A1	COL21A1	COL22A1	COL23A1	COL24A1	COL25A1	COL26A1	COL27A1	COL28A1	COL2A1	COL3A1	COL4A1	COL4A2	COL4A2-AS1	COL4A2-AS2	COL4A3	COL4A3BP	COL4A4	COL4A5	COL4A6	COL5A1	COL5A2	COL5A3	COL6A1	COL6A2	COL6A3	COL6A4P1	COL6A4P2	COL6A5	COL6A6	COL7A1	COL8A1	COL8A2	COL9A1	COL9A2	COL9A3	COLEC10	COLEC11	COLEC12	COLGALT1	COLGALT2	COLQ	COMMD1	COMMD10	COMMD2	COMMD3	COMMD3-BMI1	COMMD4	COMMD5	COMMD6	COMMD7	COMMD8	COMMD9	COMP	COMT	COMTD1	COPA	COPB1	COPB2	COPE	COPG1	COPG2	COPRS	COPS2	COPS3	COPS4	COPS5	COPS5P1	COPS6	COPS7A	COPS7B	COPS8	COPS8P1	COPS8P2	COPZ1	COPZ2	COQ10A	COQ10B	COQ10BP1	COQ10BP2	COQ2	COQ3	COQ4	COQ5	COQ6	COQ7	COQ9	CORIN	CORO1A	CORO1B	CORO1C	CORO2A	CORO2B	CORO6	CORO7	CORO7-PAM16	CORT	COTL1	COTL1P1	COTL1P2	COX10	COX10-AS1	COX11	COX11P1	COX14	COX15	COX16	COX17	COX17P1	COX18	COX19	COX20	COX20P1	COX20P2	COX4I1	COX4I1P1	COX4I1P2	COX4I2	COX5A	COX5AP1	COX5AP2	COX5B	COX5BP1	COX5BP2	COX5BP3	COX5BP4	COX5BP5	COX5BP6	COX5BP7	COX5BP8	COX6A1	COX6A1P1	COX6A1P2	COX6A1P3	COX6A2	COX6B1	COX6B1P1	COX6B1P2	COX6B1P3	COX6B1P4	COX6B1P5	COX6B1P6	COX6B1P7	COX6B2	COX6C	COX6CP1	COX6CP2	COX6CP3	COX6CP4	COX6CP5	COX6CP6	COX7A1	COX7A2	COX7A2L	COX7A2P1	COX7A2P2	COX7B	COX7B2	COX7BP1	COX7BP2	COX7C	COX7CP1	COX8A	COX8BP	COX8C	CP	CPA1	CPA2	CPA3	CPA4	CPA5	CPA6	CPAMD8	CPB1	CPB2	CPB2-AS1	CPD	CPE	CPEB1	CPEB2	CPEB3	CPEB4	CPED1	CPHL1P	CPLX1	CPLX2	CPLX3	CPLX4	CPM	CPN1	CPN2	CPNE1	CPNE2	CPNE3	CPNE4	CPNE5	CPNE6	CPNE7	CPNE8	CPNE9	CPO	CPOX	CPP	CPPED1	CPQ	CPS1	CPS1-IT1	CPSF1	CPSF1P1	CPSF2	CPSF3	CPSF3L	CPSF4	CPSF4L	CPSF6	CPSF7	CPT1A	CPT1B	CPT1C	CPT2	CPVL	CPXCR1	CPXM1	CPXM2	CPZ	CR1	CR1L	CR2	CRABP1	CRABP2	CRADD	CRAMP1L	CRAT	CRB1	CRB2	CRB3	CRBN	CRCP	CRCT1	CREB1	CREB3	CREB3L1	CREB3L2	CREB3L3	CREB3L4	CREB5	CREBBP	CREBL2	CREBRF	CREBZF	CREG1	CREG2	CRELD1	CRELD2	CREM	CRH	CRHBP	CRHR1	CRHR1-IT1	CRHR2	CRIM1	CRIP1	CRIP1P2	CRIP1P4	CRIP2	CRIP3	CRIPAK	CRIPT	CRISP1	CRISP2	CRISP3	CRISPLD1	CRISPLD2	CRK	CRKL	CRLF1	CRLF2_1	CRLF2_2	CRLF3	CRLS1	CRMP1	CRNDE	CRNKL1	CRNN	CROCC	CROCCP1	CROCCP2	CROCCP3	CROCCP4	CROCCP5	CROT	CRP	CRPP1	CRSP8P	CRTAC1	CRTAM	CRTAP	CRTC1	CRTC2	CRTC3	CRX	CRY1	CRY2	CRYAA	CRYAB	CRYBA1	CRYBA2	CRYBA4	CRYBB1	CRYBB2	CRYBB2P1	CRYBB3	CRYBG3	CRYGA	CRYGB	CRYGC	CRYGD	CRYGEP	CRYGFP	CRYGGP	CRYGN	CRYGS	CRYL1	CRYM	CRYM-AS1	CRYZ	CRYZL1	CRYZP1	CS	CSAD	CSAG1	CSAG2	CSAG3	CSAG4	CSDC2	CSDE1	CSE1L	CSF1	CSF1R	CSF2	CSF2RA_1	CSF2RA_2	CSF2RB	CSF2RBP1	CSF3	CSF3R	CSGALNACT1	CSGALNACT2	CSH1	CSH2	CSHL1	CSK	CSMD1	CSMD2	CSMD3	CSN1S1	CSN1S2AP	CSN1S2BP	CSN2	CSN3	CSNK1A1	CSNK1A1L	CSNK1A1P1	CSNK1A1P2	CSNK1A1P3	CSNK1D	CSNK1E	CSNK1G1	CSNK1G2	CSNK1G2-AS1	CSNK1G3	CSNK2A1	CSNK2A2	CSNK2A3	CSNK2B	CSPG4	CSPG4P10	CSPG4P11	CSPG4P12	CSPG4P1Y	CSPG4P2Y	CSPG4P3Y	CSPG4P4Y	CSPG4P5	CSPG4P8	CSPG4P9	CSPG5	CSPP1	CSRNP1	CSRNP2	CSRNP3	CSRP1	CSRP2	CSRP2BP	CSRP2P	CSRP3	CST1	CST11	CST13P	CST2	CST2P1	CST3	CST4	CST5	CST6	CST7	CST8	CST9	CST9L	CST9LP1	CSTA	CSTB	CSTF1	CSTF2	CSTF2T	CSTF3	CSTF3-AS1	CSTL1	CSTP1	CSTP2	CT45A1	CT45A2	CT45A3	CT45A4	CT45A5	CT45A6	CT45B1P	CT47A1	CT47A10	CT47A11	CT47A12	CT47A2	CT47A3	CT47A4	CT47A5	CT47A6	CT47A7	CT47A8	CT47A9	CT47B1	CT49	CT60	CT62	CT64	CTAG1A	CTAG1B	CTAG2	CTAGE1	CTAGE10P	CTAGE11P	CTAGE12P	CTAGE13P	CTAGE14P	CTAGE15	CTAGE16P	CTAGE3P	CTAGE4	CTAGE5	CTAGE6	CTAGE7P	CTAGE8	CTAGE9	CTBP1	CTBP1-AS2	CTBP2	CTBP2P1	CTBP2P2	CTBP2P3	CTBP2P4	CTBP2P5	CTBP2P6	CTBP2P7	CTBP2P8	CTBS	CTC1	CTCF	CTCFL	CTDNEP1	CTDP1	CTDSP1	CTDSP2	CTDSPL	CTDSPL2	CTF1	CTF2P	CTGF	CTGLF10P	CTGLF11P	CTGLF12P	CTGLF8P	CTGLF9P	CTH	CTHRC1	CTIF	CTLA4	CTNNA1	CTNNA1P1	CTNNA2	CTNNA3	CTNNAL1	CTNNB1	CTNNBIP1	CTNNBL1	CTNND1	CTNND2	CTNS	CTPS1	CTPS2	CTR9	CTRB1	CTRB2	CTRC	CTRL	CTSA	CTSB	CTSC	CTSD	CTSE	CTSF	CTSG	CTSH	CTSK	CTSL	CTSL3P	CTSLP1	CTSLP2	CTSLP3	CTSLP4	CTSLP5	CTSLP6	CTSLP7	CTSLP8	CTSO	CTSS	CTSV	CTSW	CTSZ	CTTN	CTTNBP2	CTTNBP2NL	CTU1	CTU2	CTXN1	CTXN2	CTXN3	CUBN	CUBNP1	CUBNP2	CUBNP3	CUEDC1	CUEDC2	CUL1	CUL2	CUL3	CUL4A	CUL4AP1	CUL4B	CUL5	CUL7	CUL9	CUTA	CUTC	CUX1	CUX2	CUX2P1	CUZD1	CWC15	CWC22	CWC25	CWC27	CWF19L1	CWF19L2	CWH43	CX3CL1	CX3CR1	CXADR	CXADRP1	CXADRP2	CXADRP3	CXCL1	CXCL10	CXCL11	CXCL12	CXCL13	CXCL14	CXCL16	CXCL17	CXCL1P	CXCL2	CXCL3	CXCL5	CXCL6	CXCL9	CXCR1	CXCR2	CXCR2P1	CXCR3	CXCR4	CXCR5	CXCR6	CXorf21	CXorf22	CXorf23	CXorf27	CXorf28	CXorf30	CXorf31	CXorf36	CXorf38	CXorf40A	CXorf40B	CXorf48	CXorf49	CXorf49B	CXorf51A	CXorf51B	CXorf56	CXorf57	CXorf58	CXorf61	CXorf64	CXorf65	CXorf66	CXorf67	CXXC1	CXXC11	CXXC1P1	CXXC4	CXXC5	CYB561	CYB561A3	CYB561D1	CYB561D2	CYB5A	CYB5AP2	CYB5AP3	CYB5AP4	CYB5AP5	CYB5B	CYB5D1	CYB5D2	CYB5R1	CYB5R2	CYB5R3	CYB5R4	CYB5RL	CYBA	CYBB	CYBRD1	CYC1	CYCS	CYCSP1	CYCSP10	CYCSP11	CYCSP12	CYCSP14	CYCSP16	CYCSP17	CYCSP18	CYCSP19	CYCSP2	CYCSP20	CYCSP22	CYCSP23	CYCSP24	CYCSP25	CYCSP26	CYCSP27	CYCSP28	CYCSP29	CYCSP3	CYCSP30	CYCSP32	CYCSP33	CYCSP34	CYCSP35	CYCSP38	CYCSP39	CYCSP4	CYCSP40	CYCSP41	CYCSP42	CYCSP43	CYCSP44	CYCSP45	CYCSP46	CYCSP48	CYCSP49	CYCSP5	CYCSP51	CYCSP52	CYCSP53	CYCSP55	CYCSP6	CYCSP7	CYCSP8	CYCTP	CYFIP1	CYFIP2	CYGB	CYHR1	CYLC1	CYLC2	CYLD	CYMP	CYorf17	CYP11A1	CYP11B1	CYP11B2	CYP17A1	CYP19A1	CYP1A1	CYP1A2	CYP1B1	CYP1B1-AS1	CYP1D1P	CYP20A1	CYP21A1P	CYP21A2	CYP24A1	CYP26A1	CYP26B1	CYP26C1	CYP27A1	CYP27B1	CYP27C1	CYP2A13	CYP2A6	CYP2A7	CYP2A7P1	CYP2AB1P	CYP2B6	CYP2B7P1	CYP2C115P	CYP2C18	CYP2C19	CYP2C59P	CYP2C8	CYP2C9	CYP2D6	CYP2D7P1	CYP2D8P1	CYP2E1	CYP2F1	CYP2F1P	CYP2G1P	CYP2G2P	CYP2J2	CYP2R1	CYP2S1	CYP2T2P	CYP2T3P	CYP2U1	CYP2W1	CYP39A1	CYP3A4	CYP3A43	CYP3A5	CYP3A7	CYP3A7-CYP3AP1	CYP3AP1	CYP3AP2	CYP46A1	CYP46A4P	CYP4A11	CYP4A22	CYP4B1	CYP4F10P	CYP4F11	CYP4F12	CYP4F2	CYP4F22	CYP4F23P	CYP4F24P	CYP4F25P	CYP4F29P	CYP4F3	CYP4F30P	CYP4F34P	CYP4F35P	CYP4F36P	CYP4F43P	CYP4F59P	CYP4F8	CYP4V2	CYP4X1	CYP4Z1	CYP4Z2P	CYP51A1	CYP51P1	CYP51P2	CYP51P3	CYP7A1	CYP7B1	CYP8B1	CYR61	CYS1	CYSLTR1	CYSLTR2	CYSTM1	CYTH1	CYTH2	CYTH3	CYTH4	CYTIP	CYTL1	CYYR1	D21S2088E	D2HGDH	DAAM1	DAAM2	DAB1	DAB2	DAB2IP	DACH1	DACH2	DACT1	DACT2	DACT3	DACT3-AS1	DAD1	DAD1P1	DAG1	DAGLA	DAGLB	DAK	DALRD3	DANCR	DAND5	DAO	DAOA	DAOA-AS1	DAP	DAP3	DAP3P1	DAP3P2	DAPK1	DAPK2	DAPK3	DAPL1	DAPP1	DARC	DARS	DARS2	DAW1	DAXX	DAZ1	DAZ2	DAZ3	DAZ4	DAZAP1	DAZAP2	DAZAP2P1	DAZL	DBF4	DBF4B	DBF4P1	DBF4P2	DBH	DBH-AS1	DBI	DBIL5P	DBIL5P2	DBIP1	DBIP2	DBIP3	DBN1	DBNDD1	DBNDD2	DBNL	DBP	DBR1	DBT	DBX1	DBX2	DCAF10	DCAF11	DCAF12	DCAF12L1	DCAF12L2	DCAF13	DCAF13P1	DCAF13P2	DCAF13P3	DCAF15	DCAF16	DCAF17	DCAF4	DCAF4L1	DCAF4L2	DCAF5	DCAF6	DCAF7	DCAF8	DCAF8L1	DCAF8L2	DCAKD	DCBLD1	DCBLD2	DCC	DCD	DCDC1	DCDC2	DCDC2B	DCDC2C	DCDC5	DCHS1	DCHS2	DCK	DCLK1	DCLK2	DCLK3	DCLRE1A	DCLRE1B	DCLRE1C	DCN	DCP1A	DCP1B	DCP2	DCPS	DCST1	DCST2	DCSTAMP	DCT	DCTD	DCTN1	DCTN1-AS1	DCTN2	DCTN3	DCTN4	DCTN5	DCTN6	DCTPP1	DCUN1D1	DCUN1D2	DCUN1D3	DCUN1D4	DCUN1D5	DCX	DCXR	DDA1	DDAH1	DDAH2	DDB1	DDB2	DDC	DDHD1	DDHD2	DDI1	DDI2	DDIT3	DDIT4	DDIT4L	DDN	DDO	DDOST	DDR1	DDR2	DDRGK1	DDT	DDTL	DDX1	DDX10	DDX10P1	DDX10P2	DDX11	DDX11-AS1	DDX11L1	DDX11L10	DDX11L16_1	DDX11L16_2	DDX11L2	DDX11L5	DDX11L8	DDX11L9	DDX12P	DDX17	DDX18	DDX18P1	DDX18P2	DDX18P3	DDX18P4	DDX18P5	DDX18P6	DDX19A	DDX19B	DDX20	DDX20P1	DDX21	DDX23	DDX24	DDX25	DDX26B	DDX27	DDX28	DDX31	DDX39A	DDX39AP1	DDX39B	DDX39BP1	DDX39BP2	DDX3X	DDX3Y	DDX3YP1	DDX3YP2	DDX3YP3	DDX4	DDX41	DDX42	DDX43	DDX46	DDX47	DDX49	DDX5	DDX50	DDX50P1	DDX50P2	DDX51	DDX52	DDX53	DDX54	DDX55	DDX56	DDX58	DDX59	DDX6	DDX60	DDX60L	DDX6P1	DDX6P2	DEAF1	1-Dec	DECR1	DECR2	DEDD	DEDD2	DEF6	DEF8	DEFA1	DEFA10P	DEFA11P	DEFA1B	DEFA3	DEFA4	DEFA5	DEFA6	DEFA7P	DEFA8P	DEFA9P	DEFB1	DEFB103A	DEFB103B	DEFB104A	DEFB104B	DEFB105A	DEFB105B	DEFB106A	DEFB106B	DEFB107A	DEFB107B	DEFB108B	DEFB108P1	DEFB108P2	DEFB108P3	DEFB108P4	DEFB109P1	DEFB109P1B	DEFB109P2	DEFB109P3	DEFB110	DEFB112	DEFB113	DEFB114	DEFB115	DEFB116	DEFB117	DEFB118	DEFB119	DEFB121	DEFB122	DEFB123	DEFB124	DEFB125	DEFB126	DEFB127	DEFB128	DEFB129	DEFB130	DEFB131	DEFB132	DEFB133	DEFB134	DEFB135	DEFB136	DEFB4A	DEFB4B	DEFT1P	DEFT1P2	DEGS1	DEGS2	DEK	DENND1A	DENND1B	DENND1C	DENND2A	DENND2C	DENND2D	DENND3	DENND4A	DENND4B	DENND4C	DENND5A	DENND5B	DENND5B-AS1	DENND6A	DENND6B	DENR	DEPDC1	DEPDC1B	DEPDC1P1	DEPDC1P2	DEPDC4	DEPDC5	DEPDC7	DEPTOR	DERA	DERL1	DERL2	DERL3	DES	DESI1	DESI2	DET1	DEXI	DFFA	DFFB	DFNA5	DFNB31	DFNB59	DGAT1	DGAT2	DGAT2L6	DGAT2L7P	DGCR10	DGCR11	DGCR14	DGCR2	DGCR5	DGCR6	DGCR6L	DGCR8	DGCR9	DGKA	DGKB	DGKD	DGKE	DGKG	DGKH	DGKI	DGKK	DGKQ	DGKZ	DGKZP1	DGUOK	DGUOK-AS1	DHCR24	DHCR7	DHDDS	DHDH	DHFR	DHFRL1	DHFRP1	DHFRP2	DHH	DHODH	DHPS	DHRS1	DHRS11	DHRS12	DHRS13	DHRS2	DHRS3	DHRS4	DHRS4-AS1	DHRS4L1	DHRS4L2	DHRS7	DHRS7B	DHRS7C	DHRS9	DHRSX_1	DHRSX_2	DHTKD1	DHX15	DHX16	DHX29	DHX30	DHX32	DHX33	DHX34	DHX35	DHX36	DHX37	DHX38	DHX40	DHX57	DHX58	DHX8	DHX9	DHX9P1	DIABLO	DIAPH1	DIAPH2	DIAPH3	DIAPH3-AS1	DIAPH3-AS2	DICER1	DICER1-AS1	DIDO1	DIEXF	DIMT1	DIO1	DIO2	DIO2-AS1	DIO3	DIO3OS	DIP2A	DIP2A-IT1	DIP2B	DIP2C	DIRAS1	DIRAS2	DIRAS3	DIRC1	DIRC2	DIRC3	DIS3	DIS3L	DIS3L2	DIS3L2P1	DISC1	DISC2	DISP1	DISP2	DIXDC1	DKC1	DKFZP434A062	DKFZP434F142	DKFZP434H168	DKFZP434I0714	DKFZp434J0226	DKFZP434K028	DKFZP434L187	DKFZp434L192	DKFZp451B082	DKFZp566F0947	DKFZP586I1420	DKFZp667F0711	DKFZp686K1684	DKFZp779M0652	DKK1	DKK2	DKK3	DKK4	DKKL1	DKKL1P1	DLAT	DLC1	DLD	DLEC1	DLEC1P1	DLEU1	DLEU2	DLEU2L	DLEU7	DLEU7-AS1	DLG1	DLG1-AS1	DLG2	DLG3	DLG3-AS1	DLG4	DLG5	DLG5-AS1	DLGAP1	DLGAP1-AS1	DLGAP1-AS3	DLGAP1-AS4	DLGAP1-AS5	DLGAP2	DLGAP3	DLGAP4	DLGAP5	DLGAP5P1	DLK1	DLK2	DLL1	DLL3	DLL4	DLST	DLSTP1	DLX1	DLX2	DLX3	DLX4	DLX5	DLX6	DLX6-AS1	DMAP1	DMBT1	DMBX1	DMC1	DMD	DMGDH	DMKN	DMP1	DMPK	DMRT1	DMRT2	DMRT3	DMRTA1	DMRTA2	DMRTB1	DMRTC1	DMRTC1B	DMRTC2	DMTF1	DMTN	DMWD	DMXL1	DMXL2	DNA2	DNAAF1	DNAAF2	DNAAF3	DNAH1	DNAH10	DNAH11	DNAH12	DNAH14	DNAH17	DNAH17-AS1	DNAH2	DNAH3	DNAH5	DNAH6	DNAH7	DNAH8	DNAH9	DNAI1	DNAI2	DNAJA1	DNAJA1P1	DNAJA1P2	DNAJA1P3	DNAJA1P4	DNAJA1P5	DNAJA1P6	DNAJA2	DNAJA3	DNAJA4	DNAJB1	DNAJB11	DNAJB12	DNAJB13	DNAJB14	DNAJB1P1	DNAJB2	DNAJB3	DNAJB4	DNAJB5	DNAJB6	DNAJB7	DNAJB8	DNAJB8-AS1	DNAJB9	DNAJC1	DNAJC10	DNAJC11	DNAJC12	DNAJC13	DNAJC14	DNAJC15	DNAJC16	DNAJC17	DNAJC18	DNAJC19	DNAJC19P1	DNAJC19P2	DNAJC19P3	DNAJC19P5	DNAJC19P6	DNAJC19P7	DNAJC19P8	DNAJC19P9	DNAJC2	DNAJC21	DNAJC22	DNAJC24	DNAJC25	DNAJC25-GNG10	DNAJC27	DNAJC27-AS1	DNAJC28	DNAJC3	DNAJC3-AS1	DNAJC30	DNAJC4	DNAJC5	DNAJC5B	DNAJC5G	DNAJC6	DNAJC7	DNAJC8	DNAJC8P1	DNAJC9	DNAJC9-AS1	DNAL1	DNAL4	DNALI1	DNASE1	DNASE1L1	DNASE1L2	DNASE1L3	DNASE2	DNASE2B	DND1	DND1P1	DND1P2	DNER	DNHD1	DNLZ	DNM1	DNM1L	DNM1P17	DNM1P18	DNM1P19	DNM1P24	DNM1P25	DNM1P26	DNM1P27	DNM1P28	DNM1P29	DNM1P30	DNM1P31	DNM1P32	DNM1P33	DNM1P34	DNM1P35	DNM1P36	DNM1P37	DNM1P38	DNM1P39	DNM1P40	DNM1P41	DNM1P42	DNM1P43	DNM1P44	DNM1P45	DNM1P46	DNM1P47	DNM1P48	DNM1P49	DNM1P5	DNM1P50	DNM1P9	DNM2	DNM3	DNM3OS	DNMBP	DNMBP-AS1	DNMT1	DNMT3A	DNMT3AP1	DNMT3B	DNMT3L	DNPEP	DNPH1	DNTT	DNTTIP1	DNTTIP2	DOC2A	DOC2B	DOC2GP	DOCK1	DOCK10	DOCK11	DOCK11P1	DOCK2	DOCK3	DOCK4	DOCK4-AS1	DOCK5	DOCK6	DOCK7	DOCK8	DOCK9	DOHH	DOK1	DOK2	DOK3	DOK4	DOK5	DOK6	DOK7	DOLK	DOLPP1	DOM3Z	DONSON	DOPEY1	DOPEY2	DOT1L	DPAGT1	DPCD	DPCR1	DPEP1	DPEP2	DPEP3	DPF1	DPF2	DPF3	DPH1	DPH2	DPH3	DPH3P1	DPH5	DPH6	DPH6-AS1	DPH7	DPM1	DPM2	DPM3	DPP10	DPP3	DPP4	DPP6_1	DPP6_2	DPP7	DPP8	DPP9	DPPA2	DPPA2P1	DPPA2P2	DPPA2P3	DPPA2P4	DPPA3	DPPA3P1	DPPA3P2	DPPA4	DPPA4P1	DPPA5	DPPA5P1	DPPA5P2	DPPA5P3	DPRX	DPRXP1	DPRXP2	DPRXP3	DPRXP4	DPRXP5	DPRXP6	DPRXP7	DPT	DPY19L1	DPY19L1P1	DPY19L2	DPY19L2P1	DPY19L2P2	DPY19L2P3	DPY19L2P4	DPY19L3	DPY19L4	DPY30	DPYD	DPYD-AS1	DPYS	DPYSL2	DPYSL3	DPYSL4	DPYSL5	DQX1	DR1	DRAM1	DRAM2	DRAP1	DRAXIN	DRAXINP1	DRC1	DRD1	DRD2	DRD3	DRD4	DRD5	DRD5P1	DRD5P2	DRG1	DRG2	DRGX	DROSHA	DRP2	DSC1	DSC2	DSC3	DSCAM	DSCAM-AS1	DSCAM-IT1	DSCAML1	DSCC1	DSCR10	DSCR3	DSCR4	DSCR6P1	DSCR8	DSCR9	DSE	DSEL	DSERG1	DSG1	DSG2	DSG3	DSG4	DSN1	DSP	DSPP	DST	DSTN	DSTNP1	DSTNP2	DSTNP3	DSTNP4	DSTNP5	DSTYK	DTD1	DTD2	DTHD1	DTL	DTNA	DTNB	DTNBP1	DTWD1	DTWD2	DTX1	DTX2	DTX2P1-UPK3BP1-PMS2P11	DTX3	DTX3L	DTX4	DTYMK	DUOX1	DUOX2	DUOXA1	DUOXA2	DUPD1	DUS1L	DUS2	DUS3L	DUS4L	DUSP1	DUSP10	DUSP11	DUSP12	DUSP13	DUSP14	DUSP15	DUSP16	DUSP18	DUSP19	DUSP2	DUSP21	DUSP22	DUSP23	DUSP26	DUSP27	DUSP28	DUSP3	DUSP4	DUSP5	DUSP5P1	DUSP5P2	DUSP6	DUSP7	DUSP8	DUSP8P2	DUSP8P3	DUSP8P4	DUSP9	DUT	DUTP1	DUTP2	DUTP3	DUTP4	DUTP5	DUTP6	DUTP7	DUTP8	DUX2	DUX4	DUX4L10	DUX4L11	DUX4L12	DUX4L13	DUX4L14	DUX4L15	DUX4L16	DUX4L17	DUX4L18	DUX4L19	DUX4L2	DUX4L3	DUX4L4	DUX4L5	DUX4L6	DUX4L7	DUX4L9	DUXA	DUXAP1	DUXAP10	DUXAP2	DUXAP3	DUXAP4	DUXAP5	DUXAP6	DUXAP7	DUXAP8	DUXAP9	DVL1	DVL1P1	DVL2	DVL3	DYDC1	DYDC2	DYM	DYNAP	DYNC1H1	DYNC1I1	DYNC1I2	DYNC1I2P1	DYNC1LI1	DYNC1LI2	DYNC2H1	DYNC2LI1	DYNLL1	DYNLL1-AS1	DYNLL1P1	DYNLL1P2	DYNLL2	DYNLRB1	DYNLRB2	DYNLT1	DYNLT3	DYNLT3P1	DYNLT3P2	DYRK1A	DYRK1B	DYRK2	DYRK3	DYRK4	DYSF	DYTN	DYX1C1	DYX1C1-CCPG1	DZANK1	DZIP1	DZIP1L	DZIP3	E2F1	E2F2	E2F3	E2F3P1	E2F3P2	E2F4	E2F4P1	E2F5	E2F6	E2F7	E2F8	E4F1	EAF1	EAF2	EAPP	EARS2	EBAG9	EBAG9P1	EBF1	EBF2	EBF3	EBF4	EBI3	EBLN1	EBLN2	EBNA1BP2	EBP	EBPL	ECD	ECE1	ECE2	ECEL1	ECEL1P2	ECEL1P3	ECH1	ECHDC1	ECHDC2	ECHDC3	ECHS1	ECI1	ECI2	ECM1	ECM2	ECRP	ECSCR_1	ECSCR_2	ECSIT	ECT2	ECT2L	EDA	EDA2R	EDAR	EDARADD	EDC3	EDC4	EDDM3A	EDDM3B	EDDM3CP	EDDM3DP	EDEM1	EDEM2	EDEM3	EDF1	EDIL3	EDN1	EDN2	EDN3	EDNRA	EDNRB	EEA1	EED	EEF1A1	EEF1A1P1	EEF1A1P10	EEF1A1P11	EEF1A1P12	EEF1A1P13	EEF1A1P14	EEF1A1P15	EEF1A1P16	EEF1A1P17	EEF1A1P18	EEF1A1P19	EEF1A1P2	EEF1A1P20	EEF1A1P21	EEF1A1P22	EEF1A1P23	EEF1A1P24	EEF1A1P25	EEF1A1P26	EEF1A1P27	EEF1A1P28	EEF1A1P29	EEF1A1P3	EEF1A1P30	EEF1A1P31	EEF1A1P32	EEF1A1P33	EEF1A1P34	EEF1A1P35	EEF1A1P36	EEF1A1P37	EEF1A1P38	EEF1A1P39	EEF1A1P4	EEF1A1P40	EEF1A1P41	EEF1A1P42	EEF1A1P43	EEF1A1P5	EEF1A1P6	EEF1A1P7	EEF1A1P8	EEF1A1P9	EEF1A2	EEF1B2	EEF1B2P1	EEF1B2P2	EEF1B2P3	EEF1B2P4	EEF1B2P5	EEF1D	EEF1DP1	EEF1DP2	EEF1DP3	EEF1DP4	EEF1DP5	EEF1E1	EEF1E1-MUTED	EEF1G	EEF1GP1	EEF1GP2	EEF1GP3	EEF1GP4	EEF1GP5	EEF1GP6	EEF1GP7	EEF1GP8	EEF2	EEF2K	EEFSEC	EEPD1	EFCAB1	EFCAB10	EFCAB11	EFCAB12	EFCAB13	EFCAB14	EFCAB14-AS1	EFCAB2	EFCAB3	EFCAB4A	EFCAB4B	EFCAB5	EFCAB6	EFCAB6-AS1	EFCAB7	EFCAB8	EFCAB9	EFCC1	EFEMP1	EFEMP2	EFHB	EFHC1	EFHC2	EFHD1	EFHD2	EFNA1	EFNA2	EFNA3	EFNA4	EFNA5	EFNB1	EFNB2	EFNB3	EFR3A	EFR3B	EFS	EFTUD1	EFTUD1P1	EFTUD1P2	EFTUD2	EGF	EGFEM1P	EGFL6	EGFL7	EGFL8	EGFLAM	EGFLAM-AS2	EGFLAM-AS4	EGFR	EGFR-AS1	EGLN1	EGLN2	EGLN3	EGOT	EGR1	EGR2	EGR3	EGR4	EHBP1	EHBP1L1	EHD1	EHD2	EHD3	EHD4	EHF	EHHADH	EHHADH-AS1	EHMT1	EHMT1-IT1	EHMT2	EI24	EI24P1	EI24P2	EI24P3	EI24P4	EI24P5	EID1	EID2	EID2B	EID3	EIF1	EIF1AD	EIF1AX	EIF1AXP1	EIF1AY	EIF1B	EIF1B-AS1	EIF2A	EIF2AK1	EIF2AK2	EIF2AK3	EIF2AK4	EIF2AP1	EIF2AP2	EIF2AP3	EIF2AP4	EIF2B1	EIF2B2	EIF2B3	EIF2B4	EIF2B5	EIF2D	EIF2S1	EIF2S2	EIF2S2P1	EIF2S2P2	EIF2S2P3	EIF2S2P4	EIF2S2P5	EIF2S2P6	EIF2S2P7	EIF2S3	EIF3A	EIF3B	EIF3C	EIF3CL	EIF3D	EIF3E	EIF3EP1	EIF3EP2	EIF3EP3	EIF3EP4	EIF3F	EIF3FP1	EIF3FP3	EIF3G	EIF3H	EIF3I	EIF3IP1	EIF3J	EIF3J-AS1	EIF3K	EIF3KP1	EIF3KP2	EIF3KP3	EIF3L	EIF3LP1	EIF3LP2	EIF3LP3	EIF3M	EIF4A1	EIF4A1P1	EIF4A1P10	EIF4A1P11	EIF4A1P12	EIF4A1P13	EIF4A1P2	EIF4A1P3	EIF4A1P4	EIF4A1P5	EIF4A1P6	EIF4A1P7	EIF4A1P8	EIF4A1P9	EIF4A2	EIF4A2P1	EIF4A2P2	EIF4A2P3	EIF4A2P4	EIF4A3	EIF4B	EIF4BP1	EIF4BP2	EIF4BP3	EIF4BP4	EIF4BP5	EIF4BP6	EIF4BP7	EIF4BP8	EIF4BP9	EIF4E	EIF4E1B	EIF4E2	EIF4E2P1	EIF4E3	EIF4EBP1	EIF4EBP1P1	EIF4EBP1P2	EIF4EBP2	EIF4EBP2P	EIF4EBP3	EIF4ENIF1	EIF4EP1	EIF4EP2	EIF4G1	EIF4G2	EIF4G3	EIF4H	EIF5	EIF5A	EIF5A2	EIF5AL1	EIF5AP2	EIF5AP3	EIF5AP4	EIF5B	EIF6	ELAC1	ELAC2	ELANE	ELAVL1	ELAVL2	ELAVL3	ELAVL4	ELF1	ELF2	ELF2P1	ELF2P2	ELF2P3	ELF2P4	ELF3	ELF4	ELF5	ELFN1	ELFN2	ELK1	ELK1P1	ELK2AP	ELK2BP	ELK3	ELK4	ELL	ELL2	ELL2P1	ELL2P2	ELL2P3	ELL2P4	ELL3	ELMO1	ELMO2	ELMO2P1	ELMO3	ELMOD1	ELMOD2	ELMOD3	ELMSAN1	ELN	ELOF1	ELOVL1	ELOVL2	ELOVL2-AS1	ELOVL3	ELOVL4	ELOVL5	ELOVL6	ELOVL7	ELP2	ELP3	ELP4	ELP5	ELP6	ELSPBP1	ELTD1	EMB	EMBP1	EMC1	EMC10	EMC2	EMC3	EMC4	EMC6	EMC7	EMC8	EMC9	EMCN	EMCN-IT3	EMD	EME1	EME2	EMG1	EMID1	EMILIN1	EMILIN2	EMILIN3	EML1	EML2	EML3	EML4	EML5	EML6	EMP1	EMP2	EMP3	EMR1	EMR2	EMR3	EMR4P	EMX1	EMX2	EMX2OS	EN1	EN2	ENAH	ENAM	ENC1	ENDOD1	ENDOG	ENDOU	ENDOV	ENG	ENGASE	ENHO	ENKD1	ENKUR	ENO1	ENO1-AS1	ENO1P1	ENO1P2	ENO1P3	ENO1P4	ENO2	ENO3	ENO4	ENOPH1	ENOSF1	ENOX1	ENOX2	ENPEP	ENPP1	ENPP2	ENPP3	ENPP4	ENPP5	ENPP6	ENPP7	ENPP7P1	ENPP7P10	ENPP7P11	ENPP7P2	ENPP7P4	ENPP7P7	ENPP7P8	ENPP7P9	ENSA	ENSAP1	ENSAP2	ENSAP3	ENTHD1	ENTHD2	ENTPD1	ENTPD1-AS1	ENTPD2	ENTPD3	ENTPD3-AS1	ENTPD4	ENTPD5	ENTPD6	ENTPD7	ENTPD8	ENY2	EOGT	EOMES	EP300	EP400	EP400NL	EPAS1	EPB41	EPB41L1	EPB41L2	EPB41L3	EPB41L4A	EPB41L4A-AS1	EPB41L4A-AS2	EPB41L4B	EPB41L5	EPB42	EPC1	EPC2	EPCAM	EPDR1	EPF5	EPF8	EPG5	EPGN	EPHA1	EPHA1-AS1	EPHA10	EPHA2	EPHA3	EPHA4	EPHA5	EPHA6	EPHA7	EPHA8	EPHB1	EPHB2	EPHB3	EPHB4	EPHB6	EPHX1	EPHX2	EPHX3	EPHX4	EPM2A	EPM2AIP1	EPN1	EPN2	EPN2-AS1	EPN2-IT1	EPN3	EPO	EPOR	EPPIN	EPPIN-WFDC6	EPPK1	EPRS	EPS15	EPS15L1	EPS15P1	EPS8	EPS8L1	EPS8L2	EPS8L3	EPSTI1	EPT1	EPX	EPYC	EQTN	ERAL1	ERAP1	ERAP2	ERAS	ERBB2	ERBB2IP	ERBB3	ERBB4	ERC1	ERC2	ERC2-IT1	ERCC1	ERCC2	ERCC3	ERCC4	ERCC5	ERCC6	ERCC6-PGBD3	ERCC6L	ERCC6L2	ERCC8	EREG	ERF	ERG	ERGIC1	ERGIC2	ERGIC3	ERH	ERHP1	ERHP2	ERI1	ERI2	ERI3	ERICH1	ERICH1-AS1	ERICH2	ERLEC1	ERLEC1P1	ERLIN1	ERLIN2	ERMAP	ERMN	ERMP1	ERN1	ERN2	ERO1L	ERO1LB	ERP27	ERP29	ERP29P1	ERP44	ERRFI1	ERV3-1	ERVFRD-1	ERVK13-1	ERVMER34-1	ERVV-1	ERVV-2	ERVW-1	ESAM	ESCO1	ESCO2	ESD	ESF1	ESM1	ESP33	ESPL1	ESPN	ESPNL	ESPNP	ESR1	ESR2	ESRG	ESRP1	ESRP2	ESRRA	ESRRAP1	ESRRAP2	ESRRB	ESRRG	ESX1	ESYT1	ESYT2	ESYT3	ETAA1	ETF1	ETF1P1	ETF1P2	ETF1P3	ETFA	ETFB	ETFDH	ETHE1	ETNK1	ETNK2	ETNPPL	ETS1	ETS2	ETV1	ETV2	ETV3	ETV3L	ETV4	ETV5	ETV6	ETV7	EVA1A	EVA1B	EVA1C	EVC	EVC2	EVI2A	EVI2B	EVI5	EVI5L	EVL	EVPL	EVPLL	EVX1	EVX2	EWSR1	EXD1	EXD2	EXD3	EXO1	EXO5	EXOC1	EXOC2	EXOC3	EXOC3L1	EXOC3L2	EXOC3L4	EXOC4	EXOC5	EXOC5P1	EXOC6	EXOC6B	EXOC7	EXOC7P1	EXOC8	EXOG	EXOGP1	EXOSC1	EXOSC10	EXOSC2	EXOSC3	EXOSC3P1	EXOSC3P2	EXOSC4	EXOSC5	EXOSC6	EXOSC7	EXOSC8	EXOSC9	EXPH5	EXT1	EXT2	EXTL1	EXTL2	EXTL2P1	EXTL3	EYA1	EYA2	EYA3	EYA4	EYS	EZH1	EZH2	EZH2P1	EZR	EZR-AS1	F10	F11	F11R	F12	F13A1	F13B	F2	F2R	F2RL1	F2RL2	F2RL3	F3	F5	F7	F8	F8A1	F8A2	F8A3	F9	FA2H	FAAH	FAAH2	FABP1	FABP12	FABP2	FABP3	FABP3P2	FABP4	FABP5	FABP5P1	FABP5P10	FABP5P11	FABP5P12	FABP5P14	FABP5P15	FABP5P2	FABP5P3	FABP5P4	FABP5P5	FABP5P6	FABP5P7	FABP5P8	FABP5P9	FABP6	FABP7	FABP7P1	FABP7P2	FABP9	FADD	FADS1	FADS2	FADS2P1	FADS3	FADS6	FAF1	FAF2	FAF2P1	FAH	FAHD1	FAHD2A	FAHD2B	FAHD2CP	FAHD2P1	FAIM	FAIM2	FAIM3	FAM101A	FAM101B	FAM102A	FAM102B	FAM103A1	FAM103A2P	FAM104A	FAM104B	FAM105A	FAM105B	FAM106A	FAM106B	FAM106CP	FAM106DP	FAM107A	FAM107B	FAM109A	FAM109B	FAM110A	FAM110B	FAM110C	FAM110D	FAM111A	FAM111B	FAM114A1	FAM114A2	FAM115A	FAM115B	FAM115C	FAM115D	FAM117A	FAM117B	FAM118A	FAM118B	FAM120A	FAM120AOS	FAM120B	FAM120C	FAM122A	FAM122B	FAM122C	FAM124A	FAM124B	FAM126A	FAM126B	FAM127A	FAM127B	FAM127C	FAM129A	FAM129B	FAM129C	FAM131A	FAM131B	FAM131C	FAM132A	FAM132B	FAM133A	FAM133B	FAM133CP	FAM133DP	FAM134A	FAM134B	FAM134C	FAM135A	FAM135B	FAM136A	FAM136BP	FAM138A	FAM138B	FAM138C	FAM138D	FAM138E	FAM138F	FAM13A	FAM13A-AS1	FAM13B	FAM13C	FAM149A	FAM149B1	FAM149B1P1	FAM150A	FAM150B	FAM151A	FAM151B	FAM153A	FAM153B	FAM153C	FAM154A	FAM154B	FAM155A	FAM155A-IT1	FAM155B	FAM156A	FAM156B	FAM157A	FAM157B	FAM157C	FAM159A	FAM159B	FAM160A1	FAM160A2	FAM160B1	FAM160B2	FAM161A	FAM161B	FAM162A	FAM162B	FAM163A	FAM163B	FAM166A	FAM166B	FAM167A	FAM167B	FAM168A	FAM168B	FAM169A	FAM169B	FAM170A	FAM170B	FAM170B-AS1	FAM171A1	FAM171A2	FAM171B	FAM172A	FAM172BP	FAM173A	FAM173B	FAM174A	FAM174B	FAM175A	FAM175B	FAM177A1	FAM177A1P1	FAM177B	FAM178A	FAM178B	FAM179A	FAM179B	FAM180A	FAM180B	FAM181A	FAM181A-AS1	FAM181B	FAM182A	FAM182B	FAM183A	FAM183B	FAM183CP	FAM184A	FAM184B	FAM185A	FAM185BP	FAM186A	FAM186B	FAM187B	FAM188A	FAM188B	FAM189A1	FAM189A2	FAM189B	FAM192A	FAM192BP	FAM193A	FAM193B	FAM194A	FAM194B	FAM195A	FAM195B	FAM196A	FAM196B	FAM197Y2	FAM197Y4	FAM197Y5	FAM197Y7	FAM198A	FAM198B	FAM199X	FAM199YP	FAM19A1	FAM19A2	FAM19A3	FAM19A4	FAM19A5	FAM200A	FAM200B	FAM201A	FAM201B	FAM203A	FAM203B	FAM204A	FAM204BP	FAM204CP	FAM204DP	FAM205A	FAM205B	FAM205CP	FAM206A	FAM206BP	FAM207A	FAM207BP	FAM207CP	FAM208A	FAM208B	FAM209A	FAM209B	FAM20A	FAM20B	FAM20C	FAM210A	FAM210B	FAM210CP	FAM211A	FAM211B	FAM212A	FAM212B	FAM213A	FAM213B	FAM214A	FAM214B	FAM215A	FAM216A	FAM216B	FAM217A	FAM217B	FAM218A	FAM219A	FAM219B	FAM21A	FAM21B	FAM21C	FAM21D	FAM21EP	FAM21FP	FAM220A	FAM220BP	FAM220CP	FAM221A	FAM221B	FAM222A	FAM222A-AS1	FAM222B	FAM223A	FAM223B	FAM224A	FAM224B	FAM225A	FAM225B	FAM226A	FAM226B	FAM227A	FAM227B	FAM228A	FAM228B	FAM229A	FAM229B	FAM230A	FAM24A	FAM24B	FAM24B-CUZD1	FAM25A	FAM25B	FAM25C	FAM25G	FAM25HP	FAM26D	FAM26E	FAM26F	FAM27A	FAM27B	FAM27C	FAM27E1	FAM27E2	FAM27E3	FAM27L	FAM32A	FAM32B	FAM32C	FAM32D	FAM32E	FAM35A	FAM35BP	FAM35CP	FAM35DP	FAM35EP	FAM3A	FAM3B	FAM3C	FAM3C2	FAM3D	FAM41AY1	FAM41AY2	FAM41C	FAM43A	FAM43B	FAM45A	FAM45B	FAM46A	FAM46B	FAM46C	FAM46D	FAM47A	FAM47B	FAM47C	FAM47DP	FAM47E	FAM47E-STBD1	FAM49A	FAM49B	FAM50A	FAM50B	FAM53A	FAM53B	FAM53C	FAM57A	FAM57B	FAM58A	FAM58BP	FAM58CP	FAM58DP	FAM5C	FAM60A	FAM60BP	FAM60CP	FAM60DP	FAM63A	FAM63B	FAM64A	FAM65A	FAM65B	FAM65C	FAM66A	FAM66B	FAM66C	FAM66D	FAM66E	FAM69A	FAM69B	FAM69C	FAM71A	FAM71B	FAM71C	FAM71D	FAM71E1	FAM71E2	FAM71F1	FAM71F2	FAM72A	FAM72B	FAM72D	FAM73A	FAM73B	FAM74A1	FAM74A2	FAM74A3	FAM74A4	FAM74A5	FAM74A6	FAM74A7	FAM76A	FAM76B	FAM78A	FAM78B	FAM81A	FAM81B	FAM83A	FAM83A-AS1	FAM83B	FAM83C	FAM83D	FAM83E	FAM83F	FAM83G	FAM83H	FAM83H-AS1	FAM84A	FAM84B	FAM85A	FAM86A	FAM86B1	FAM86B2	FAM86B3P	FAM86C1	FAM86C2P	FAM86DP	FAM86EP	FAM86FP	FAM86GP	FAM86HP	FAM86JP	FAM86KP	FAM86LP	FAM86MP	FAM87A	FAM87B	FAM89A	FAM89B	FAM8A1	FAM8A10P	FAM8A2P	FAM8A3P	FAM8A4P	FAM8A6P	FAM8A7P	FAM8A9P	FAM90A1	FAM90A10P	FAM90A11P	FAM90A12P	FAM90A13P	FAM90A14P	FAM90A15P	FAM90A16P	FAM90A17P	FAM90A18P	FAM90A19P	FAM90A20P	FAM90A21P	FAM90A22P	FAM90A23P	FAM90A24P	FAM90A25P	FAM90A26	FAM90A27P	FAM90A28P	FAM90A2P	FAM90A3P	FAM90A4P	FAM90A5P	FAM90A6P	FAM90A7P	FAM90A8P	FAM90A9P	FAM91A1	FAM91A3P	FAM92A1	FAM92A1P1	FAM92A1P2	FAM92B	FAM95A	FAM95B1	FAM95C	FAM96A	FAM96AP2	FAM96B	FAM98A	FAM98B	FAM98C	FAM99A	FAM99B	FAM9A	FAM9B	FAM9C	FAN1	FANCA	FANCB	FANCC	FANCD2	FANCD2OS	FANCD2P1	FANCE	FANCF	FANCG	FANCI	FANCL	FANCM	FANK1	FANK1-AS1	FAP	FAR1	FAR1P1	FAR2	FARP1	FARP2	FARS2	FARSA	FARSB	FARSBP1	FAS	FAS-AS1	FASLG	FASN	FASTK	FASTKD1	FASTKD2	FASTKD3	FASTKD5	FAT1	FAT1P1	FAT2	FAT3	FAT4	FATE1	FAU	FAUP1	FAUP2	FAUP3	FAXC	FAXDC2	FBF1	FBL	FBLIM1	FBLL1	FBLN1	FBLN2	FBLN5	FBLN7	FBN1	FBN2	FBN3	FBP1	FBP2	FBRS	FBRSL1	FBXL12	FBXL13	FBXL14	FBXL15	FBXL16	FBXL17	FBXL18	FBXL19	FBXL19-AS1	FBXL2	FBXL20	FBXL21	FBXL22	FBXL3	FBXL4	FBXL5	FBXL6	FBXL7	FBXL8	FBXO10	FBXO11	FBXO15	FBXO16	FBXO17	FBXO18	FBXO2	FBXO21	FBXO22	FBXO22-AS1	FBXO24	FBXO25	FBXO27	FBXO28	FBXO3	FBXO30	FBXO31	FBXO32	FBXO33	FBXO34	FBXO36	FBXO38	FBXO39	FBXO4	FBXO40	FBXO41	FBXO42	FBXO43	FBXO44	FBXO45	FBXO46	FBXO47	FBXO48	FBXO5	FBXO6	FBXO7	FBXO8	FBXO9	FBXW10	FBXW11	FBXW11P1	FBXW12	FBXW2	FBXW4	FBXW4P1	FBXW5	FBXW7	FBXW8	FBXW9	FCAMR	FCAR	FCER1A	FCER1G	FCER2	FCF1	FCF1P1	FCF1P11	FCF1P3	FCF1P6	FCF1P7	FCF1P8	FCGBP	FCGR1A	FCGR1B	FCGR1C	FCGR2A	FCGR2B	FCGR2C	FCGR3A	FCGR3B	FCGRT	FCHO1	FCHO2	FCHSD1	FCHSD2	FCN1	FCN2	FCN3	FCRL1	FCRL2	FCRL3	FCRL4	FCRL5	FCRL6	FCRLA	FCRLB	FDCSP	FDFT1	FDPS	FDPSP1	FDPSP10	FDPSP2	FDPSP3	FDPSP4	FDPSP5	FDPSP6	FDPSP7	FDPSP8	FDPSP9	FDX1	FDX1L	FDX1P1	FDX1P2	FDXACB1	FDXR	FECH	FECHP1	FEM1A	FEM1AP1	FEM1AP2	FEM1AP3	FEM1AP4	FEM1B	FEM1C	FEN1	FEN1P1	FENDRR	FER	FER1L4	FER1L5	FER1L6	FER1L6-AS1	FER1L6-AS2	FERD3L	FERMT1	FERMT2	FERMT3	FERP1	FES	FETUB	FEV	FEZ1	FEZ2	FEZF1	FEZF1-AS1	FEZF2	FFAR1	FFAR2	FFAR3	FFAR4	FGA	FGB	FGD1	FGD2	FGD3	FGD4	FGD5	FGD5-AS1	FGD5P1	FGD6	FGF1	FGF10	FGF11	FGF12	FGF13	FGF13-AS1	FGF14	FGF14-AS1	FGF14-AS2	FGF14-IT1	FGF16	FGF17	FGF18	FGF19	FGF2	FGF20	FGF21	FGF22	FGF23	FGF3	FGF4	FGF5	FGF6	FGF7	FGF7P1	FGF7P2	FGF8	FGF9	FGFBP1	FGFBP2	FGFBP3	FGFR1	FGFR1OP	FGFR1OP2	FGFR1OP2P1	FGFR2	FGFR3	FGFR3P1	FGFR3P2	FGFR3P3	FGFR3P4	FGFR3P5	FGFR3P6	FGFR4	FGFRL1	FGG	FGGY	FGL1	FGL2	FGR	FH	FHAD1	FHDC1	FHIT	FHL1	FHL2	FHL3	FHL5	FHOD1	FHOD3	FHP1	FIBCD1	FIBIN	FIBP	FICD	FIG4	FIGF	FIGLA	FIGN	FIGNL1	FIGNL2	FILIP1	FILIP1L	FIP1L1	FIS1	FITM1	FITM2	FIZ1	FJX1	FKBP10	FKBP11	FKBP14	FKBP15	FKBP1A	FKBP1A-SDCBP2	FKBP1AP1	FKBP1AP2	FKBP1AP3	FKBP1AP4	FKBP1B	FKBP1C	FKBP2	FKBP3	FKBP4	FKBP4P1	FKBP4P7	FKBP5	FKBP6	FKBP7	FKBP8	FKBP9	FKBP9L	FKBPL	FKRP	FKSG2	FKSG29	FKTN	FLAD1	FLCN	FLG	FLG-AS1	FLG2	FLI1	FLI1-AS1	FLII	FLJ10038	FLJ10489	FLJ12825	FLJ13197	FLJ13224	FLJ14186	FLJ16171	FLJ16341	FLJ16779	FLJ20021	FLJ20444	FLJ20464	FLJ20712	FLJ21408	FLJ22184	FLJ22447	FLJ22763	FLJ23867	FLJ25363	FLJ25715	FLJ25758	FLJ25917	FLJ26245	FLJ26850	FLJ27243	FLJ27255	FLJ27354	FLJ27502	FLJ30375	FLJ30403	FLJ30679	FLJ30838	FLJ31104	FLJ31306	FLJ31356	FLJ31662	FLJ31945	FLJ32756	FLJ32790	FLJ33360	FLJ33534	FLJ33544	FLJ33581	FLJ33630	FLJ34503	FLJ35024	FLJ35282	FLJ35934	FLJ36000	FLJ36777	FLJ36848	FLJ37035	FLJ37201	FLJ37448	FLJ37453	FLJ37505	FLJ37644	FLJ37786	FLJ38379	FLJ38576	FLJ38668	FLJ38717	FLJ38723	FLJ39080	FLJ39095	FLJ39739	FLJ40194	FLJ40288	FLJ40448	FLJ41200	FLJ41278	FLJ41309	FLJ41423	FLJ41481	FLJ41733	FLJ41941	FLJ42102	FLJ42351	FLJ42393	FLJ42627	FLJ42842	FLJ42969	FLJ43585	FLJ43681	FLJ43879	FLJ44006	FLJ44255	FLJ44313	FLJ44342	FLJ44511	FLJ44635	FLJ44790	FLJ45079	FLJ45256	FLJ45513	FLJ45743	FLJ45825	FLJ45872	FLJ45964	FLJ45974	FLJ46026	FLJ46066	FLJ46134	FLJ46284	FLJ46300	FLJ46320	FLJ46361	FLJ46363	FLJ46836	FLJ46906	FLNA	FLNB	FLNC	FLOT1	FLOT2	FLRT1	FLRT2	FLRT3	FLT1	FLT1P1	FLT3	FLT3LG	FLT4	FLVCR1	FLVCR1-AS1	FLVCR2	FLYWCH1	FLYWCH1P1	FLYWCH2	FMN1	FMN2	FMNL1	FMNL2	FMNL3	FMO1	FMO10P	FMO11P	FMO2	FMO3	FMO4	FMO5	FMO6P	FMO7P	FMO8P	FMO9P	FMOD	FMR1	FMR1-AS1	FMR1NB	FN1	FN3K	FN3KRP	FNBP1	FNBP1L	FNBP1P1	FNBP1P2	FNBP4	FNDC1	FNDC3A	FNDC3B	FNDC3CP	FNDC4	FNDC5	FNDC7	FNDC8	FNDC9	FNIP1	FNIP2	FNTA	FNTAP1	FNTAP2	FNTB	FOCAD	FOLH1	FOLH1B	FOLR1	FOLR1P1	FOLR2	FOLR3	FOLR3P1	FOLR4	FOPNL	FOS	FOSB	FOSL1	FOSL1P1	FOSL2	FOXA1	FOXA2	FOXA3	FOXB1	FOXB2	FOXC1	FOXC2	FOXD1	FOXD2	FOXD2-AS1	FOXD3	FOXD4	FOXD4L1	FOXD4L2	FOXD4L3	FOXD4L4	FOXD4L5	FOXD4L6	FOXE1	FOXE3	FOXF1	FOXF2	FOXG1	FOXH1	FOXI1	FOXI2	FOXI3	FOXJ1	FOXJ2	FOXJ3	FOXK1	FOXK2	FOXL1	FOXL2	FOXM1	FOXN1	FOXN2	FOXN3	FOXN3-AS1	FOXN3-AS2	FOXN3P1	FOXN4	FOXO1	FOXO1B	FOXO3	FOXO3B	FOXO4	FOXO6	FOXP1	FOXP2	FOXP3	FOXP4	FOXQ1	FOXR1	FOXR2	FOXRED1	FOXRED2	FOXS1	FPGS	FPGT	FPGT-TNNI3K	FPR1	FPR2	FPR3	FRA10AC1	FRAS1	FRAT1	FRAT2	FRDAP	FREM1	FREM2	FREM3	FRG1	FRG1B	FRG2	FRG2B	FRG2C	FRK	FRMD1	FRMD3	FRMD4A	FRMD4B	FRMD5	FRMD6	FRMD6-AS1	FRMD6-AS2	FRMD7	FRMD8	FRMD8P1	FRMPD1	FRMPD2	FRMPD2P1	FRMPD2P2	FRMPD3	FRMPD4	FRRS1	FRRS1L	FRS2	FRS3	FRY	FRY-AS1	FRYL	FRZB	FSBP	FSCB	FSCN1	FSCN2	FSCN3	FSD1	FSD1L	FSD2	FSHB	FSHR	FSIP1	FSIP2	FST	FSTL1	FSTL3	FSTL4	FSTL5	FTCD	FTCDNL1	FTH1	FTH1P1	FTH1P10	FTH1P11	FTH1P12	FTH1P13	FTH1P14	FTH1P15	FTH1P16	FTH1P18	FTH1P19	FTH1P2	FTH1P20	FTH1P21	FTH1P22	FTH1P23	FTH1P24	FTH1P25	FTH1P26	FTH1P27	FTH1P3	FTH1P4	FTH1P5	FTH1P7	FTH1P8	FTHL17	FTL	FTLP1	FTLP10	FTLP11	FTLP12	FTLP13	FTLP14	FTLP15	FTLP16	FTLP17	FTLP18	FTLP19	FTLP2	FTLP3	FTLP4	FTLP5	FTLP6	FTLP7	FTLP8	FTLP9	FTMT	FTO	FTO-IT1	FTOP1	FTSJ1	FTSJ2	FTSJ3	FTX	FUBP1	FUBP3	FUCA1	FUCA1P1	FUCA2	FUK	FUNDC1	FUNDC2	FUNDC2P1	FUNDC2P2	FUNDC2P3	FUNDC2P4	FUOM	FURIN	FUS	FUT1	FUT10	FUT11	FUT2	FUT3	FUT4	FUT5	FUT6	FUT7	FUT8	FUT8-AS1	FUT9	FUZ	FXN	FXR1	FXR2	FXYD1	FXYD2	FXYD3	FXYD4	FXYD5	FXYD6	FXYD6-FXYD2	FXYD6P1	FXYD6P2	FXYD6P3	FXYD7	FYB	FYCO1	FYN	FYTTD1	FYTTD1P1	FZD1	FZD10	FZD10-AS1	FZD2	FZD3	FZD4	FZD5	FZD6	FZD7	FZD8	FZD9	FZR1	G0S2	G2E3	G3BP1	G3BP2	G6PC	G6PC2	G6PC3	G6PD	GAA	GAB1	GAB2	GAB3	GAB4	GABARAP	GABARAPL1	GABARAPL2	GABARAPL3	GABBR1	GABBR2	GABPA	GABPAP	GABPB1	GABPB1-AS1	GABPB2	GABRA1	GABRA2	GABRA3	GABRA4	GABRA5	GABRA6	GABRB1	GABRB2	GABRB3	GABRD	GABRE	GABRG1	GABRG2	GABRG3	GABRP	GABRQ	GABRR1	GABRR2	GABRR3	GAD1	GAD2	GADD45A	GADD45AP1	GADD45B	GADD45G	GADD45GIP1	GADL1	GAGE1	GAGE10	GAGE12C	GAGE12D	GAGE12E	GAGE12F	GAGE12G	GAGE12H	GAGE12I	GAGE12J	GAGE13	GAGE2A	GAGE2B	GAGE2C	GAGE2D	GAGE2E	GAK	GAL	GAL3ST1	GAL3ST2	GAL3ST3	GAL3ST4	GALC	GALE	GALK1	GALK2	GALM	GALNS	GALNT1	GALNT10	GALNT11	GALNT12	GALNT13	GALNT14	GALNT15	GALNT16	GALNT18	GALNT2	GALNT3	GALNT4	GALNT5	GALNT6	GALNT7	GALNT8	GALNT9_1	GALNT9_2	GALNTL5	GALNTL6	GALP	GALR1	GALR2	GALR3	GALT	GAMT	GAMTP1	GAMTP2	GAN	GANAB	GANC	GAP43	GAPDH	GAPDHP1	GAPDHP14	GAPDHP15	GAPDHP16	GAPDHP17	GAPDHP19	GAPDHP2	GAPDHP20	GAPDHP21	GAPDHP22	GAPDHP23	GAPDHP24	GAPDHP25	GAPDHP26	GAPDHP27	GAPDHP28	GAPDHP29	GAPDHP30	GAPDHP31	GAPDHP32	GAPDHP33	GAPDHP34	GAPDHP35	GAPDHP36	GAPDHP37	GAPDHP38	GAPDHP39	GAPDHP40	GAPDHP41	GAPDHP42	GAPDHP43	GAPDHP44	GAPDHP45	GAPDHP46	GAPDHP47	GAPDHP48	GAPDHP49	GAPDHP50	GAPDHP51	GAPDHP52	GAPDHP53	GAPDHP54	GAPDHP55	GAPDHP56	GAPDHP57	GAPDHP58	GAPDHP59	GAPDHP60	GAPDHP61	GAPDHP62	GAPDHP63	GAPDHP64	GAPDHP65	GAPDHP66	GAPDHP67	GAPDHP68	GAPDHP69	GAPDHP70	GAPDHP71	GAPDHP72	GAPDHP73	GAPDHS	GAPT	GAPVD1	GAR1	GAREM	GAREML	GARNL3	GARS	GART	GAS1	GAS2	GAS2L1	GAS2L2	GAS2L3	GAS5	GAS5-AS1	GAS6	GAS6-AS1	GAS6-AS2	GAS7	GAS8	GAST	GATA1	GATA2	GATA3	GATA3-AS1	GATA4	GATA5	GATA6	GATA6-AS1	GATAD1	GATAD2A	GATAD2B	GATC	GATM	GATM-AS1	GATS	GATSL1	GATSL2	GATSL3	GBA	GBA2	GBA3	GBAP1	GBAS	GBE1	GBF1	GBGT1	GBP1	GBP1P1	GBP2	GBP3	GBP4	GBP5	GBP6	GBP7	GBX1	GBX2	GC	GCA	GCAT	GCATP1	GCC1	GCC2	GCDH	GCFC2	GCG	GCGR	GCH1	GCHFR	GCK	GCKR	GCLC	GCLM	GCM1	GCM2	GCN1L1	GCNT1	GCNT1P1	GCNT1P2	GCNT1P3	GCNT1P4	GCNT1P5	GCNT2	GCNT3	GCNT4	GCNT7	GCOM1	GCOM2	GCSAM	GCSAML	GCSAML-AS1	GCSH	GCSHP2	GCSHP3	GCSHP4	GCSHP5	GDA	GDAP1	GDAP1L1	GDAP2	GDE1	GDF1	GDF10	GDF11	GDF15	GDF2	GDF3	GDF5	GDF6	GDF7	GDF9	GDI1	GDI2	GDI2P1	GDI2P2	GDNF	GDNF-AS1	GDPD1	GDPD2	GDPD3	GDPD4	GDPD5	GDPGP1	GEM	GEMIN2	GEMIN4	GEMIN5	GEMIN6	GEMIN7	GEMIN8	GEMIN8P1	GEMIN8P2	GEMIN8P3	GEMIN8P4	GEN1	GET4	GFAP	GFER	GFI1	GFI1B	GFM1	GFM2	GFOD1	GFOD2	GFPT1	GFPT2	GFRA1	GFRA2	GFRA3	GFRA4	GFRAL	GGA1	GGA2	GGA3	GGACT	GGCT	GGCX	GGH	GGN	GGNBP1	GGNBP2	GGPS1	GGT1	GGT2	GGT3P	GGT5	GGT6	GGT7	GGT8P	GGTA1P	GGTA2P	GGTLC1	GGTLC2	GGTLC3	GGTLC4P	GGTLC5P	GH1	GH2	GHDC	GHITM	GHR	GHRH	GHRHR	GHRL	GHRLOS	GHSR	GID4	GID8	GIF	GIGYF1	GIGYF2	GIMAP1	GIMAP1-GIMAP5	GIMAP2	GIMAP3P	GIMAP4	GIMAP5	GIMAP6	GIMAP7	GIMAP8	GIMD1	GIN1	GINM1	GINS1	GINS2	GINS3	GINS4	GIP	GIPC1	GIPC2	GIPC3	GIPR	GIT1	GIT2	GJA1	GJA10	GJA1P1	GJA3	GJA4	GJA5	GJA6P	GJA8	GJA9	GJA9-MYCBP	GJB1	GJB2	GJB3	GJB4	GJB5	GJB6	GJB7	GJC1	GJC2	GJC3	GJD2	GJD3	GJD4	GK	GK2	GK3P	GK4P	GK5	GK6P	GKAP1	GKN1	GKN2	GKN3P	GLA	GLB1	GLB1L	GLB1L2	GLB1L3	GLCCI1	GLCE	GLDC	GLDCP1	GLDN	GLE1	GLG1	GLI1	GLI2	GLI3	GLI4	GLIPR1	GLIPR1L1	GLIPR1L2	GLIPR2	GLIS1	GLIS2	GLIS3	GLIS3-AS1	GLMN	GLO1	GLOD4	GLOD5	GLP1R	GLP2R	GLRA1	GLRA2	GLRA3	GLRA4	GLRB	GLRX	GLRX2	GLRX3	GLRX5	GLRXP1	GLRXP2	GLRXP3	GLS	GLS2	GLT1D1	GLT6D1	GLT8D1	GLT8D2	GLTP	GLTPD1	GLTPD2	GLTPP1	GLTSCR1	GLTSCR1L	GLTSCR2	GLUD1	GLUD1P2	GLUD1P3	GLUD1P4	GLUD1P5	GLUD1P6	GLUD1P7	GLUD1P8	GLUD1P9	GLUD2	GLUL	GLULP1	GLULP2	GLULP3	GLULP4	GLULP5	GLULP6	GLYAT	GLYATL1	GLYATL1P1	GLYATL1P2	GLYATL1P3	GLYATL1P4	GLYATL2	GLYATL3	GLYCAM1	GLYCTK	GLYR1	GM140	GM2A	GM2AP1	GM2AP2	GMCL1	GMCL1P1	GMCL1P2	GMDS	GMDS-AS1	GMEB1	GMEB2	GMFB	GMFBP1	GMFG	GMIP	GML	GMNC	GMNN	GMPPA	GMPPB	GMPR	GMPR2	GMPS	GMPSP1	GNA11	GNA12	GNA13	GNA14	GNA15	GNAI1	GNAI2	GNAI2P1	GNAI2P2	GNAI3	GNAL	GNAO1	GNAQ	GNAQP1	GNAS	GNAS-AS1	GNAT1	GNAT2	GNAT3	GNAZ	GNB1	GNB1L	GNB2	GNB2L1	GNB3	GNB4	GNB5	GNE	GNG10	GNG11	GNG12	GNG12-AS1	GNG13	GNG2	GNG3	GNG4	GNG5	GNG5P1	GNG5P2	GNG5P3	GNG5P4	GNG5P5	GNG7	GNG8	GNGT1	GNGT2	GNL1	GNL2	GNL3	GNL3L	GNL3LP1	GNLY	GNMT	GNN	GNPAT	GNPATP	GNPDA1	GNPDA2	GNPNAT1	GNPTAB	GNPTG	GNRH1	GNRH2	GNRHR	GNRHR2	GNRHR2P1	GNS	GOLGA1	GOLGA2	GOLGA2P1	GOLGA2P2Y	GOLGA2P3Y	GOLGA2P4	GOLGA2P5	GOLGA3	GOLGA4	GOLGA4P1	GOLGA4P2	GOLGA4P3	GOLGA5	GOLGA5P1	GOLGA6A	GOLGA6B	GOLGA6C	GOLGA6D	GOLGA6L1	GOLGA6L10	GOLGA6L11P	GOLGA6L12P	GOLGA6L13P	GOLGA6L14P	GOLGA6L16P	GOLGA6L2	GOLGA6L3	GOLGA6L4	GOLGA6L5	GOLGA6L6	GOLGA6L7P	GOLGA6L9	GOLGA7	GOLGA7B	GOLGA8A	GOLGA8B	GOLGA8CP	GOLGA8DP	GOLGA8EP	GOLGA8F	GOLGA8G	GOLGA8H	GOLGA8I	GOLGA8J	GOLGA8K	GOLGA8M	GOLGA8O	GOLGA8Q	GOLGA8R	GOLGA8S	GOLGA8T	GOLGB1	GOLIM4	GOLM1	GOLPH3	GOLPH3L	GOLT1A	GOLT1B	GON4L	GOPC	GORAB	GORASP1	GORASP2	GOSR1	GOSR2	GOT1	GOT1L1	GOT2	GOT2P1	GOT2P2	GOT2P3	GOT2P4	GOT2P5	GP1BA	GP1BB	GP2	GP5	GP6	GP9	GPA33	GPAA1	GPAA1P1	GPAM	GPANK1	GPAT2	GPATCH1	GPATCH11	GPATCH2	GPATCH2L	GPATCH3	GPATCH4	GPATCH8	GPBAR1	GPBP1	GPBP1L1	GPC1	GPC2	GPC3	GPC4	GPC5	GPC5-AS1	GPC6	GPC6-AS2	GPCPD1	GPD1	GPD1L	GPD2	GPER	GPHA2	GPHB5	GPHN	GPI	GPIHBP1	GPKOW	GPLD1	GPM6A	GPM6B	GPM6BP3	GPN1	GPN2	GPN3	GPN3P1	GPNMB	GPR1	GPR101	GPR107	GPR108	GPR110	GPR111	GPR112	GPR113	GPR114	GPR115	GPR116	GPR116P1	GPR116P2	GPR119	GPR12	GPR123	GPR124	GPR125	GPR126	GPR128	GPR132	GPR133	GPR135	GPR137	GPR137B	GPR137C	GPR139	GPR141	GPR142	GPR143	GPR143P	GPR144	GPR146	GPR148	GPR149	GPR15	GPR150	GPR151	GPR152	GPR153	GPR155	GPR156	GPR157	GPR158	GPR158-AS1	GPR160	GPR161	GPR162	GPR165P	GPR166P	GPR17	GPR171	GPR173	GPR174	GPR176	GPR179	GPR18	GPR180	GPR182	GPR183	GPR19	GPR20	GPR21	GPR22	GPR25	GPR26	GPR27	GPR3	GPR31	GPR32	GPR32P1	GPR33	GPR34	GPR35	GPR37	GPR37L1	GPR39	GPR4	GPR42	GPR45	GPR50	GPR52	GPR53P	GPR55	GPR56	GPR6	GPR61	GPR62	GPR63	GPR64	GPR65	GPR68	GPR75	GPR75-ASB3	GPR78	GPR79	GPR82	GPR83	GPR84	GPR85	GPR87	GPR88	GPR89A	GPR89B	GPR89C	GPR89P	GPR97	GPR98	GPRASP1	GPRASP2	GPRC5A	GPRC5B	GPRC5C	GPRC5D	GPRC6A	GPRIN1	GPRIN2	GPRIN3	GPS1	GPS2	GPSM1	GPSM2	GPSM3	GPT	GPT2	GPX1	GPX1P1	GPX1P2	GPX2	GPX3	GPX4	GPX5	GPX6	GPX7	GPX8	GRAMD1A	GRAMD1B	GRAMD1C	GRAMD2	GRAMD3	GRAMD4	GRAMD4P2	GRAP	GRAP2	GRAPL	GRASP	GRB10	GRB14	GRB2	GRB7	GREB1	GREB1L	GREM1	GREM2	GRHL1	GRHL2	GRHL3	GRHPR	GRIA1	GRIA2	GRIA3	GRIA4	GRID1	GRID1-AS1	GRID2	GRID2IP	GRIFIN	GRIK1	GRIK1-AS1	GRIK1-AS2	GRIK2	GRIK3	GRIK4	GRIK5	GRIN1	GRIN2A	GRIN2B	GRIN2C	GRIN2D	GRIN3A	GRIN3B	GRINA	GRIP1	GRIP2	GRIPAP1	GRK1_1	GRK1_2	GRK4	GRK5	GRK6	GRK6P1	GRK7	GRM1	GRM2	GRM3	GRM4	GRM5	GRM5-AS1	GRM6	GRM7	GRM8	GRN	GRP	GRPEL1	GRPEL2	GRPEL2P1	GRPEL2P2	GRPEL2P3	GRPR	GRSF1	GRTP1	GRWD1	GRXCR1	GRXCR2	GSAP	GSC	GSC2	GSDMA	GSDMB	GSDMC	GSDMD	GSE1	GSG1	GSG1L	GSG2	GSK3A	GSK3B	GSKIP	GSN	GSN-AS1	GSPT1	GSPT2	GSR	GSS	GSTA1	GSTA2	GSTA3	GSTA4	GSTA4P	GSTA5	GSTA6P	GSTA7P	GSTCD	GSTK1	GSTM1	GSTM2	GSTM2P1	GSTM3	GSTM3P1	GSTM3P2	GSTM4	GSTM5	GSTM5P1	GSTO1	GSTO2	GSTO3P	GSTP1	GSTP1P1	GSTT1	GSTT2	GSTT2B	GSTTP1	GSTTP2	GSTZ1	GSX1	GSX2	GTDC1	GTDC2	GTF2A1	GTF2A1L	GTF2A2	GTF2B	GTF2E1	GTF2E2	GTF2F1	GTF2F2	GTF2F2P1	GTF2F2P2	GTF2H1	GTF2H2	GTF2H2B	GTF2H2C	GTF2H3	GTF2H4	GTF2H5	GTF2I	GTF2IP1	GTF2IP2	GTF2IP3	GTF2IRD1	GTF2IRD1P1	GTF2IRD2	GTF2IRD2B	GTF2IRD2P1	GTF3A	GTF3C1	GTF3C2	GTF3C3	GTF3C4	GTF3C5	GTF3C6	GTPBP1	GTPBP10	GTPBP2	GTPBP3	GTPBP4	GTPBP6_1	GTPBP6_2	GTPBP8	GTSCR1	GTSE1	GTSE1-AS1	GTSF1	GTSF1L	GUCA1A	GUCA1B	GUCA1C	GUCA2A	GUCA2B	GUCD1	GUCY1A2	GUCY1A3	GUCY1B2	GUCY1B3	GUCY2C	GUCY2D	GUCY2EP	GUCY2F	GUCY2GP	GUF1	GUK1	GULOP	GULP1	GUSB	GUSBP1	GUSBP10	GUSBP11	GUSBP12	GUSBP2	GUSBP3	GUSBP4	GUSBP5	GUSBP7	GUSBP8	GUSBP9	GVINP1	GVINP2	GXYLT1	GXYLT1P1	GXYLT1P2	GXYLT2	GYG1	GYG1P1	GYG1P2	GYG1P3	GYG2	GYG2P1	GYG2P2	GYLTL1B	GYPA	GYPB	GYPC	GYPE	GYS1	GYS2	GZF1	GZMA	GZMB	GZMH	GZMK	GZMM	H19	H1F0	H1FNT	H1FOO	H1FX	H1FX-AS1	H2AFB1	H2AFB2	H2AFB3	H2AFJ	H2AFV	H2AFVP1	H2AFX	H2AFY	H2AFY2	H2AFZ	H2AFZP1	H2AFZP2	H2AFZP3	H2AFZP4	H2AFZP5	H2AFZP6	H2BFM	H2BFS	H2BFWT	H2BFXP	H3.X	H3.Y	H3F3A	H3F3AP1	H3F3AP2	H3F3AP3	H3F3AP4	H3F3AP5	H3F3AP6	H3F3B	H3F3BP1	H3F3BP2	H3F3C	H6PD	HAAO	HABP2	HABP4	HACE1	HACL1	HADH	HADHA	HADHAP1	HADHAP2	HADHB	HAGH	HAGHL	HAL	HAMP	HAND1	HAND2	HAND2-AS1	HAO1	HAO2	HAP1	HAPLN1	HAPLN2	HAPLN3	HAPLN4	HAR1A	HAR1B	HARBI1	HARS	HARS2	HAS1	HAS2	HAS2-AS1	HAS3	HAT1	HAUS1	HAUS1P1	HAUS1P2	HAUS1P3	HAUS2	HAUS3	HAUS4	HAUS4P1	HAUS5	HAUS6	HAUS6P1	HAUS6P2	HAUS7	HAUS8	HAUS8P1	HAVCR1	HAVCR1P1	HAVCR1P2	HAVCR2	HAX1	HBA1	HBA2	HBAP1	HBB	HBBP1	HBCBP	HBD	HBE1	HBEGF	HBG1	HBG2	HBM	HBP1	HBQ1	HBS1L	HBZ	HBZP1	HCAR1	HCAR2	HCAR3	HCCAT3	HCCAT4	HCCAT5	HCCS	HCFC1	HCFC1R1	HCFC2	HCFC2P1	HCG11	HCG14	HCG16	HCG17	HCG18	HCG22	HCG23	HCG25	HCG26	HCG27	HCG4	HCG4B	HCG4P11	HCG4P3	HCG4P4	HCG4P5	HCG4P7	HCG4P8	HCG4P9	HCG8	HCG9	HCG9P5	HCGVIII-2	HCK	HCLS1	HCN1	HCN2	HCN3	HCN4	HCP5	HCRT	HCRTR1	HCRTR2	HCST	HDAC1	HDAC10	HDAC11	HDAC1P1	HDAC1P2	HDAC2	HDAC3	HDAC4	HDAC5	HDAC6	HDAC7	HDAC8	HDAC9	HDC	HDDC2	HDDC3	HDGF	HDGFL1	HDGFP1	HDGFRP2	HDGFRP3	HDHD1	HDHD1P1	HDHD1P2	HDHD1P3	HDHD2	HDHD3	HDLBP	HDX	HEATR1	HEATR2	HEATR3	HEATR4	HEATR5A	HEATR5B	HEATR6	HEATR8-TTC4	HEBP1	HEBP2	HECA	HECTD1	HECTD2	HECTD3	HECTD4	HECW1	HECW2	HEG1	HEIH	HELB	HELLS	HELQ	HELT	HELZ	HELZ2	HEMGN	HEMK1	HENMT1	HEPACAM	HEPACAM2	HEPH	HEPHL1	HEPN1	HERC1	HERC2	HERC2P1	HERC2P10	HERC2P2	HERC2P3	HERC2P5	HERC2P6	HERC2P7	HERC2P8	HERC2P9	HERC3	HERC4	HERC5	HERC6	HERPUD1	HERPUD2	HES1	HES2	HES3	HES4	HES5	HES6	HES7	HESX1	HEXA	HEXA-AS1	HEXB	HEXDC	HEXIM1	HEXIM2	HEY1	HEY2	HEYL	HFE	HFE2	HFM1	HGC6.3	HGD	HGF	HGFAC	HGS	HGSNAT	HHAT	HHATL	HHEX	HHIP	HHIP-AS1	HHIPL1	HHIPL2	HHLA1	HHLA2	HHLA3	HIAT1	HIATL1	HIATL2	HIBADH	HIBCH	HIC1	HIC2	HID1	HIF1A	HIF1A-AS2	HIF1AN	HIF1AP1	HIF3A	HIGD1A	HIGD1AP1	HIGD1AP10	HIGD1AP11	HIGD1AP12	HIGD1AP13	HIGD1AP14	HIGD1AP15	HIGD1AP16	HIGD1AP17	HIGD1AP18	HIGD1AP2	HIGD1AP3	HIGD1AP4	HIGD1AP5	HIGD1AP6	HIGD1AP7	HIGD1AP8	HIGD1AP9	HIGD1B	HIGD1C	HIGD2A	HIGD2B	HILPDA	HILS1	HIN1L	HINFP	HINT1	HINT1P1	HINT2	HINT3	HIP1	HIP1R	HIPK1	HIPK2_1	HIPK2_2	HIPK3	HIPK4	HIRA	HIRAP1	HIRIP3	HIST1H1A	HIST1H1B	HIST1H1C	HIST1H1D	HIST1H1E	HIST1H1PS1	HIST1H1PS2	HIST1H1T	HIST1H2AA	HIST1H2AB	HIST1H2AC	HIST1H2AD	HIST1H2AE	HIST1H2AG	HIST1H2AH	HIST1H2AI	HIST1H2AJ	HIST1H2AK	HIST1H2AL	HIST1H2AM	HIST1H2APS1	HIST1H2APS2	HIST1H2APS3	HIST1H2APS4	HIST1H2APS5	HIST1H2APS6	HIST1H2BA	HIST1H2BB	HIST1H2BC	HIST1H2BD	HIST1H2BE	HIST1H2BF	HIST1H2BG	HIST1H2BH	HIST1H2BI	HIST1H2BJ	HIST1H2BK	HIST1H2BL	HIST1H2BM	HIST1H2BN	HIST1H2BO	HIST1H2BPS1	HIST1H2BPS2	HIST1H2BPS3	HIST1H3A	HIST1H3B	HIST1H3C	HIST1H3D	HIST1H3E	HIST1H3F	HIST1H3G	HIST1H3H	HIST1H3I	HIST1H3J	HIST1H3PS1	HIST1H4A	HIST1H4B	HIST1H4C	HIST1H4D	HIST1H4E	HIST1H4F	HIST1H4G	HIST1H4H	HIST1H4I	HIST1H4J	HIST1H4K	HIST1H4L	HIST1H4PS1	HIST2H2AA3	HIST2H2AA4	HIST2H2AB	HIST2H2AC	HIST2H2BA	HIST2H2BB	HIST2H2BC	HIST2H2BD	HIST2H2BE	HIST2H2BF	HIST2H3A	HIST2H3C	HIST2H3D	HIST2H3PS2	HIST2H4A	HIST2H4B	HIST3H2A	HIST3H2BA	HIST3H2BB	HIST3H3	HIST4H4	HIVEP1	HIVEP2	HIVEP3	HJURP	HK1	HK2	HK2P1	HK3	HKDC1	HKR1	HLA-A	HLA-B	HLA-C	HLA-DMA	HLA-DMB	HLA-DOA	HLA-DOB	HLA-DPA1	HLA-DPA2	HLA-DPA3	HLA-DPB1	HLA-DPB2	HLA-DQA1	HLA-DQA2	HLA-DQB1	HLA-DQB2	HLA-DRA	HLA-DRB1	HLA-DRB5	HLA-DRB6	HLA-DRB9	HLA-E	HLA-F	HLA-F-AS1	HLA-G	HLA-H	HLA-J	HLA-K	HLA-L	HLA-N	HLA-P	HLA-S	HLA-T	HLA-U	HLA-V	HLA-W	HLA-X	HLA-Z	HLCS	HLF	HLFP1	HLTF	HLTF-AS1	HLX	HM13	HM13-AS1	HMBOX1	HMBS	HMCN1	HMCN2	HMG20A	HMG20B	HMGA1	HMGA1P1	HMGA1P2	HMGA1P3	HMGA1P4	HMGA1P5	HMGA1P6	HMGA1P7	HMGA1P8	HMGA2	HMGB1	HMGB1P1	HMGB1P10	HMGB1P11	HMGB1P12	HMGB1P13	HMGB1P14	HMGB1P15	HMGB1P16	HMGB1P17	HMGB1P18	HMGB1P19	HMGB1P20	HMGB1P21	HMGB1P22	HMGB1P23	HMGB1P24	HMGB1P25	HMGB1P26	HMGB1P27	HMGB1P28	HMGB1P29	HMGB1P3	HMGB1P30	HMGB1P31	HMGB1P32	HMGB1P33	HMGB1P34	HMGB1P35	HMGB1P36	HMGB1P37	HMGB1P38	HMGB1P39	HMGB1P4	HMGB1P40	HMGB1P41	HMGB1P42	HMGB1P43	HMGB1P44	HMGB1P45	HMGB1P46	HMGB1P47	HMGB1P48	HMGB1P49	HMGB1P5	HMGB1P6	HMGB1P7	HMGB1P8	HMGB1P9	HMGB2	HMGB2P1	HMGB3	HMGB3P1	HMGB3P10	HMGB3P11	HMGB3P12	HMGB3P13	HMGB3P14	HMGB3P15	HMGB3P16	HMGB3P17	HMGB3P18	HMGB3P19	HMGB3P2	HMGB3P20	HMGB3P21	HMGB3P22	HMGB3P23	HMGB3P24	HMGB3P25	HMGB3P26	HMGB3P27	HMGB3P28	HMGB3P29	HMGB3P3	HMGB3P30	HMGB3P31	HMGB3P32	HMGB3P4	HMGB3P5	HMGB3P6	HMGB3P7	HMGB3P8	HMGB3P9	HMGB4	HMGCL	HMGCLL1	HMGCR	HMGCS1	HMGCS2	HMGN1	HMGN1P1	HMGN1P10	HMGN1P11	HMGN1P13	HMGN1P14	HMGN1P15	HMGN1P16	HMGN1P17	HMGN1P18	HMGN1P19	HMGN1P2	HMGN1P20	HMGN1P21	HMGN1P22	HMGN1P23	HMGN1P24	HMGN1P25	HMGN1P26	HMGN1P27	HMGN1P28	HMGN1P29	HMGN1P3	HMGN1P30	HMGN1P31	HMGN1P32	HMGN1P33	HMGN1P34	HMGN1P35	HMGN1P36	HMGN1P37	HMGN1P38	HMGN1P4	HMGN1P5	HMGN1P6	HMGN1P7	HMGN1P8	HMGN1P9	HMGN2	HMGN2P1	HMGN2P10	HMGN2P11	HMGN2P13	HMGN2P14	HMGN2P15	HMGN2P16	HMGN2P17	HMGN2P18	HMGN2P19	HMGN2P2	HMGN2P20	HMGN2P21	HMGN2P22	HMGN2P23	HMGN2P24	HMGN2P25	HMGN2P26	HMGN2P27	HMGN2P28	HMGN2P29	HMGN2P3	HMGN2P30	HMGN2P31	HMGN2P32	HMGN2P33	HMGN2P34	HMGN2P35	HMGN2P36	HMGN2P37	HMGN2P38	HMGN2P39	HMGN2P4	HMGN2P40	HMGN2P41	HMGN2P42	HMGN2P43	HMGN2P44	HMGN2P45	HMGN2P46	HMGN2P5	HMGN2P6	HMGN2P7	HMGN2P8	HMGN2P9	HMGN3	HMGN3-AS1	HMGN3P1	HMGN4	HMGN5	HMGXB3	HMGXB4	HMHA1	HMHB1	HMMR	HMOX1	HMOX2	HMP19	HMSD	HMX1	HMX2	HMX3	HN1	HN1L	HNF1A	HNF1A-AS1	HNF1B	HNF4A	HNF4G	HNF4GP1	HNMT	HNRNPA0	HNRNPA1	HNRNPA1L2	HNRNPA1P1	HNRNPA1P10	HNRNPA1P11	HNRNPA1P12	HNRNPA1P13	HNRNPA1P14	HNRNPA1P15	HNRNPA1P16	HNRNPA1P17	HNRNPA1P18	HNRNPA1P19	HNRNPA1P2	HNRNPA1P20	HNRNPA1P21	HNRNPA1P22	HNRNPA1P23	HNRNPA1P24	HNRNPA1P25	HNRNPA1P26	HNRNPA1P27	HNRNPA1P28	HNRNPA1P29	HNRNPA1P3	HNRNPA1P30	HNRNPA1P31	HNRNPA1P32	HNRNPA1P33	HNRNPA1P34	HNRNPA1P35	HNRNPA1P36	HNRNPA1P37	HNRNPA1P38	HNRNPA1P39	HNRNPA1P4	HNRNPA1P40	HNRNPA1P41	HNRNPA1P42	HNRNPA1P43	HNRNPA1P44	HNRNPA1P45	HNRNPA1P46	HNRNPA1P47	HNRNPA1P48	HNRNPA1P5	HNRNPA1P50	HNRNPA1P51	HNRNPA1P52	HNRNPA1P53	HNRNPA1P54	HNRNPA1P55	HNRNPA1P56	HNRNPA1P58	HNRNPA1P59	HNRNPA1P6	HNRNPA1P60	HNRNPA1P61	HNRNPA1P63	HNRNPA1P64	HNRNPA1P66	HNRNPA1P67	HNRNPA1P68	HNRNPA1P7	HNRNPA1P70	HNRNPA1P71	HNRNPA1P74	HNRNPA1P77	HNRNPA1P8	HNRNPA1P9	HNRNPA2B1	HNRNPA3	HNRNPA3P1	HNRNPA3P10	HNRNPA3P11	HNRNPA3P12	HNRNPA3P13	HNRNPA3P14	HNRNPA3P16	HNRNPA3P2	HNRNPA3P3	HNRNPA3P4	HNRNPA3P5	HNRNPA3P6	HNRNPA3P7	HNRNPA3P8	HNRNPA3P9	HNRNPAB	HNRNPABP1	HNRNPC	HNRNPCL1	HNRNPCP1	HNRNPCP10	HNRNPCP2	HNRNPCP3	HNRNPCP4	HNRNPCP5	HNRNPCP6	HNRNPCP7	HNRNPCP8	HNRNPCP9	HNRNPD	HNRNPDL	HNRNPDLP1	HNRNPDLP2	HNRNPDLP4	HNRNPDP1	HNRNPF	HNRNPFP1	HNRNPH1	HNRNPH1P1	HNRNPH1P2	HNRNPH1P3	HNRNPH2	HNRNPH3	HNRNPK	HNRNPKP1	HNRNPKP2	HNRNPKP3	HNRNPKP4	HNRNPKP5	HNRNPL	HNRNPLL	HNRNPLP1	HNRNPLP2	HNRNPM	HNRNPMP1	HNRNPMP2	HNRNPR	HNRNPRP1	HNRNPRP2	HNRNPRP3	HNRNPU	HNRNPU-AS1	HNRNPUL1	HNRNPUL2	HNRNPUL2-BSCL2	HNRNPUP1	HOGA1	HOMER1	HOMER2	HOMER2P1	HOMER2P2	HOMER3	HOMEZ	HOOK1	HOOK2	HOOK3	HOPX	HORMAD1	HORMAD2	HOTAIR	HOTAIRM1	HOTTIP	HOXA-AS2	HOXA-AS3	HOXA-AS4	HOXA1	HOXA10	HOXA10-HOXA9	HOXA11	HOXA11-AS	HOXA13	HOXA2	HOXA3	HOXA4	HOXA5	HOXA6	HOXA7	HOXA9	HOXB-AS1	HOXB-AS3	HOXB-AS5	HOXB1	HOXB13	HOXB2	HOXB3	HOXB4	HOXB5	HOXB6	HOXB7	HOXB8	HOXB9	HOXC-AS1	HOXC-AS5	HOXC10	HOXC11	HOXC12	HOXC13	HOXC4	HOXC5	HOXC6	HOXC8	HOXC9	HOXD-AS1	HOXD-AS2	HOXD1	HOXD10	HOXD11	HOXD12	HOXD13	HOXD3	HOXD4	HOXD8	HOXD9	HP	HP1BP3	HPCA	HPCAL1	HPCAL4	HPD	HPDL	HPGD	HPGDS	HPN	HPN-AS1	HPR	HPRT1	HPRTP2	HPRTP3	HPRTP4	HPS1	HPS3	HPS4	HPS5	HPS6	HPSE	HPSE2	hpv16E1	hpv16E2	hpv16E4	hpv16E5	hpv16E6	hpv16E7	hpv16L1	hpv16L2	hpv18E1	hpv18E2	hpv18E4	hpv18E5	hpV18E6	hpv18E7	hpv18L1	hpv18L2	hpv31E1	hpv31E2	hpv31E4	hpv31E5	hpv31E6	hpv31E7	hpv31L1	hpv31L2	hpv33E1	hpv33E2	hpv33E4	hpv33E5	hpv33E6	hpv33E7	hpv33L1	hpv33L2	hpv35E1	hpv35E2	hpv35E4	hpv35E5	hpv35E6	hpv35E7	hpv35L1	hpv35L2	hpv39E1	hpv39E2	hpv39E4	hpv39E5	hpv39E6	hpv39E7	hpv39L1	hpv39L2	hpv45E1	hpv45E2	hpv45E4	hpv45E5	hpv45E6	hpv45E7	hpv45L1	hpv45L2	hpv51	hpv52E1	hpv52E2	hpv52E6	hpv52E7	hpv52L1	hpv52L2	hpv53E2	hpv53E6	hpv53E7	hpv53gp3	hpv53gp4	hpv53L1	hpv53L2	hpv56E1	hpv56E2	hpv56E4	hpv56E6	hpv56E7	hpv56L1	hpv56L2	hpv58E1	hpv58E2	hpv58E4	hpv58E5	hpv58E6	hpv58E7	hpv58L1	hpv58L2	hpv59E1	hpv59E2	hpv59E4	hpv59E5	hpv59E6	hpv59E7	hpv59L1	hpv59L2	hpv66E1	hpv66E2	hpv66E4	hpv66E6	hpv66E7	hpv66L1	hpv66L2	hpv68aE1	hpv68aE2	hpv68aE4	hpv68aE5	hpv68aE6	hpv68aE7	hpv68aL1	hpv68aL2	hpv68bE1	hpv68bE2	hpv68bE4	hpv68bE5	hpv68bE6	hpv68bE7	hpv68bL1	hpv68bL2	hpv72E1	hpv72E2	hpv72E4	hpv72E6	hpv72E7	hpv72L1	hpv72L2	hpv73E1	hpv73E2	hpv73E4	hpv73E6	hpv73E7	hpv73L1	hpv73L2	HPVC1	HPX	HPYR1	HR	HRAS	HRASLS	HRASLS2	HRASLS5	HRC	HRCT1	HRG	HRH1	HRH2	HRH3	HRH4	HRK	HRNR	HRSP12	HS1BP3	HS1BP3-IT1	HS2ST1	HS3ST1	HS3ST2	HS3ST3A1	HS3ST3B1	HS3ST4	HS3ST5	HS3ST6	HS6ST1	HS6ST1P1	HS6ST2	HS6ST2-AS1	HS6ST3	HSBP1	HSBP1L1	HSBP1P1	HSBP1P2	HSCB	HSD11B1	HSD11B1L	HSD11B2	HSD17B1	HSD17B10	HSD17B11	HSD17B12	HSD17B13	HSD17B14	HSD17B1P1	HSD17B2	HSD17B3	HSD17B4	HSD17B6	HSD17B7	HSD17B7P1	HSD17B7P2	HSD17B8	HSD3B1	HSD3B2	HSD3B7	HSD3BP1	HSD3BP2	HSD3BP3	HSD3BP4	HSD3BP5	HSD52	HSDL1	HSDL2	HSF1	HSF2	HSF2BP	HSF4	HSF5	HSFX1	HSFX2	HSFY1	HSFY1P1	HSFY2	HSFY3P	HSFY4P	HSH2D	HSP90AA1	HSP90AA2	HSP90AA3P	HSP90AA4P	HSP90AA5P	HSP90AA6P	HSP90AB1	HSP90AB2P	HSP90AB3P	HSP90AB4P	HSP90AB5P	HSP90AB6P	HSP90AB7P	HSP90B1	HSP90B2P	HSP90B3P	HSPA12A	HSPA12B	HSPA13	HSPA14	HSPA1A	HSPA1B	HSPA1L	HSPA2	HSPA4	HSPA4L	HSPA5	HSPA6	HSPA7	HSPA8	HSPA8P1	HSPA8P10	HSPA8P11	HSPA8P12	HSPA8P14	HSPA8P15	HSPA8P16	HSPA8P17	HSPA8P19	HSPA8P2	HSPA8P20	HSPA8P3	HSPA8P4	HSPA8P5	HSPA8P6	HSPA8P7	HSPA8P8	HSPA8P9	HSPA9	HSPA9P1	HSPA9P2	HSPB1	HSPB11	HSPB1P1	HSPB1P2	HSPB2	HSPB2-C11orf52	HSPB3	HSPB6	HSPB7	HSPB8	HSPB9	HSPBAP1	HSPBP1	HSPD1	HSPD1P1	HSPD1P10	HSPD1P11	HSPD1P12	HSPD1P13	HSPD1P14	HSPD1P15	HSPD1P16	HSPD1P17	HSPD1P18	HSPD1P19	HSPD1P2	HSPD1P20	HSPD1P21	HSPD1P22	HSPD1P3	HSPD1P4	HSPD1P5	HSPD1P6	HSPD1P7	HSPD1P8	HSPD1P9	HSPE1	HSPE1-MOB4	HSPE1P1	HSPE1P2	HSPG2	HSPH1	HTATIP2	HTATSF1	HTATSF1P2	HTN1	HTN3	HTR1A	HTR1B	HTR1D	HTR1DP1	HTR1E	HTR1F	HTR2A	HTR2A-AS1	HTR2B	HTR2C	HTR3A	HTR3B	HTR3C	HTR3D	HTR3E	HTR4	HTR5A	HTR5A-AS1	HTR5BP	HTR6	HTR7	HTR7P1	HTRA1	HTRA2	HTRA3	HTRA4	HTT	HTT-AS1	HULC	HUNK	HUS1	HUS1B	HUWE1	HVCN1	HYAL1	HYAL2	HYAL3	HYAL4	HYALP1	HYDIN	HYI	HYKK	HYLS1	HYMAI	HYOU1	HYPK	IAH1	IAPP	IARS	IARS2	IBA57	IBSP	IBTK	IBTKP1	ICA1	ICA1L	ICAM1	ICAM2	ICAM3	ICAM4	ICAM5	ICK	ICMT	ICOS	ICOSLG	ICT1	ID1	ID2	ID2B	ID3	ID4	IDE	IDH1	IDH1-AS1	IDH2	IDH3A	IDH3B	IDH3G	IDI1	IDI2	IDI2-AS1	IDNK	IDO1	IDO2	IDS	IDSP1	IDUA	IER2	IER3	IER3IP1	IER5	IER5L	IFFO1	IFFO2	IFI16	IFI27	IFI27L1	IFI27L2	IFI30	IFI35	IFI44	IFI44L	IFI6	IFIH1	IFIT1	IFIT1B	IFIT1P1	IFIT2	IFIT3	IFIT5	IFIT6P	IFITM1	IFITM10	IFITM2	IFITM3	IFITM4P	IFITM5	IFITM8P	IFITM9P	IFLTD1	IFNA1	IFNA10	IFNA11P	IFNA12P	IFNA13	IFNA14	IFNA16	IFNA17	IFNA2	IFNA20P	IFNA21	IFNA22P	IFNA4	IFNA5	IFNA6	IFNA7	IFNA8	IFNAR1	IFNAR2	IFNB1	IFNE	IFNG	IFNG-AS1	IFNGR1	IFNGR2	IFNK	IFNL1	IFNL2	IFNL3	IFNL3P1	IFNL4	IFNLR1	IFNNP1	IFNW1	IFNWP15	IFNWP18	IFNWP19	IFNWP2	IFNWP5	IFNWP9	IFRD1	IFRD2	IFT122	IFT140	IFT172	IFT20	IFT27	IFT43	IFT46	IFT52	IFT57	IFT74	IFT80	IFT81	IFT88	IGBP1	IGBP1P1	IGBP1P2	IGBP1P3	IGBP1P4	IGBP1P5	IGDCC3	IGDCC4	IGF1	IGF1R	IGF2	IGF2-AS	IGF2BP1	IGF2BP2	IGF2BP3	IGF2R	IGFALS	IGFBP1	IGFBP2	IGFBP3	IGFBP4	IGFBP5	IGFBP6	IGFBP7	IGFBPL1	IGFL1	IGFL1P1	IGFL1P2	IGFL2	IGFL3	IGFL4	IGFLR1	IGFN1	IGH	IGHA1	IGHA2	IGHD	IGHD1-1	IGHD1-14	IGHD1-20	IGHD1-26	IGHD1-7	IGHD2-15	IGHD2-2	IGHD2-21	IGHD2-8	IGHD3-10	IGHD3-16	IGHD3-22	IGHD3-3	IGHD3-9	IGHD4-11	IGHD4-17	IGHD4-23	IGHD4-4	IGHD5-12	IGHD5-18	IGHD5-24	IGHD5-5	IGHD6-13	IGHD6-19	IGHD6-25	IGHD6-6	IGHD7-27	IGHE	IGHEP1	IGHEP2	IGHG1	IGHG2	IGHG3	IGHG4	IGHGP	IGHJ1	IGHJ1P	IGHJ2	IGHJ2P	IGHJ3	IGHJ3P	IGHJ4	IGHJ5	IGHJ6	IGHM	IGHMBP2	IGHV1-12	IGHV1-14	IGHV1-17	IGHV1-18	IGHV1-2	IGHV1-24	IGHV1-3	IGHV1-45	IGHV1-46	IGHV1-58	IGHV1-67	IGHV1-68	IGHV1-69	IGHV1-8	IGHV1OR15-1	IGHV1OR15-2	IGHV1OR15-3	IGHV1OR15-9	IGHV1OR16-1	IGHV1OR21-1	IGHV2-10	IGHV2-26	IGHV2-5	IGHV2-70	IGHV3-11	IGHV3-13	IGHV3-15	IGHV3-16	IGHV3-19	IGHV3-20	IGHV3-21	IGHV3-22	IGHV3-23	IGHV3-25	IGHV3-29	IGHV3-30	IGHV3-30-2	IGHV3-32	IGHV3-33	IGHV3-33-2	IGHV3-35	IGHV3-36	IGHV3-37	IGHV3-38	IGHV3-41	IGHV3-42	IGHV3-43	IGHV3-47	IGHV3-48	IGHV3-49	IGHV3-50	IGHV3-52	IGHV3-53	IGHV3-54	IGHV3-57	IGHV3-6	IGHV3-60	IGHV3-62	IGHV3-63	IGHV3-64	IGHV3-65	IGHV3-66	IGHV3-7	IGHV3-71	IGHV3-72	IGHV3-73	IGHV3-74	IGHV3-75	IGHV3-76	IGHV3-79	IGHV3-9	IGHV3OR15-7	IGHV3OR16-10	IGHV3OR16-11	IGHV3OR16-13	IGHV3OR16-6	IGHV3OR16-7_1	IGHV3OR16-7_2	IGHV3OR16-8	IGHV4-28	IGHV4-31	IGHV4-34	IGHV4-39	IGHV4-4	IGHV4-55	IGHV4-59	IGHV4-61	IGHV4-80	IGHV5-51	IGHV5-78	IGHV6-1	IGHV7-27	IGHV7-34-1	IGHV7-40	IGHV7-56	IGHV7-81	IGHVII-1-1	IGHVII-15-1	IGHVII-20-1	IGHVII-22-1	IGHVII-26-2	IGHVII-28-1	IGHVII-30-1	IGHVII-31-1	IGHVII-33-1	IGHVII-40-1	IGHVII-43-1	IGHVII-44-2	IGHVII-46-1	IGHVII-49-1	IGHVII-51-2	IGHVII-53-1	IGHVII-60-1	IGHVII-62-1	IGHVII-65-1	IGHVII-67-1	IGHVII-74-1	IGHVII-78-1	IGHVIII-11-1	IGHVIII-13-1	IGHVIII-16-1	IGHVIII-2-1	IGHVIII-22-2	IGHVIII-25-1	IGHVIII-26-1	IGHVIII-38-1	IGHVIII-44	IGHVIII-47-1	IGHVIII-5-1	IGHVIII-5-2	IGHVIII-51-1	IGHVIII-67-2	IGHVIII-67-3	IGHVIII-67-4	IGHVIII-76-1	IGHVIII-82	IGHVIV-44-1	IGIP	IGJ	IGJP1	IGK_1	IGK_2	IGKC	IGKJ1	IGKJ2	IGKJ3	IGKJ4	IGKJ5	IGKV1-12	IGKV1-13	IGKV1-16	IGKV1-17	IGKV1-22	IGKV1-27	IGKV1-32	IGKV1-33	IGKV1-35	IGKV1-37	IGKV1-39	IGKV1-5	IGKV1-6	IGKV1-8	IGKV1-9	IGKV1D-12	IGKV1D-13	IGKV1D-16	IGKV1D-17	IGKV1D-22	IGKV1D-27	IGKV1D-32	IGKV1D-33	IGKV1D-35	IGKV1D-37	IGKV1D-39	IGKV1D-42	IGKV1D-43	IGKV1D-8	IGKV1OR-2	IGKV1OR2-118	IGKV1OR22-1	IGKV2-10	IGKV2-14	IGKV2-18	IGKV2-19	IGKV2-23	IGKV2-24	IGKV2-26	IGKV2-28	IGKV2-29	IGKV2-30	IGKV2-36	IGKV2-38	IGKV2-4	IGKV2-40	IGKV2D-10	IGKV2D-14	IGKV2D-18	IGKV2D-19	IGKV2D-23	IGKV2D-24	IGKV2D-26	IGKV2D-28	IGKV2D-29	IGKV2D-30	IGKV2D-36	IGKV2D-38	IGKV2D-40	IGKV2OR2-10	IGKV2OR2-7	IGKV2OR2-7D	IGKV2OR2-8	IGKV2OR22-3	IGKV2OR22-4	IGKV3-11	IGKV3-15	IGKV3-20	IGKV3-25	IGKV3-31	IGKV3-34	IGKV3-7	IGKV3D-11	IGKV3D-15	IGKV3D-20	IGKV3D-25	IGKV3D-31	IGKV3D-34	IGKV3D-7	IGKV3OR22-2	IGKV4-1	IGKV5-2	IGKV6-21	IGKV6D-21	IGKV6D-41	IGKV7-3	IGL	IGLC1	IGLC2	IGLC3	IGLC4	IGLC5	IGLC6	IGLC7	IGLJ1	IGLJ2	IGLJ3	IGLJ4	IGLJ5	IGLJ6	IGLJ7	IGLJCOR18	IGLL1	IGLL3P	IGLL4P	IGLL5	IGLON5	IGLV1-36	IGLV1-40	IGLV1-41	IGLV1-44	IGLV1-47	IGLV1-50	IGLV1-51	IGLV1-62	IGLV10-54	IGLV10-67	IGLV11-55	IGLV2-11	IGLV2-14	IGLV2-18	IGLV2-23	IGLV2-28	IGLV2-33	IGLV2-34	IGLV2-5	IGLV2-8	IGLV3-1	IGLV3-10	IGLV3-12	IGLV3-13	IGLV3-15	IGLV3-16	IGLV3-17	IGLV3-19	IGLV3-2	IGLV3-21	IGLV3-22	IGLV3-24	IGLV3-25	IGLV3-26	IGLV3-27	IGLV3-29	IGLV3-30	IGLV3-31	IGLV3-32	IGLV3-4	IGLV3-6	IGLV3-7	IGLV3-9	IGLV4-3	IGLV4-60	IGLV4-69	IGLV5-37	IGLV5-45	IGLV5-48	IGLV5-52	IGLV6-57	IGLV7-35	IGLV7-43	IGLV7-46	IGLV8-61	IGLV9-49	IGLVI-20	IGLVI-38	IGLVI-42	IGLVI-56	IGLVI-63	IGLVI-68	IGLVI-70	IGLVIV-53	IGLVIV-59	IGLVIV-64	IGLVIV-65	IGLVIV-66-1	IGLVV-58	IGLVV-66	IGLVVI-22-1	IGLVVI-25-1	IGLVVII-41-1	IGSF1	IGSF10	IGSF11	IGSF11-AS1	IGSF21	IGSF22	IGSF23	IGSF3	IGSF5	IGSF6	IGSF8	IGSF9	IGSF9B	IHH	IK	IKBIP	IKBKAP	IKBKB	IKBKE	IKBKG	IKBKGP1	IKZF1_1	IKZF1_2	IKZF2	IKZF3	IKZF4	IKZF5	IL10	IL10RA	IL10RB	IL10RB-AS1	IL11	IL11RA	IL12A	IL12B	IL12RB1	IL12RB2	IL13	IL13RA1	IL13RA2	IL15	IL15RA	IL16	IL17A	IL17B	IL17C	IL17D	IL17F	IL17RA	IL17RB	IL17RC	IL17RD	IL17RE	IL17REL	IL18	IL18BP	IL18R1	IL18RAP	IL19	IL1A	IL1B	IL1F10	IL1R1	IL1R2	IL1RAP	IL1RAPL1	IL1RAPL2	IL1RL1	IL1RL2	IL1RN	IL2	IL20	IL20RA	IL20RB	IL21	IL21-AS1	IL21R	IL21R-AS1	IL22	IL22RA1	IL22RA2	IL23A	IL23R	IL24	IL25	IL26	IL27	IL27RA	IL2RA	IL2RB	IL2RG	IL3	IL31	IL31RA	IL32	IL33	IL34	IL36A	IL36B	IL36G	IL36RN	IL37	IL3RA_1	IL3RA_2	IL4	IL4I1	IL4R	IL5	IL5RA	IL6	IL6R	IL6RP1	IL6ST	IL6STP1	IL7	IL7R	IL8	IL9	IL9R_1	IL9R_2	IL9RP1	IL9RP2	IL9RP3	IL9RP4	ILDR1	ILDR2	ILF2	ILF2P1	ILF2P2	ILF3	ILF3-AS1	ILK	ILKAP	ILVBL	IMMP1L	IMMP2L	IMMT	IMMTP1	IMP3	IMP4	IMPA1	IMPA1P	IMPA2	IMPACT	IMPAD1	IMPDH1	IMPDH1P1	IMPDH1P10	IMPDH1P11	IMPDH1P2	IMPDH1P3	IMPDH1P4	IMPDH1P5	IMPDH1P6	IMPDH1P7	IMPDH1P8	IMPDH1P9	IMPDH2	IMPG1	IMPG2	INA	INADL	INCA1	INCENP	INE1	INE2	INF2	ING1	ING2	ING3	ING4	ING5	INGX	INHA	INHBA	INHBA-AS1	INHBB	INHBC	INHBE	INIP	INMT	INMT-FAM188B	INO80	INO80B	INO80B-WBP1	INO80C	INO80D	INO80E	INPP1	INPP4A	INPP4B	INPP5A	INPP5B	INPP5D_1	INPP5D_2	INPP5E	INPP5F	INPP5J	INPP5K	INPPL1	INS	INS-IGF2	INSC	INSIG1	INSIG2	INSL3	INSL4	INSL5	INSL6	INSM1	INSM2	INSR	INSRR	INTS1	INTS10	INTS12	INTS2	INTS3	INTS4	INTS4L1	INTS4L2	INTS5	INTS6	INTS6-AS1	INTS6P1	INTS7	INTS8	INTS9	INTU	INVS	IP6K1	IP6K2	IP6K3	IPCEF1	IPMK	IPMKP1	IPO11	IPO11-LRRC70	IPO13	IPO4	IPO5	IPO7	IPO7P1	IPO7P2	IPO8	IPO8P1	IPO9	IPP	IPPK	IPPKP1	IPW	IQCA1	IQCA1P1	IQCB1	IQCB2P	IQCC	IQCD	IQCE	IQCF1	IQCF2	IQCF3	IQCF4	IQCF5	IQCF6	IQCG	IQCH	IQCH-AS1	IQCJ	IQCJ-SCHIP1	IQCK	IQGAP1	IQGAP2	IQGAP3	IQSEC1	IQSEC2	IQSEC3	IQUB	IRAK1	IRAK1BP1	IRAK2	IRAK3	IRAK4	IREB2	IRF1	IRF2	IRF2BP1	IRF2BP2	IRF2BPL	IRF3	IRF4	IRF5	IRF5P1	IRF6	IRF7	IRF8	IRF9	IRG1	IRGC	IRGM	IRGQ	IRS1	IRS2	IRS3P	IRS4	IRX1	IRX1P1	IRX2	IRX3	IRX4	IRX5	IRX6	ISCA1	ISCA1P1	ISCA1P2	ISCA1P3	ISCA1P4	ISCA1P5	ISCA1P6	ISCA2	ISCA2P1	ISCU	ISCUP1	ISG15	ISG20	ISG20L2	ISL1	ISL2	ISLR	ISLR2	ISM1	ISM1-AS1	ISM2	ISOC1	ISOC2	ISPD	ISPD-AS1	IST1	ISX	ISY1	ISY1-RAB43	ISYNA1	ITCH	ITFG1	ITFG2	ITFG3	ITGA1	ITGA10	ITGA11	ITGA2	ITGA2B	ITGA3	ITGA4	ITGA5	ITGA6	ITGA7	ITGA8	ITGA9	ITGAD	ITGAE	ITGAL	ITGAM	ITGAV	ITGAX	ITGB1	ITGB1BP1	ITGB1BP2	ITGB1P1	ITGB2	ITGB2-AS1	ITGB3	ITGB3BP	ITGB4	ITGB5	ITGB6	ITGB7	ITGB8	ITGBL1	ITIH1	ITIH2	ITIH3	ITIH4	ITIH5	ITIH6	ITK	ITLN1	ITLN2	ITM2A	ITM2B	ITM2BP1	ITM2C	ITPA	ITPK1	ITPK1-AS1	ITPKA	ITPKB	ITPKB-IT1	ITPKC	ITPR1	ITPR2	ITPR3	ITPRIP	ITPRIPL1	ITPRIPL2	ITSN1	ITSN2	IVD	IVL	IVNS1ABP	IWS1	IYD	IZUMO1	IZUMO2	IZUMO3	IZUMO4	JAG1	JAG2	JAGN1	JAK1	JAK2	JAK3	JAKMIP1	JAKMIP2	JAKMIP2-AS1	JAKMIP3	JAM2	JAM3	JARID2	JARID2-AS1	JAZF1	JAZF1-AS1	JDP2	JHDM1D	JHDM1D-AS1	JKAMP	JMJD1C	JMJD1C-AS1	JMJD4	JMJD6	JMJD7	JMJD7-PLA2G4B	JMJD8	JMY	JOSD1	JOSD2	JPH1	JPH2	JPH3	JPH4	JPX	JRK	JRKL	JRKL-AS1	JSRP1	JTB	JTBP1	JUN	JUNB	JUND	JUP	KAAG1	KAL1	KALP	KALRN	KANK1	KANK2	KANK3	KANK4	KANSL1	KANSL1-AS1	KANSL1L	KANSL2	KANSL3	KARS	KARSP1	KARSP2	KARSP3	KAT2A	KAT2B	KAT5	KAT6A	KAT6B	KAT7	KAT8	KATNA1	KATNAL1	KATNAL2	KATNB1	KATNBL1	KAZALD1	KAZN	KBTBD11	KBTBD12	KBTBD13	KBTBD2	KBTBD3	KBTBD4	KBTBD6	KBTBD7	KBTBD8	KC6	KCMF1	KCNA1	KCNA10	KCNA2	KCNA3	KCNA4	KCNA5	KCNA6	KCNA7	KCNAB1	KCNAB1-AS1	KCNAB1-AS2	KCNAB2	KCNAB3	KCNB1	KCNB2	KCNC1	KCNC2	KCNC3	KCNC4	KCND1	KCND2	KCND3	KCNE1	KCNE1L	KCNE2	KCNE3	KCNE4	KCNF1	KCNG1	KCNG2	KCNG3	KCNG4	KCNH1	KCNH2	KCNH3	KCNH4	KCNH5	KCNH6	KCNH7	KCNH8	KCNIP1	KCNIP2	KCNIP2-AS1	KCNIP3	KCNIP4	KCNIP4-IT1	KCNJ1	KCNJ10	KCNJ11	KCNJ12	KCNJ13	KCNJ14	KCNJ15	KCNJ16	KCNJ2	KCNJ2-AS1	KCNJ3	KCNJ4	KCNJ5	KCNJ6	KCNJ8	KCNJ9	KCNK1	KCNK10	KCNK12	KCNK13	KCNK15	KCNK16	KCNK17	KCNK18	KCNK2	KCNK3	KCNK4	KCNK5	KCNK6	KCNK7	KCNK9	KCNMA1	KCNMB1	KCNMB2	KCNMB3	KCNMB3P1	KCNMB4	KCNN1	KCNN2	KCNN3	KCNN4	KCNQ1	KCNQ1DN	KCNQ1OT1	KCNQ2	KCNQ3	KCNQ4	KCNQ5	KCNQ5-AS1	KCNQ5-IT1	KCNRG	KCNS1	KCNS2	KCNS3	KCNT1	KCNT2	KCNU1	KCNV1	KCNV2	KCP	KCTD1	KCTD10	KCTD11	KCTD12	KCTD13	KCTD14	KCTD15	KCTD16	KCTD17	KCTD18	KCTD19	KCTD2	KCTD20	KCTD21	KCTD21-AS1	KCTD3	KCTD4	KCTD5	KCTD6	KCTD7	KCTD8	KCTD9	KCTD9P1	KCTD9P2	KDELC1	KDELC1P1	KDELC2	KDELR1	KDELR2	KDELR3	KDM1A	KDM1B	KDM2A	KDM2B	KDM3A	KDM3B	KDM4A	KDM4A-AS1	KDM4B	KDM4C	KDM4D	KDM4E	KDM5A	KDM5B	KDM5C	KDM5D	KDM5DP1	KDM6A	KDM6B	KDM8	KDR	KDSR	KEAP1	KEL	KERA	KGFLP1	KGFLP2	KHDC1	KHDC1L	KHDC1P1	KHDC3L	KHDRBS1	KHDRBS2	KHDRBS3	KHK	KHNYN	KHSRP	KHSRPP1	KIAA0020	KIAA0040	KIAA0087	KIAA0100	KIAA0101	KIAA0125	KIAA0141	KIAA0195	KIAA0196	KIAA0226	KIAA0226L	KIAA0232	KIAA0247	KIAA0319	KIAA0319L	KIAA0355	KIAA0368	KIAA0391	KIAA0408	KIAA0430	KIAA0513	KIAA0556	KIAA0586	KIAA0753	KIAA0754	KIAA0825	KIAA0895	KIAA0895L	KIAA0907	KIAA0922	KIAA0930	KIAA0947	KIAA1009	KIAA1024	KIAA1024L	KIAA1033	KIAA1045	KIAA1107	KIAA1109	KIAA1143	KIAA1147	KIAA1161	KIAA1191	KIAA1199	KIAA1210	KIAA1211	KIAA1211L	KIAA1217	KIAA1239	KIAA1244	KIAA1257	KIAA1279	KIAA1324	KIAA1324L	KIAA1328	KIAA1377	KIAA1407	KIAA1429	KIAA1430	KIAA1432	KIAA1456	KIAA1462	KIAA1467	KIAA1468	KIAA1522	KIAA1524	KIAA1549	KIAA1549L	KIAA1551	KIAA1586	KIAA1598	KIAA1614	KIAA1644	KIAA1656	KIAA1671	KIAA1683	KIAA1704	KIAA1715	KIAA1731	KIAA1737	KIAA1751	KIAA1755	KIAA1804	KIAA1841	KIAA1875	KIAA1919	KIAA1958	KIAA1967	KIAA1984	KIAA1984-AS1	KIAA2013	KIAA2018	KIAA2022	KIAA2026	KIDINS220	KIF11	KIF12	KIF13A	KIF13B	KIF14	KIF15	KIF16B	KIF17	KIF18A	KIF18B	KIF19	KIF1A	KIF1B	KIF1C	KIF20A	KIF20B	KIF21A	KIF21B	KIF22	KIF23	KIF24	KIF25	KIF25-AS1	KIF26A	KIF26B	KIF27	KIF2A	KIF2B	KIF2C	KIF3A	KIF3B	KIF3C	KIF4A	KIF4B	KIF4CP	KIF5A	KIF5B	KIF5C_1	KIF5C_2	KIF6	KIF7	KIF9	KIF9-AS1	KIFAP3	KIFC1	KIFC2	KIFC3	KIN	KIR2DL1	KIR2DL3	KIR2DL4	KIR2DP1	KIR2DS4	KIR3DL1	KIR3DL2	KIR3DL3	KIR3DP1	KIR3DX1	KIRREL	KIRREL2	KIRREL3	KIRREL3-AS2	KIRREL3-AS3	KISS1	KISS1R	KIT	KITLG	KL	KLB	KLC1	KLC2	KLC3	KLC4	KLF1	KLF10	KLF11	KLF12	KLF13	KLF14	KLF15	KLF16	KLF17	KLF17P1	KLF2	KLF3	KLF3P1	KLF3P2	KLF4	KLF5	KLF6	KLF7	KLF7P1	KLF8	KLF8P1	KLF9	KLHDC1	KLHDC10	KLHDC2	KLHDC3	KLHDC4	KLHDC7A	KLHDC7B	KLHDC8A	KLHDC8B	KLHDC9	KLHL1	KLHL10	KLHL11	KLHL12	KLHL13	KLHL14	KLHL15	KLHL17	KLHL18	KLHL2	KLHL20	KLHL21	KLHL22	KLHL23	KLHL24	KLHL25	KLHL26	KLHL28	KLHL29	KLHL2P1	KLHL3	KLHL30	KLHL31	KLHL32	KLHL33	KLHL34	KLHL35	KLHL36	KLHL38	KLHL4	KLHL40	KLHL41	KLHL42	KLHL5	KLHL6	KLHL7	KLHL7-AS1	KLHL8	KLHL9	KLK1	KLK10	KLK11	KLK12	KLK13	KLK14	KLK15	KLK2	KLK3	KLK4	KLK5	KLK6	KLK7	KLK8	KLK9	KLKB1	KLKP1	KLLN	KLRAP1	KLRB1	KLRC1	KLRC2	KLRC3	KLRC4	KLRC4-KLRK1	KLRD1	KLRF1	KLRF2	KLRG1	KLRG2	KLRK1	KMO	KMT2A	KMT2B	KMT2C	KMT2D	KMT2E	KMT2E-AS1	KNCN	KNDC1	KNG1	KNOP1	KNOP1P1	KNOP1P2	KNOP1P3	KNOP1P4	KNOP1P5	KNSTRN	KNTC1	KPNA1	KPNA2	KPNA3	KPNA4	KPNA5	KPNA6	KPNA7	KPNB1	KPRP	KPTN	KRAS	KRASP1	KRBA1	KRBA2	KRBOX1	KRBOX4	KRCC1	KREMEN1	KREMEN2	KRI1	KRIT1	KRR1	KRR1P1	KRT1	KRT10	KRT12	KRT121P	KRT122P	KRT123P	KRT124P	KRT125P	KRT126P	KRT127P	KRT13	KRT14	KRT15	KRT16	KRT16P1	KRT16P2	KRT16P3	KRT16P4	KRT16P5	KRT17	KRT17P1	KRT17P2	KRT17P3	KRT18	KRT18P1	KRT18P10	KRT18P11	KRT18P12	KRT18P13	KRT18P14	KRT18P15	KRT18P16	KRT18P17	KRT18P18	KRT18P19	KRT18P2	KRT18P20	KRT18P21	KRT18P22	KRT18P23	KRT18P24	KRT18P25	KRT18P27	KRT18P28	KRT18P29	KRT18P3	KRT18P30	KRT18P31	KRT18P32	KRT18P33	KRT18P34	KRT18P35	KRT18P36	KRT18P37	KRT18P38	KRT18P39	KRT18P4	KRT18P40	KRT18P41	KRT18P42	KRT18P43	KRT18P44	KRT18P45	KRT18P46	KRT18P47	KRT18P48	KRT18P49	KRT18P5	KRT18P50	KRT18P51	KRT18P52	KRT18P54	KRT18P55	KRT18P57	KRT18P58	KRT18P59	KRT18P6	KRT18P60	KRT18P61	KRT18P62	KRT18P63	KRT18P65	KRT18P66	KRT18P67	KRT18P68	KRT18P7	KRT18P8	KRT18P9	KRT19	KRT19P1	KRT19P2	KRT19P3	KRT19P4	KRT2	KRT20	KRT222	KRT223P	KRT23	KRT24	KRT25	KRT26	KRT27	KRT28	KRT3	KRT31	KRT32	KRT33A	KRT33B	KRT34	KRT35	KRT36	KRT37	KRT38	KRT39	KRT4	KRT40	KRT41P	KRT42P	KRT43P	KRT5	KRT6A	KRT6B	KRT6C	KRT7	KRT71	KRT72	KRT73	KRT74	KRT75	KRT76	KRT77	KRT78	KRT79	KRT8	KRT80	KRT81	KRT82	KRT83	KRT84	KRT85	KRT86	KRT8P1	KRT8P10	KRT8P11	KRT8P12	KRT8P13	KRT8P14	KRT8P15	KRT8P16	KRT8P17	KRT8P18	KRT8P19	KRT8P2	KRT8P20	KRT8P21	KRT8P22	KRT8P23	KRT8P24	KRT8P25	KRT8P26	KRT8P27	KRT8P28	KRT8P29	KRT8P3	KRT8P30	KRT8P31	KRT8P32	KRT8P33	KRT8P34	KRT8P35	KRT8P36	KRT8P37	KRT8P38	KRT8P39	KRT8P40	KRT8P41	KRT8P42	KRT8P43	KRT8P44	KRT8P45	KRT8P46	KRT8P47	KRT8P48	KRT8P49	KRT8P5	KRT8P6	KRT8P7	KRT8P8	KRT8P9	KRT9	KRTAP1-1	KRTAP1-3	KRTAP1-4	KRTAP1-5	KRTAP10-1	KRTAP10-10	KRTAP10-11	KRTAP10-12	KRTAP10-13P	KRTAP10-2	KRTAP10-3	KRTAP10-4	KRTAP10-5	KRTAP10-6	KRTAP10-7	KRTAP10-8	KRTAP10-9	KRTAP11-1	KRTAP12-1	KRTAP12-2	KRTAP12-3	KRTAP12-4	KRTAP13-1	KRTAP13-2	KRTAP13-3	KRTAP13-4	KRTAP13-5P	KRTAP13-6P	KRTAP15-1	KRTAP16-1	KRTAP17-1	KRTAP19-1	KRTAP19-10P	KRTAP19-11P	KRTAP19-2	KRTAP19-3	KRTAP19-4	KRTAP19-5	KRTAP19-6	KRTAP19-7	KRTAP19-8	KRTAP19-9P	KRTAP2-1	KRTAP2-2	KRTAP2-3	KRTAP2-4	KRTAP2-5P	KRTAP20-1	KRTAP20-2	KRTAP20-3	KRTAP20-4	KRTAP21-1	KRTAP21-2	KRTAP21-3	KRTAP21-4P	KRTAP22-1	KRTAP22-2	KRTAP23-1	KRTAP24-1	KRTAP25-1	KRTAP26-1	KRTAP27-1	KRTAP29-1	KRTAP3-1	KRTAP3-2	KRTAP3-3	KRTAP3-4P	KRTAP4-1	KRTAP4-11	KRTAP4-12	KRTAP4-16P	KRTAP4-2	KRTAP4-3	KRTAP4-4	KRTAP4-5	KRTAP4-6	KRTAP4-7	KRTAP4-8	KRTAP4-9	KRTAP5-1	KRTAP5-10	KRTAP5-11	KRTAP5-13P	KRTAP5-14P	KRTAP5-2	KRTAP5-3	KRTAP5-4	KRTAP5-5	KRTAP5-6	KRTAP5-7	KRTAP5-8	KRTAP5-9	KRTAP5-AS1	KRTAP6-1	KRTAP6-2	KRTAP6-3	KRTAP7-1	KRTAP8-1	KRTAP8-2P	KRTAP8-3P	KRTAP9-1	KRTAP9-11P	KRTAP9-12P	KRTAP9-2	KRTAP9-3	KRTAP9-4	KRTAP9-6	KRTAP9-7	KRTAP9-8	KRTAP9-9	KRTCAP2	KRTCAP3	KRTDAP	KSR1	KSR2	KTI12	KTN1	KTN1-AS1	KXD1	KY	KYNU	KYNUP1	KYNUP2	KYNUP3	L1CAM	L1TD1	L2HGDH	L3HYPDH	L3MBTL1	L3MBTL2	L3MBTL3	L3MBTL4	LACC1	LACE1	LACRT	LACTB	LACTB2	LACTBL1	LAD1	LAG3	LAGE3	LAIR1	LAIR2	LALBA	LAMA1	LAMA2	LAMA3	LAMA4	LAMA5	LAMB1	LAMB2	LAMB2P1	LAMB3	LAMB4	LAMC1	LAMC2	LAMC3	LAMP1	LAMP1P1	LAMP2	LAMP3	LAMP5	LAMTOR1	LAMTOR2	LAMTOR3	LAMTOR3P1	LAMTOR3P2	LAMTOR4	LAMTOR5	LAMTOR5-AS1	LANCL1	LANCL2	LANCL3	LAP3	LAP3P1	LAP3P2	LAPTM4A	LAPTM4B	LAPTM5	LARGE	LARGE-AS1	LARP1	LARP1B	LARP1BP1	LARP1BP3	LARP1P1	LARP4	LARP4B	LARP4P	LARP6	LARP7	LARS	LARS2	LARS2-AS1	LAS1L	LASP1	LAT	LAT2	LATS1	LATS2	LAX1	LAYN	LBH	LBP	LBR	LBX1	LBX1-AS1	LBX2	LBX2-AS1	LCA5	LCA5L	LCAT	LCE1A	LCE1B	LCE1C	LCE1D	LCE1E	LCE1F	LCE2A	LCE2B	LCE2C	LCE2D	LCE3A	LCE3B	LCE3C	LCE3D	LCE3E	LCE4A	LCE5A	LCE6A	LCEP1	LCEP2	LCEP3	LCEP4	LCK	LCLAT1	LCMT1	LCMT2	LCN1	LCN10	LCN12	LCN15	LCN1P1	LCN1P2	LCN2	LCN6	LCN8	LCN9	LCNL1	LCOR	LCORL	LCP1	LCP2	LCT	LCTL	LDB1	LDB2	LDB3	LDHA	LDHAL6A	LDHAL6B	LDHAL6CP	LDHAL6DP	LDHAL6EP	LDHAL6FP	LDHAP1	LDHAP2	LDHAP3	LDHAP4	LDHAP5	LDHAP7	LDHB	LDHBP1	LDHBP2	LDHBP3	LDHC	LDHD	LDLR	LDLRAD1	LDLRAD2	LDLRAD3	LDLRAD4	LDLRAD4-AS1	LDLRAP1	LDOC1	LDOC1L	LEAP2	LECT1	LECT2	LEF1	LEF1-AS1	LEFTY1	LEFTY2	LEFTY3	LEKR1	LELP1	LEMD1	LEMD1-AS1	LEMD2	LEMD3	LENEP	LENG1	LENG8	LENG9	LEO1	LEP	LEPR	LEPRE1	LEPREL1	LEPREL2	LEPREL4	LEPROT	LEPROTL1	LETM1	LETM1P1	LETM1P2	LETM1P3	LETM2	LETMD1	LEUTX	LFNG	LGALS1	LGALS12	LGALS13	LGALS14	LGALS16	LGALS17A	LGALS2	LGALS3	LGALS3BP	LGALS4	LGALS7	LGALS7B	LGALS8	LGALS8-AS1	LGALS9	LGALS9B	LGALS9C	LGALSL	LGI1	LGI2	LGI3	LGI4	LGMN	LGMNP1	LGR4	LGR5	LGR6	LGSN	LHB	LHCGR	LHFP	LHFPL1	LHFPL2	LHFPL3	LHFPL3-AS1	LHFPL3-AS2	LHFPL4	LHFPL5	LHPP	LHX1	LHX2	LHX3	LHX4	LHX5	LHX6	LHX8	LHX9	LIAS	LIF	LIFR	LIFR-AS1	LIG1	LIG3	LIG4	LILRA1	LILRA2	LILRA3	LILRA4	LILRA5	LILRA6	LILRB1	LILRB2	LILRB3	LILRB4	LILRB5	LILRP1	LILRP2	LIM2	LIMA1	LIMCH1	LIMD1	LIMD1-AS1	LIMD2	LIME1	LIMK1	LIMK2	LIMS1	LIMS2	LIMS3	LIMS3-LOC440895	LIMS3L	LIN28A	LIN28AP1	LIN28AP2	LIN28AP3	LIN28B	LIN37	LIN52	LIN54	LIN7A	LIN7B	LIN7C	LIN9	LINC-ROR	LINC00028	LINC00029	LINC00032	LINC00035	LINC00051	LINC00052	LINC00083	LINC00085	LINC00086	LINC00087	LINC00092	LINC00094	LINC00102_1	LINC00102_2	LINC00111	LINC00112	LINC00113	LINC00114	LINC00115	LINC00116	LINC00152	LINC00158	LINC00159	LINC00160	LINC00161	LINC00162	LINC00163	LINC00167	LINC00173	LINC00174	LINC00176	LINC00184	LINC00189	LINC00200	LINC00202-1	LINC00202-2	LINC00207	LINC00208	LINC00210	LINC00221	LINC00222	LINC00226	LINC00229	LINC00235	LINC00238	LINC00239	LINC00240	LINC00242	LINC00243	LINC00244	LINC00251	LINC00254	LINC00260	LINC00261	LINC00263	LINC00264	LINC00265	LINC00265-2P	LINC00265-3P	LINC00266-1	LINC00266-2P	LINC00266-4P	LINC00268-2P	LINC00269	LINC00271	LINC00272	LINC00273	LINC00276	LINC00277	LINC00278	LINC00282	LINC00284	LINC00290	LINC00293	LINC00294	LINC00297	LINC00299	LINC00301	LINC00303	LINC00304	LINC00305	LINC00307	LINC00308	LINC00309	LINC00310	LINC00311	LINC00312	LINC00313	LINC00314	LINC00316	LINC00317	LINC00319	LINC00320	LINC00322	LINC00323	LINC00324	LINC00326	LINC00327	LINC00328-2P	LINC00330	LINC00331	LINC00332	LINC00333	LINC00336	LINC00337	LINC00338	LINC00339	LINC00340	LINC00341	LINC00342	LINC00343	LINC00346	LINC00347	LINC00348	LINC00351	LINC00353	LINC00358	LINC00359	LINC00366	LINC00371	LINC00379	LINC00381	LINC00395	LINC00398	LINC00403	LINC00410	LINC00417	LINC00421	LINC00423	LINC00424	LINC00426	LINC00427	LINC00433	LINC00441	LINC00442	LINC00443	LINC00445	LINC00446	LINC00452	LINC00454	LINC00457	LINC00458	LINC00460	LINC00461	LINC00462	LINC00466	LINC00467	LINC00469	LINC00470	LINC00471	LINC00472	LINC00473	LINC00474	LINC00475	LINC00476	LINC00477	LINC00478	LINC00479	LINC00482	LINC00483	LINC00485	LINC00486	LINC00487	LINC00488	LINC00489	LINC00491	LINC00493	LINC00494	LINC00499	LINC00502	LINC00507	LINC00511	LINC00514	LINC00515	LINC00516	LINC00518	LINC00520	LINC00521	LINC00523	LINC00525	LINC00526	LINC00528	LINC00534	LINC00535	LINC00536	LINC00538	LINC00539	LINC00540	LINC00544	LINC00545	LINC00547	LINC00548	LINC00550	LINC00551	LINC00552	LINC00558	LINC00559	LINC00560	LINC00563	LINC00565	LINC00568	LINC00570	LINC00571	LINC00572	LINC00574	LINC00575	LINC00577	LINC00578	LINC00581	LINC00582	LINC00583	LINC00587	LINC00588	LINC00589	LINC00592	LINC00593	LINC00595	LINC00597	LINC00598	LINC00599	LINC00601	LINC00602	LINC00605	LINC00606	LINC00607	LINC00608	LINC00609	LINC00612	LINC00613	LINC00615	LINC00616	LINC00617	LINC00618	LINC00619	LINC00620	LINC00622	LINC00623	LINC00624	LINC00626	LINC00628	LINC00629	LINC00630	LINC00632	LINC00633	LINC00634	LINC00635	LINC00636	LINC00637	LINC00638	LINC00639	LINC00640	LINC00641	LINC00642	LINC00643	LINC00645	LINC00648	LINC00649	LINC00651	LINC00652	LINC00654	LINC00656	LINC00657	LINC00658	LINC00659	LINC00661	LINC00662	LINC00663	LINC00664	LINC00665	LINC00667	LINC00668	LINC00669	LINC00670	LINC00671	LINC00672	LINC00673	LINC00674	LINC00675	LINC00676	LINC00678	LINC00681	LINC00684	LINC00685_1	LINC00685_2	LINC00687	LINC00689	LINC00690	LINC00691	LINC00692	LINC00693	LINC00696	LINC00698	LINC00700	LINC00701	LINC00702	LINC00703	LINC00704	LINC00705	LINC00707	LINC00708	LINC00709	LINC00710	LINC00837	LINC00838	LINC00839	LINC00840	LINC00841	LINC00842	LINC00844	LINC00847	LINC00851	LINC00852	LINC00853	LINC00854	LINC00856	LINC00857	LINC00858	LINC00861	LINC00862	LINC00864	LINC00865	LINC00867	LINC00869	LINC00870	LINC00871	LINC00875	LINC00877	LINC00879	LINC00880	LINC00881	LINC00882	LINC00883	LINC00884	LINC00885	LINC00886	LINC00887	LINC00888	LINC00889	LINC00890	LINC00891	LINC00892	LINC00893	LINC00894	LINC00895	LINC00896	LINC00898	LINC00899	LINC00900	LINC00901	LINC00904	LINC00905	LINC00906	LINC00907	LINC00908	LINC00909	LINC00910	LINC00911	LINC00913	LINC00917	LINC00919	LINC00920	LINC00921	LINC00922	LINC00923	LINC00924	LINC00925	LINC00926	LINC00927	LINC00928	LINC00929	LINC00930	LINC00933	LINC00934	LINC00935	LINC00936	LINC00937	LINC00938	LINC00939	LINC00940	LINC00941	LINC00942	LINC00943	LINC00944	LINC00948	LINC00950	LINC00951	LINC00954	LINC00955	LINC00957	LINC00958	LINC00959	LINC00960	LINC00961	LINC00963	LINC00964	LINC00965	LINC00966	LINC00967	LINC00968	LINC00969	LINC00971	LINC00972	LINC00973	LINC00974	LINC00977	LINC00982	LINC00984	LINC00987	LINC00989	LINC00992	LINC00994	LINC00996	LINC00997	LINC00998	LINC00999	LINC01000	LINC01001	LINC01002	LINC01003	LINC01004	LINC01005	LINC01006	LINC01007	LINC01010	LINC01011	LINC01012	LINC01013	LINC01014	LINC01015	LINC01016	LINC01018	LINC01019	LINC01020	LINC01021	LINC01023	LINC01024	LINC01189	LINGO1	LINGO2	LINGO3	LINGO4	LINS	LIPA	LIPC	LIPE	LIPE-AS1	LIPF	LIPG	LIPH	LIPI	LIPJ	LIPK	LIPM	LIPN	LIPT1	LIPT1P1	LIPT2	LITAF	LIX1	LIX1L	LLGL1	LLGL2	LLPH	LMAN1	LMAN1L	LMAN2	LMAN2L	LMBR1	LMBR1L	LMBRD1	LMBRD2	LMCD1	LMCD1-AS1	LMF1	LMF2	LMLN	LMNA	LMNB1	LMNB2	LMO1	LMO2	LMO3	LMO4	LMO7	LMOD1	LMOD2	LMOD3	LMTK2	LMTK3	LMX1A	LMX1B	LNP1	LNPEP	LNX1	LNX1-AS1	LNX1-AS2	LNX2	LOC100037267	LOC100049716	LOC100049717	LOC100093631	LOC100093698	LOC100101119	LOC100101126	LOC100101127	LOC100101148	LOC100101246	LOC100101247	LOC100101268	LOC100101478	LOC100101483	LOC100113374	LOC100113375	LOC100113397	LOC100113421	LOC100124332	LOC100124334	LOC100124373	LOC100124401	LOC100124402	LOC100125392	LOC100125393	LOC100125409	LOC100126007	LOC100126447	LOC100126584	LOC100126784	LOC100126822	LOC100127888	LOC100127892	LOC100127900	LOC100127902	LOC100127903	LOC100127908	LOC100127912	LOC100127917	LOC100127919	LOC100127934	LOC100127938	LOC100127954	LOC100127958	LOC100127962	LOC100127965	LOC100127967	LOC100127978	LOC100127981	LOC100127982	LOC100127983	LOC100127986	LOC100128002	LOC100128006	LOC100128007	LOC100128010	LOC100128022	LOC100128027	LOC100128045	LOC100128048	LOC100128050	LOC100128052	LOC100128056	LOC100128076	LOC100128078	LOC100128079	LOC100128086	LOC100128091	LOC100128093	LOC100128102	LOC100128103	LOC100128108	LOC100128109	LOC100128118	LOC100128121	LOC100128122	LOC100128127	LOC100128139	LOC100128144	LOC100128154	LOC100128164	LOC100128171	LOC100128174	LOC100128176	LOC100128179	LOC100128210	LOC100128217	LOC100128233	LOC100128238	LOC100128239	LOC100128242	LOC100128248	LOC100128268	LOC100128276	LOC100128284	LOC100128288	LOC100128293	LOC100128297	LOC100128317	LOC100128325	LOC100128334	LOC100128335	LOC100128340	LOC100128345	LOC100128355	LOC100128360	LOC100128361	LOC100128362	LOC100128364	LOC100128365	LOC100128373	LOC100128374	LOC100128379	LOC100128386	LOC100128398	LOC100128407	LOC100128412	LOC100128413	LOC100128416	LOC100128427	LOC100128428	LOC100128441	LOC100128442	LOC100128454	LOC100128464	LOC100128467	LOC100128469	LOC100128483	LOC100128497	LOC100128505	LOC100128521	LOC100128523	LOC100128531	LOC100128540	LOC100128542	LOC100128546	LOC100128548	LOC100128554	LOC100128560	LOC100128568	LOC100128573	LOC100128575	LOC100128588	LOC100128592	LOC100128593	LOC100128594	LOC100128596	LOC100128601	LOC100128603	LOC100128610	LOC100128622	LOC100128653	LOC100128655	LOC100128673	LOC100128674	LOC100128676	LOC100128678	LOC100128681	LOC100128682	LOC100128686	LOC100128711	LOC100128712	LOC100128713	LOC100128714	LOC100128721	LOC100128738	LOC100128739	LOC100128759	LOC100128762	LOC100128770	LOC100128772	LOC100128775	LOC100128776	LOC100128787	LOC100128790	LOC100128800	LOC100128803	LOC100128804	LOC100128808	LOC100128817	LOC100128818	LOC100128827	LOC100128830	LOC100128833	LOC100128834	LOC100128845	LOC100128849	LOC100128857	LOC100128865	LOC100128880	LOC100128882	LOC100128885	LOC100128898	LOC100128905	LOC100128906	LOC100128908	LOC100128926	LOC100128929	LOC100128939	LOC100128946	LOC100128948	LOC100128958	LOC100128964	LOC100128974	LOC100128982	LOC100128983	LOC100128993	LOC100129001	LOC100129027	LOC100129029	LOC100129034	LOC100129037	LOC100129046	LOC100129052	LOC100129053	LOC100129055	LOC100129060	LOC100129078	LOC100129083	LOC100129085	LOC100129096	LOC100129098	LOC100129099	LOC100129100	LOC100129107	LOC100129108	LOC100129118	LOC100129130	LOC100129133	LOC100129135	LOC100129137	LOC100129138	LOC100129140	LOC100129143	LOC100129144	LOC100129148	LOC100129155	LOC100129160	LOC100129168	LOC100129175	LOC100129184	LOC100129201	LOC100129202	LOC100129203	LOC100129205	LOC100129213	LOC100129215	LOC100129216	LOC100129223	LOC100129245	LOC100129248	LOC100129254	LOC100129256	LOC100129262	LOC100129265	LOC100129269	LOC100129272	LOC100129274	LOC100129276	LOC100129291	LOC100129293	LOC100129295	LOC100129307	LOC100129316	LOC100129321	LOC100129331	LOC100129340	LOC100129344	LOC100129345	LOC100129348	LOC100129352	LOC100129355	LOC100129358	LOC100129361	LOC100129367	LOC100129370	LOC100129375	LOC100129381	LOC100129384	LOC100129391	LOC100129404	LOC100129422	LOC100129427	LOC100129434	LOC100129455	LOC100129456	LOC100129457	LOC100129461	LOC100129468	LOC100129471	LOC100129473	LOC100129476	LOC100129478	LOC100129483	LOC100129492	LOC100129497	LOC100129507	LOC100129516	LOC100129518	LOC100129520	LOC100129526	LOC100129527	LOC100129534	LOC100129550	LOC100129554	LOC100129566	LOC100129573	LOC100129574	LOC100129577	LOC100129586	LOC100129589	LOC100129601	LOC100129603	LOC100129607	LOC100129611	LOC100129616	LOC100129617	LOC100129620	LOC100129626	LOC100129636	LOC100129637	LOC100129640	LOC100129646	LOC100129661	LOC100129664	LOC100129667	LOC100129672	LOC100129682	LOC100129683	LOC100129687	LOC100129690	LOC100129693	LOC100129697	LOC100129707	LOC100129722	LOC100129725	LOC100129726	LOC100129728	LOC100129734	LOC100129739	LOC100129761	LOC100129774	LOC100129776	LOC100129779	LOC100129781	LOC100129813	LOC100129818	LOC100129830	LOC100129843	LOC100129844	LOC100129847	LOC100129851	LOC100129854	LOC100129858	LOC100129860	LOC100129880	LOC100129917	LOC100129923	LOC100129924	LOC100129931	LOC100129935	LOC100129940	LOC100129942	LOC100129947	LOC100129948	LOC100129949	LOC100129955	LOC100129957	LOC100129961	LOC100129966	LOC100129973	LOC100129976	LOC100129989	LOC100129996	LOC100129997	LOC100130000	LOC100130001	LOC100130011	LOC100130018	LOC100130026	LOC100130035	LOC100130044	LOC100130048	LOC100130049	LOC100130052	LOC100130063	LOC100130067	LOC100130072	LOC100130073	LOC100130074	LOC100130075	LOC100130088	LOC100130090	LOC100130093	LOC100130097	LOC100130100	LOC100130102	LOC100130111	LOC100130114	LOC100130121	LOC100130134	LOC100130137	LOC100130161	LOC100130170	LOC100130171	LOC100130176	LOC100130177	LOC100130180	LOC100130203	LOC100130207	LOC100130209	LOC100130210	LOC100130235	LOC100130238	LOC100130251	LOC100130256	LOC100130264	LOC100130270	LOC100130285	LOC100130298	LOC100130299	LOC100130301	LOC100130307	LOC100130316	LOC100130321	LOC100130326	LOC100130329	LOC100130331	LOC100130348	LOC100130353	LOC100130357	LOC100130370	LOC100130373	LOC100130376	LOC100130384	LOC100130388	LOC100130394	LOC100130402	LOC100130403	LOC100130417	LOC100130437	LOC100130451	LOC100130452	LOC100130455	LOC100130458	LOC100130459	LOC100130466	LOC100130476	LOC100130480	LOC100130485	LOC100130487	LOC100130488	LOC100130490	LOC100130497	LOC100130500	LOC100130502	LOC100130520	LOC100130531	LOC100130532	LOC100130539	LOC100130548	LOC100130550	LOC100130557	LOC100130566	LOC100130571	LOC100130574	LOC100130579	LOC100130582	LOC100130584	LOC100130587	LOC100130602	LOC100130603	LOC100130607	LOC100130612	LOC100130618	LOC100130620	LOC100130632	LOC100130639	LOC100130649	LOC100130664	LOC100130673	LOC100130674	LOC100130680	LOC100130682	LOC100130683	LOC100130684	LOC100130691	LOC100130698	LOC100130700	LOC100130704	LOC100130705	LOC100130714	LOC100130724	LOC100130731	LOC100130744	LOC100130746	LOC100130747	LOC100130748	LOC100130760	LOC100130766	LOC100130783	LOC100130801	LOC100130841	LOC100130842	LOC100130843	LOC100130849	LOC100130854	LOC100130861	LOC100130871	LOC100130872	LOC100130876	LOC100130880	LOC100130881	LOC100130887	LOC100130891	LOC100130899	LOC100130909	LOC100130932	LOC100130936	LOC100130938	LOC100130950	LOC100130954	LOC100130964	LOC100130987	LOC100130990	LOC100130992	LOC100130996	LOC100131011	LOC100131013	LOC100131029	LOC100131038	LOC100131041	LOC100131047	LOC100131060	LOC100131069	LOC100131072	LOC100131078	LOC100131080	LOC100131094	LOC100131107	LOC100131114	LOC100131124	LOC100131126	LOC100131127	LOC100131138	LOC100131146	LOC100131158	LOC100131159	LOC100131200	LOC100131216	LOC100131223	LOC100131233	LOC100131241	LOC100131252	LOC100131254	LOC100131257	LOC100131261	LOC100131264	LOC100131279	LOC100131280	LOC100131284	LOC100131289	LOC100131291	LOC100131294	LOC100131306	LOC100131320	LOC100131340	LOC100131347	LOC100131348	LOC100131360	LOC100131361	LOC100131369	LOC100131372	LOC100131395	LOC100131411	LOC100131425	LOC100131429	LOC100131441	LOC100131448	LOC100131460	LOC100131465	LOC100131471	LOC100131479	LOC100131482	LOC100131495	LOC100131496	LOC100131520	LOC100131529	LOC100131530	LOC100131533	LOC100131536	LOC100131540	LOC100131546	LOC100131553	LOC100131556	LOC100131557	LOC100131562	LOC100131564	LOC100131565	LOC100131577	LOC100131593	LOC100131597	LOC100131608	LOC100131617	LOC100131623	LOC100131624	LOC100131625	LOC100131626	LOC100131635	LOC100131641	LOC100131652	LOC100131655	LOC100131676	LOC100131678	LOC100131680	LOC100131685	LOC100131689	LOC100131691	LOC100131725	LOC100131736	LOC100131747	LOC100131760	LOC100131770	LOC100131779	LOC100131785	LOC100131825	LOC100131832	LOC100131849	LOC100131852	LOC100131855	LOC100131859	LOC100131868	LOC100131877	LOC100131884	LOC100131890	LOC100131918	LOC100131924	LOC100131939	LOC100131950	LOC100131953	LOC100131962	LOC100131977	LOC100132004	LOC100132009	LOC100132015	LOC100132039	LOC100132043	LOC100132056	LOC100132057	LOC100132058	LOC100132062	LOC100132070	LOC100132073	LOC100132076	LOC100132077	LOC100132078	LOC100132081	LOC100132086	LOC100132090	LOC100132108	LOC100132111	LOC100132126	LOC100132146	LOC100132147	LOC100132154	LOC100132161	LOC100132172	LOC100132174	LOC100132179	LOC100132202	LOC100132215	LOC100132223	LOC100132229	LOC100132239	LOC100132242	LOC100132249	LOC100132253	LOC100132260	LOC100132261	LOC100132268	LOC100132280	LOC100132287	LOC100132304	LOC100132306	LOC100132330	LOC100132346	LOC100132352	LOC100132354	LOC100132356	LOC100132441	LOC100132443	LOC100132450	LOC100132498	LOC100132520	LOC100132524	LOC100132529	LOC100132541	LOC100132543	LOC100132562	LOC100132570	LOC100132571	LOC100132599	LOC100132606	LOC100132609	LOC100132615	LOC100132621	LOC100132626	LOC100132644	LOC100132647	LOC100132651	LOC100132658	LOC100132659	LOC100132669	LOC100132672	LOC100132698	LOC100132712	LOC100132723	LOC100132731	LOC100132735	LOC100132736	LOC100132741	LOC100132762	LOC100132772	LOC100132773	LOC100132778	LOC100132781	LOC100132789	LOC100132797	LOC100132812	LOC100132813	LOC100132815	LOC100132817	LOC100132824	LOC100132830	LOC100132831	LOC100132832	LOC100132834	LOC100132841	LOC100132849	LOC100132857	LOC100132865	LOC100132871	LOC100132874	LOC100132891	LOC100132917	LOC100132918	LOC100132940	LOC100132949	LOC100132972	LOC100132973	LOC100132977	LOC100133007	LOC100133029	LOC100133050	LOC100133059	LOC100133062	LOC100133073	LOC100133077	LOC100133091	LOC100133092	LOC100133102	LOC100133123	LOC100133127	LOC100133128	LOC100133137	LOC100133147	LOC100133150	LOC100133160	LOC100133165	LOC100133177	LOC100133182	LOC100133183	LOC100133203	LOC100133211	LOC100133225	LOC100133244	LOC100133251	LOC100133252	LOC100133261	LOC100133267	LOC100133284	LOC100133286	LOC100133300	LOC100133301	LOC100133302	LOC100133315	LOC100133316	LOC100133326	LOC100133330	LOC100133331	LOC100133445	LOC100133461	LOC100133612	LOC100133669	LOC100133746	LOC100133957	LOC100133985	LOC100134040	LOC100134259	LOC100134317	LOC100134368	LOC100134391	LOC100134507	LOC100134822	LOC100134868	LOC100135063	LOC100135064	LOC100144595	LOC100144597	LOC100144602	LOC100147773	LOC100169752	LOC100174950	LOC100187725	LOC100188945	LOC100188947	LOC100190922	LOC100190923	LOC100190924	LOC100190934	LOC100190940	LOC100190986	LOC100192388	LOC100192389	LOC100192426	LOC100194425	LOC100194426	LOC100196944	LOC100216337	LOC100216346	LOC100216355	LOC100216356	LOC100216479	LOC100216487	LOC100216488	LOC100217367	LOC100233146	LOC100233198	LOC100240714	LOC100240728	LOC100240734	LOC100240735	LOC100240749	LOC100268168	LOC100270647	LOC100270670	LOC100270679	LOC100270746	LOC100270790	LOC100270804	LOC100271656	LOC100271717	LOC100271832	LOC100271836	LOC100271842	LOC100271893	LOC100271907	LOC100271918	LOC100272216	LOC100272217	LOC100286746	LOC100286914	LOC100286922	LOC100286942	LOC100286945	LOC100286946	LOC100286954	LOC100286958	LOC100286962	LOC100286973	LOC100286992	LOC100286997	LOC100287010	LOC100287014	LOC100287015	LOC100287028	LOC100287033	LOC100287036	LOC100287042	LOC100287046	LOC100287063	LOC100287066	LOC100287067	LOC100287072	LOC100287074	LOC100287082	LOC100287098	LOC100287148	LOC100287157	LOC100287166	LOC100287175	LOC100287177	LOC100287183	LOC100287189	LOC100287212	LOC100287225	LOC100287243	LOC100287275	LOC100287290	LOC100287294	LOC100287309	LOC100287335	LOC100287355	LOC100287357	LOC100287361	LOC100287369	LOC100287387	LOC100287402	LOC100287413	LOC100287419	LOC100287425	LOC100287427	LOC100287430	LOC100287453	LOC100287463	LOC100287467	LOC100287477	LOC100287483	LOC100287485	LOC100287489	LOC100287497	LOC100287498	LOC100287505	LOC100287523	LOC100287539	LOC100287541	LOC100287544	LOC100287592	LOC100287613	LOC100287614	LOC100287625	LOC100287632	LOC100287651	LOC100287653	LOC100287704	LOC100287725	LOC100287728	LOC100287747	LOC100287754	LOC100287757	LOC100287792	LOC100287808	LOC100287825	LOC100287834	LOC100287840	LOC100287846	LOC100287852	LOC100287856	LOC100287868	LOC100287877	LOC100287895	LOC100287896	LOC100287908	LOC100287912	LOC100287928	LOC100287934	LOC100287944	LOC100287951	LOC100287965	LOC100287966	LOC100287985	LOC100288001	LOC100288008	LOC100288010	LOC100288016	LOC100288028	LOC100288031	LOC100288042	LOC100288069	LOC100288073	LOC100288079	LOC100288093	LOC100288097	LOC100288102	LOC100288111	LOC100288123	LOC100288125	LOC100288129	LOC100288142	LOC100288144	LOC100288146	LOC100288151	LOC100288152	LOC100288162	LOC100288170	LOC100288172	LOC100288175	LOC100288181	LOC100288192	LOC100288203	LOC100288211	LOC100288233	LOC100288235	LOC100288241	LOC100288268	LOC100288337	LOC100288365	LOC100288367	LOC100288378	LOC100288379	LOC100288385	LOC100288392	LOC100288416	LOC100288420	LOC100288425	LOC100288430	LOC100288436	LOC100288437	LOC100288463	LOC100288482	LOC100288484	LOC100288503	LOC100288510	LOC100288524	LOC100288533	LOC100288542	LOC100288558	LOC100288560	LOC100288562	LOC100288570	LOC100288590	LOC100288596	LOC100288623	LOC100288628	LOC100288637	LOC100288656	LOC100288663	LOC100288666	LOC100288683	LOC100288703	LOC100288708	LOC100288712	LOC100288724	LOC100288726	LOC100288748	LOC100288763	LOC100288771	LOC100288778	LOC100288788	LOC100288798	LOC100288802	LOC100288803	LOC100288814	LOC100288842	LOC100288844	LOC100288846	LOC100288853	LOC100288866	LOC100288885	LOC100288897	LOC100288911	LOC100288914	LOC100288935	LOC100288962	LOC100288971	LOC100288974	LOC100288978	LOC100289019	LOC100289034	LOC100289037	LOC100289047	LOC100289059	LOC100289060	LOC100289061	LOC100289091	LOC100289092	LOC100289095	LOC100289098	LOC100289117	LOC100289118	LOC100289141	LOC100289143	LOC100289184	LOC100289187	LOC100289193	LOC100289196	LOC100289206	LOC100289230	LOC100289238	LOC100289244	LOC100289264	LOC100289283	LOC100289290	LOC100289303	LOC100289308	LOC100289315	LOC100289320	LOC100289333	LOC100289350	LOC100289351	LOC100289360	LOC100289361	LOC100289371	LOC100289381	LOC100289404	LOC100289416	LOC100289442	LOC100289455	LOC100289470	LOC100289473	LOC100289479	LOC100289495	LOC100289500	LOC100289511	LOC100289518	LOC100289533	LOC100289543	LOC100289561	LOC100289564	LOC100289568	LOC100289569	LOC100289574	LOC100289580	LOC100289607	LOC100289623	LOC100289637	LOC100289644	LOC100289650	LOC100289656	LOC100289673	LOC100291628	LOC100292290	LOC100293612	LOC100293704	LOC100294145	LOC100294362	LOC100294713	LOC100301516	LOC100301521	LOC100301990	LOC100302291	LOC100302666	LOC100303749	LOC100310782	LOC100310835	LOC100310848	LOC100310849	LOC100310850	LOC100310851	LOC100310852	LOC100310853	LOC100310854	LOC100310855	LOC100310856	LOC100310857	LOC100313532	LOC100313942	LOC100313968	LOC100328982	LOC100329129	LOC100335030	LOC100379224	LOC100379236	LOC100379290	LOC100384885	LOC100418696	LOC100418700	LOC100418701	LOC100418703_1	LOC100418703_2	LOC100418705	LOC100418706	LOC100418707	LOC100418710	LOC100418712	LOC100418713	LOC100418714	LOC100418716	LOC100418719	LOC100418721	LOC100418722	LOC100418723	LOC100418727	LOC100418730	LOC100418731	LOC100418732	LOC100418733	LOC100418734	LOC100418742	LOC100418743	LOC100418753	LOC100418754	LOC100418756	LOC100418759	LOC100418768	LOC100418770	LOC100418814	LOC100418822	LOC100418832	LOC100418834	LOC100418835	LOC100418836	LOC100418848	LOC100418862	LOC100418868	LOC100418871	LOC100418874	LOC100418882	LOC100418883	LOC100418884	LOC100418885	LOC100418888	LOC100418898	LOC100418906	LOC100418908	LOC100418910	LOC100418920	LOC100418923	LOC100418924	LOC100418928	LOC100418938	LOC100418939	LOC100418940	LOC100418951	LOC100418956	LOC100418957	LOC100418959	LOC100418960	LOC100418961	LOC100418965	LOC100418973	LOC100418983	LOC100418986	LOC100418987	LOC100418988	LOC100418989	LOC100418990	LOC100418991	LOC100418992	LOC100418993	LOC100418997	LOC100419003	LOC100419008	LOC100419014	LOC100419016	LOC100419017	LOC100419033	LOC100419036	LOC100419037	LOC100419045	LOC100419046	LOC100419052	LOC100419053	LOC100419054	LOC100419056	LOC100419058	LOC100419059	LOC100419066	LOC100419073	LOC100419077	LOC100419079	LOC100419081	LOC100419085	LOC100419092	LOC100419096	LOC100419102	LOC100419108	LOC100419110	LOC100419140	LOC100419154	LOC100419161	LOC100419170	LOC100419174	LOC100419232	LOC100419238	LOC100419246	LOC100419257	LOC100419284	LOC100419293	LOC100419301	LOC100419307	LOC100419318	LOC100419319	LOC100419321	LOC100419324	LOC100419353	LOC100419356	LOC100419366	LOC100419436	LOC100419447	LOC100419451	LOC100419458	LOC100419477	LOC100419503	LOC100419506	LOC100419511	LOC100419512	LOC100419513	LOC100419515	LOC100419516	LOC100419520	LOC100419521	LOC100419525	LOC100419542	LOC100419545	LOC100419548	LOC100419549	LOC100419552	LOC100419553	LOC100419562	LOC100419565	LOC100419570	LOC100419572	LOC100419574	LOC100419579	LOC100419583	LOC100419610	LOC100419613	LOC100419614	LOC100419615	LOC100419616	LOC100419617	LOC100419620	LOC100419621	LOC100419622	LOC100419624	LOC100419639	LOC100419641	LOC100419642	LOC100419643	LOC100419644	LOC100419645	LOC100419649	LOC100419650	LOC100419654	LOC100419668	LOC100419673	LOC100419678	LOC100419679	LOC100419680	LOC100419684	LOC100419685	LOC100419686	LOC100419687	LOC100419690	LOC100419691	LOC100419692	LOC100419693	LOC100419694	LOC100419700	LOC100419701	LOC100419702	LOC100419704	LOC100419706	LOC100419707	LOC100419712	LOC100419713	LOC100419715	LOC100419716	LOC100419720	LOC100419721	LOC100419737	LOC100419739	LOC100419741	LOC100419743	LOC100419748	LOC100419750	LOC100419752	LOC100419755	LOC100419761	LOC100419762	LOC100419763	LOC100419764	LOC100419768	LOC100419772	LOC100419773	LOC100419774	LOC100419775	LOC100419776	LOC100419777	LOC100419779	LOC100419780	LOC100419781	LOC100419782	LOC100419783	LOC100419784	LOC100419786	LOC100419790	LOC100419791	LOC100419792	LOC100419793	LOC100419794	LOC100419795	LOC100419796	LOC100419798	LOC100419799	LOC100419801	LOC100419802	LOC100419803	LOC100419806	LOC100419811	LOC100419812	LOC100419814	LOC100419815	LOC100419816	LOC100419821	LOC100419824	LOC100419825	LOC100419827	LOC100419829	LOC100419830	LOC100419831	LOC100419833	LOC100419834	LOC100419835	LOC100419836	LOC100419838	LOC100419839	LOC100419840	LOC100419841	LOC100419842	LOC100419844	LOC100419845	LOC100419847	LOC100419848	LOC100419851	LOC100419852	LOC100419853	LOC100419859	LOC100419861	LOC100419862	LOC100419863	LOC100419870	LOC100419872	LOC100419873	LOC100419877	LOC100419878	LOC100419880	LOC100419882	LOC100419888	LOC100419890	LOC100419891	LOC100419892	LOC100419893	LOC100419894	LOC100419895	LOC100419896	LOC100419901	LOC100419906	LOC100419907	LOC100419908	LOC100419911	LOC100419912	LOC100419913	LOC100419915	LOC100419916	LOC100419917	LOC100419920	LOC100419921	LOC100419923	LOC100419924	LOC100419925	LOC100419926	LOC100419928	LOC100419929	LOC100419930	LOC100419932	LOC100419935	LOC100419951	LOC100419952	LOC100419956	LOC100419957	LOC100419959	LOC100419960	LOC100419966	LOC100419967	LOC100419969	LOC100419975	LOC100419977	LOC100419980	LOC100419984	LOC100419985	LOC100419986	LOC100419987	LOC100419989	LOC100419991	LOC100419992	LOC100420002	LOC100420005	LOC100420006	LOC100420008	LOC100420011	LOC100420018	LOC100420019	LOC100420020	LOC100420021	LOC100420022	LOC100420024	LOC100420025	LOC100420027	LOC100420035	LOC100420042	LOC100420047	LOC100420048	LOC100420050	LOC100420052	LOC100420053	LOC100420054	LOC100420057	LOC100420060	LOC100420061	LOC100420062	LOC100420064	LOC100420066	LOC100420067	LOC100420073	LOC100420074	LOC100420075	LOC100420083	LOC100420084	LOC100420089	LOC100420092	LOC100420095	LOC100420096	LOC100420097	LOC100420103	LOC100420108	LOC100420109	LOC100420110	LOC100420113	LOC100420114	LOC100420116	LOC100420117	LOC100420118	LOC100420119	LOC100420121	LOC100420122	LOC100420123	LOC100420127	LOC100420130	LOC100420144	LOC100420149	LOC100420162	LOC100420166	LOC100420170	LOC100420171	LOC100420172	LOC100420174	LOC100420175	LOC100420177	LOC100420178	LOC100420186	LOC100420187	LOC100420205	LOC100420211	LOC100420214	LOC100420215	LOC100420226	LOC100420228	LOC100420230	LOC100420245	LOC100420247	LOC100420250	LOC100420251	LOC100420252	LOC100420254	LOC100420255	LOC100420262	LOC100420267	LOC100420269	LOC100420273	LOC100420275	LOC100420277	LOC100420289	LOC100420298	LOC100420304	LOC100420305	LOC100420311	LOC100420317	LOC100420318	LOC100420320	LOC100420321	LOC100420322	LOC100420323	LOC100420324	LOC100420325	LOC100420326	LOC100420331	LOC100420334	LOC100420336	LOC100420338	LOC100420339	LOC100420343	LOC100420347	LOC100420351	LOC100420353	LOC100420354	LOC100420358	LOC100420385	LOC100420386	LOC100420394	LOC100420401	LOC100420403	LOC100420404	LOC100420408	LOC100420413	LOC100420418	LOC100420420	LOC100420423	LOC100420424	LOC100420428	LOC100420429	LOC100420430	LOC100420432	LOC100420434	LOC100420435	LOC100420436	LOC100420437	LOC100420438	LOC100420439	LOC100420440	LOC100420442	LOC100420446	LOC100420449	LOC100420464	LOC100420466	LOC100420467	LOC100420471	LOC100420473	LOC100420480	LOC100420482	LOC100420484	LOC100420489	LOC100420494	LOC100420499	LOC100420500	LOC100420502	LOC100420503	LOC100420509	LOC100420510	LOC100420513	LOC100420514	LOC100420515	LOC100420528	LOC100420530	LOC100420531	LOC100420532	LOC100420534	LOC100420536	LOC100420539	LOC100420540	LOC100420541	LOC100420545	LOC100420546	LOC100420547	LOC100420548	LOC100420549	LOC100420551	LOC100420556	LOC100420558	LOC100420563	LOC100420568	LOC100420569	LOC100420571	LOC100420572	LOC100420574	LOC100420575	LOC100420576	LOC100420580	LOC100420583	LOC100420584	LOC100420586	LOC100420587	LOC100420589	LOC100420593	LOC100420611	LOC100420613	LOC100420615	LOC100420617	LOC100420618	LOC100420620	LOC100420627	LOC100420631	LOC100420638	LOC100420641	LOC100420642	LOC100420644	LOC100420647	LOC100420648	LOC100420653	LOC100420658	LOC100420666	LOC100420667	LOC100420668	LOC100420669	LOC100420670	LOC100420673	LOC100420678	LOC100420679	LOC100420680	LOC100420683	LOC100420693	LOC100420694	LOC100420707	LOC100420711	LOC100420738	LOC100420741	LOC100420742	LOC100420743	LOC100420746	LOC100420748	LOC100420758	LOC100420759	LOC100420760	LOC100420763	LOC100420765	LOC100420769	LOC100420770	LOC100420772	LOC100420774	LOC100420775	LOC100420776	LOC100420777	LOC100420778	LOC100420779	LOC100420784	LOC100420785	LOC100420787	LOC100420788	LOC100420789	LOC100420790	LOC100420792	LOC100420794	LOC100420797	LOC100420798	LOC100420800	LOC100420801	LOC100420802	LOC100420803	LOC100420804	LOC100420818	LOC100420821	LOC100420823	LOC100420828	LOC100420831	LOC100420832	LOC100420839	LOC100420841	LOC100420845	LOC100420848	LOC100420850	LOC100420851	LOC100420852	LOC100420853	LOC100420854	LOC100420859	LOC100420863	LOC100420864	LOC100420869	LOC100420872	LOC100420878	LOC100420879	LOC100420880	LOC100420885	LOC100420887	LOC100420888	LOC100420889	LOC100420890	LOC100420892	LOC100420893	LOC100420895	LOC100420896	LOC100420897	LOC100420899	LOC100420900	LOC100420902	LOC100420904	LOC100420907	LOC100420909	LOC100420910	LOC100420911	LOC100420919	LOC100420925	LOC100420927	LOC100420928	LOC100420929	LOC100420930	LOC100420939	LOC100420940	LOC100420941	LOC100420944	LOC100420946	LOC100420948	LOC100420949	LOC100420951	LOC100420954	LOC100420955	LOC100420957	LOC100420958	LOC100420966	LOC100420967	LOC100420968	LOC100420981	LOC100420982	LOC100420983	LOC100420990	LOC100421006	LOC100421009	LOC100421010	LOC100421022	LOC100421023	LOC100421028	LOC100421029	LOC100421031	LOC100421039	LOC100421043	LOC100421061	LOC100421064	LOC100421071	LOC100421074	LOC100421087	LOC100421091	LOC100421092	LOC100421093	LOC100421094	LOC100421096	LOC100421100	LOC100421108	LOC100421109	LOC100421110	LOC100421116	LOC100421121	LOC100421122	LOC100421125	LOC100421126	LOC100421130	LOC100421141	LOC100421142	LOC100421148	LOC100421154	LOC100421158	LOC100421160	LOC100421161	LOC100421165	LOC100421166	LOC100421169	LOC100421171	LOC100421173	LOC100421174	LOC100421179	LOC100421184	LOC100421194	LOC100421197	LOC100421201	LOC100421202	LOC100421204	LOC100421207	LOC100421235	LOC100421238	LOC100421246	LOC100421248	LOC100421250	LOC100421256	LOC100421257	LOC100421258	LOC100421259	LOC100421267	LOC100421269	LOC100421273	LOC100421279	LOC100421281	LOC100421282	LOC100421287	LOC100421288	LOC100421289	LOC100421292	LOC100421293	LOC100421294	LOC100421296	LOC100421300	LOC100421303	LOC100421306	LOC100421307	LOC100421308	LOC100421309	LOC100421311	LOC100421330	LOC100421332	LOC100421336	LOC100421343	LOC100421344	LOC100421347	LOC100421349	LOC100421358	LOC100421361	LOC100421362	LOC100421364	LOC100421368	LOC100421372	LOC100421385	LOC100421386	LOC100421387	LOC100421390	LOC100421391	LOC100421400	LOC100421401	LOC100421402	LOC100421404	LOC100421409	LOC100421411	LOC100421414	LOC100421417	LOC100421419	LOC100421420	LOC100421437	LOC100421438	LOC100421439	LOC100421444	LOC100421446	LOC100421455	LOC100421462	LOC100421465	LOC100421468	LOC100421471	LOC100421472	LOC100421474	LOC100421476	LOC100421478	LOC100421480	LOC100421482	LOC100421483	LOC100421490	LOC100421493	LOC100421494	LOC100421499	LOC100421503	LOC100421504	LOC100421505	LOC100421508	LOC100421509	LOC100421510	LOC100421511	LOC100421512	LOC100421513	LOC100421517	LOC100421518	LOC100421523	LOC100421525	LOC100421527	LOC100421536	LOC100421537	LOC100421541	LOC100421545	LOC100421548	LOC100421549	LOC100421550	LOC100421552	LOC100421558	LOC100421559	LOC100421561	LOC100421569	LOC100421574	LOC100421580	LOC100421583	LOC100421587	LOC100421591	LOC100421593	LOC100421594	LOC100421595	LOC100421597	LOC100421602	LOC100421603	LOC100421606	LOC100421610	LOC100421611	LOC100421614	LOC100421617	LOC100421618	LOC100421620	LOC100421621	LOC100421622	LOC100421623	LOC100421630	LOC100421632	LOC100421636	LOC100421637	LOC100421641	LOC100421642	LOC100421646	LOC100421651	LOC100421655	LOC100421658	LOC100421663	LOC100421664	LOC100421667	LOC100421669	LOC100421670	LOC100421672	LOC100421673	LOC100421674	LOC100421684	LOC100421685	LOC100421689	LOC100421690	LOC100421691	LOC100421692	LOC100421693	LOC100421695	LOC100421696	LOC100421697	LOC100421698	LOC100421699	LOC100421700	LOC100421701	LOC100421702	LOC100421703	LOC100421704	LOC100421705	LOC100421706	LOC100421707	LOC100421708	LOC100421709	LOC100421710	LOC100421721	LOC100421730	LOC100421737	LOC100421741	LOC100421742	LOC100421746	LOC100421749	LOC100421751	LOC100421756	LOC100421765	LOC100421766	LOC100421767	LOC100421768	LOC100421769	LOC100421771	LOC100421774	LOC100421775	LOC100421779	LOC100421782	LOC100421784	LOC100421787	LOC100421788	LOC100421790	LOC100421793	LOC100421798	LOC100421802	LOC100421808	LOC100421809	LOC100421810	LOC100421811	LOC100421817	LOC100421819	LOC100421821	LOC100421822	LOC100421824	LOC100421840	LOC100421842	LOC100421855	LOC100421863	LOC100421868	LOC100421870	LOC100421893	LOC100421894	LOC100421901	LOC100421910	LOC100421925	LOC100421926	LOC100421976	LOC100421985	LOC100422013	LOC100422020	LOC100422021	LOC100422022	LOC100422024	LOC100422026	LOC100422029	LOC100422032	LOC100422044	LOC100422053	LOC100422055	LOC100422076	LOC100422088	LOC100422091	LOC100422094	LOC100422106	LOC100422179	LOC100422188	LOC100422189	LOC100422190	LOC100422194	LOC100422204	LOC100422209	LOC100422212	LOC100422213	LOC100422225	LOC100422227	LOC100422230	LOC100422232	LOC100422233	LOC100422241	LOC100422242	LOC100422250	LOC100422263	LOC100422265	LOC100422267	LOC100422268	LOC100422271	LOC100422274	LOC100422275	LOC100422285	LOC100422286	LOC100422287	LOC100422288	LOC100422289	LOC100422292	LOC100422294	LOC100422296	LOC100422298	LOC100422299	LOC100422300	LOC100422310	LOC100422315	LOC100422317	LOC100422319	LOC100422324	LOC100422325	LOC100422334	LOC100422337	LOC100422338	LOC100422339	LOC100422340	LOC100422341	LOC100422344	LOC100422345	LOC100422346	LOC100422347	LOC100422348	LOC100422352	LOC100422363	LOC100422368	LOC100422369	LOC100422372	LOC100422375	LOC100422376	LOC100422382	LOC100422385	LOC100422391	LOC100422394	LOC100422395	LOC100422398	LOC100422399	LOC100422402	LOC100422408	LOC100422413	LOC100422414	LOC100422416	LOC100422417	LOC100422418	LOC100422426	LOC100422431	LOC100422432	LOC100422434	LOC100422437	LOC100422438	LOC100422440	LOC100422441	LOC100422449	LOC100422453	LOC100422456	LOC100422463	LOC100422469	LOC100422471	LOC100422473	LOC100422478	LOC100422479	LOC100422490	LOC100422491	LOC100422492	LOC100422493	LOC100422495	LOC100422497	LOC100422500	LOC100422501	LOC100422502	LOC100422510	LOC100422513	LOC100422517	LOC100422519	LOC100422524	LOC100422526	LOC100422527	LOC100422528	LOC100422529	LOC100422530	LOC100422537	LOC100422538	LOC100422548	LOC100422549	LOC100422556	LOC100422558	LOC100422559	LOC100422561	LOC100422562	LOC100422564	LOC100422580	LOC100422581	LOC100422582	LOC100422587	LOC100422588	LOC100422589	LOC100422593	LOC100422604	LOC100422610	LOC100422611	LOC100422614	LOC100422622	LOC100422623	LOC100422627	LOC100422628	LOC100422633	LOC100422637	LOC100422638	LOC100422639	LOC100422640	LOC100422641	LOC100422644	LOC100422645	LOC100422646	LOC100422656	LOC100422658	LOC100422666	LOC100422669	LOC100422671	LOC100422685	LOC100422687	LOC100422693	LOC100422694	LOC100422695	LOC100422696	LOC100422710	LOC100422713	LOC100422717	LOC100422730	LOC100422737	LOC100423044	LOC100423046	LOC100423060	LOC100431174	LOC100431175	LOC100431177	LOC100462648	LOC100462652	LOC100462988	LOC100499183	LOC100499191	LOC100499192	LOC100499194	LOC100499223	LOC100499399	LOC100499471	LOC100499484	LOC100499484-C9ORF174	LOC100499489	LOC100499496	LOC100499497	LOC100500719	LOC100500773	LOC100500934	LOC100502572	LOC100505474	LOC100505478	LOC100505495	LOC100505498	LOC100505501	LOC100505502	LOC100505504	LOC100505515	LOC100505518	LOC100505524	LOC100505532	LOC100505534	LOC100505540	LOC100505545	LOC100505547	LOC100505549	LOC100505550	LOC100505555	LOC100505564	LOC100505570	LOC100505585	LOC100505588	LOC100505592	LOC100505609	LOC100505616	LOC100505622	LOC100505624	LOC100505625	LOC100505633	LOC100505635	LOC100505642	LOC100505645	LOC100505651	LOC100505658	LOC100505663	LOC100505664	LOC100505666	LOC100505676	LOC100505679	LOC100505683	LOC100505685	LOC100505690	LOC100505694	LOC100505702	LOC100505710	LOC100505711	LOC100505715	LOC100505716	LOC100505718	LOC100505727	LOC100505735	LOC100505736	LOC100505739	LOC100505761	LOC100505767	LOC100505768	LOC100505771	LOC100505774	LOC100505776	LOC100505782	LOC100505784	LOC100505786	LOC100505788	LOC100505794	LOC100505795	LOC100505797	LOC100505798	LOC100505811	LOC100505812	LOC100505817	LOC100505824	LOC100505835	LOC100505841	LOC100505851	LOC100505853	LOC100505855	LOC100505862	LOC100505875	LOC100505876	LOC100505878	LOC100505887	LOC100505902	LOC100505909	LOC100505912	LOC100505918	LOC100505920	LOC100505921	LOC100505938	LOC100505940	LOC100505942	LOC100505946	LOC100505948	LOC100505964	LOC100505978	LOC100505982	LOC100505983	LOC100505984	LOC100505985	LOC100505989	LOC100505992	LOC100505995	LOC100506000	LOC100506007	LOC100506011	LOC100506013	LOC100506014	LOC100506016	LOC100506022	LOC100506023	LOC100506036	LOC100506038	LOC100506043	LOC100506047	LOC100506054	LOC100506055	LOC100506058	LOC100506060	LOC100506071	LOC100506076	LOC100506082	LOC100506083	LOC100506085	LOC100506088	LOC100506098	LOC100506099	LOC100506100	LOC100506102	LOC100506103	LOC100506107	LOC100506113	LOC100506114	LOC100506115	LOC100506119	LOC100506122	LOC100506123	LOC100506124	LOC100506125	LOC100506127	LOC100506133	LOC100506134	LOC100506136	LOC100506157	LOC100506161	LOC100506172	LOC100506175	LOC100506178	LOC100506207	LOC100506216	LOC100506217	LOC100506224	LOC100506226	LOC100506229	LOC100506235	LOC100506236	LOC100506238	LOC100506241	LOC100506248	LOC100506253	LOC100506258	LOC100506271	LOC100506272	LOC100506274	LOC100506276	LOC100506281	LOC100506282	LOC100506286	LOC100506289	LOC100506299	LOC100506302	LOC100506314	LOC100506317	LOC100506319	LOC100506321	LOC100506325	LOC100506328	LOC100506331	LOC100506343	LOC100506351	LOC100506358	LOC100506365	LOC100506368	LOC100506371	LOC100506373	LOC100506374	LOC100506379	LOC100506384	LOC100506385	LOC100506388	LOC100506390	LOC100506392	LOC100506393	LOC100506400	LOC100506403	LOC100506405	LOC100506406	LOC100506411	LOC100506421	LOC100506422	LOC100506444	LOC100506446	LOC100506454	LOC100506457	LOC100506465	LOC100506469	LOC100506470	LOC100506472	LOC100506473	LOC100506474	LOC100506476	LOC100506489	LOC100506496	LOC100506497	LOC100506498	LOC100506499	LOC100506504	LOC100506516	LOC100506518	LOC100506526	LOC100506530	LOC100506532	LOC100506538	LOC100506548	LOC100506551	LOC100506557	LOC100506558	LOC100506563	LOC100506569	LOC100506571	LOC100506576	LOC100506578	LOC100506585	LOC100506596	LOC100506606	LOC100506633	LOC100506634	LOC100506639	LOC100506654	LOC100506655	LOC100506664	LOC100506672	LOC100506674	LOC100506675	LOC100506679	LOC100506682	LOC100506688	LOC100506691	LOC100506700	LOC100506710	LOC100506713	LOC100506714	LOC100506715	LOC100506718	LOC100506725	LOC100506730	LOC100506731	LOC100506734	LOC100506737	LOC100506746	LOC100506747	LOC100506753	LOC100506775	LOC100506787	LOC100506790	LOC100506791	LOC100506792	LOC100506795	LOC100506797	LOC100506801	LOC100506804	LOC100506810	LOC100506811	LOC100506827	LOC100506834	LOC100506837	LOC100506844	LOC100506851	LOC100506858	LOC100506859	LOC100506860	LOC100506869	LOC100506870	LOC100506882	LOC100506885	LOC100506895	LOC100506899	LOC100506901	LOC100506907	LOC100506908	LOC100506911	LOC100506917	LOC100506922	LOC100506923	LOC100506929	LOC100506937	LOC100506943	LOC100506944	LOC100506946	LOC100506955	LOC100506963	LOC100506974	LOC100506990	LOC100506993	LOC100506999	LOC100507002	LOC100507003	LOC100507006	LOC100507012	LOC100507032	LOC100507033	LOC100507046	LOC100507053	LOC100507054	LOC100507065	LOC100507066	LOC100507071	LOC100507073	LOC100507083	LOC100507091	LOC100507101	LOC100507103	LOC100507131	LOC100507140	LOC100507144	LOC100507156	LOC100507165	LOC100507166	LOC100507172	LOC100507175	LOC100507191	LOC100507194	LOC100507195	LOC100507201	LOC100507205	LOC100507210	LOC100507217	LOC100507221	LOC100507231	LOC100507236	LOC100507242	LOC100507250	LOC100507258	LOC100507261	LOC100507267	LOC100507274	LOC100507277	LOC100507283	LOC100507291	LOC100507303	LOC100507306	LOC100507308	LOC100507316	LOC100507334	LOC100507336	LOC100507342	LOC100507346	LOC100507351	LOC100507353	LOC100507357	LOC100507367	LOC100507373	LOC100507376	LOC100507377	LOC100507379	LOC100507384	LOC100507387	LOC100507388	LOC100507389	LOC100507391	LOC100507393	LOC100507406	LOC100507419	LOC100507420	LOC100507422	LOC100507424	LOC100507426_1	LOC100507426_2	LOC100507431	LOC100507435	LOC100507437	LOC100507443	LOC100507458	LOC100507459	LOC100507460	LOC100507461	LOC100507462	LOC100507464	LOC100507468	LOC100507472	LOC100507477	LOC100507480	LOC100507487	LOC100507489	LOC100507498	LOC100507501	LOC100507506	LOC100507507	LOC100507513	LOC100507520	LOC100507521	LOC100507526	LOC100507530	LOC100507534	LOC100507537	LOC100507538	LOC100507540	LOC100507547	LOC100507548	LOC100507554	LOC100507557	LOC100507560	LOC100507561	LOC100507562	LOC100507564	LOC100507569	LOC100507577	LOC100507583	LOC100507586	LOC100507595	LOC100507599	LOC100507600	LOC100507606	LOC100507616	LOC100507634	LOC100507639	LOC100507642	LOC100507651	LOC100507656	LOC100507657	LOC100507661	LOC100507670	LOC100508046	LOC100508631	LOC100509091	LOC100509195	LOC100509303	LOC100509370	LOC100509541	LOC100509857	LOC100526656	LOC100526735	LOC100526736	LOC100526838	LOC100526839	LOC100526840	LOC100526841	LOC100527946	LOC100527947	LOC100527964	LOC100528061	LOC100528063	LOC100529052	LOC100529111	LOC100532749	LOC100533618	LOC100533619	LOC100533621	LOC100533622	LOC100533625	LOC100533626	LOC100533627	LOC100533628	LOC100533629	LOC100533630	LOC100533631	LOC100533632	LOC100533633	LOC100533634	LOC100533635	LOC100533636	LOC100533637	LOC100533638	LOC100533640	LOC100533641	LOC100533643	LOC100533644	LOC100533646	LOC100533648	LOC100533649	LOC100533650	LOC100533651	LOC100533652	LOC100533653	LOC100533654	LOC100533655	LOC100533659	LOC100533661	LOC100533662	LOC100533663	LOC100533666	LOC100533667	LOC100533668	LOC100533669	LOC100533670	LOC100533676	LOC100533677	LOC100533678	LOC100533679	LOC100533706	LOC100533707	LOC100533708	LOC100533709	LOC100533710	LOC100533711	LOC100533712	LOC100533714	LOC100533716	LOC100533717	LOC100533718	LOC100533722	LOC100533723	LOC100533725	LOC100533727	LOC100533728	LOC100533729	LOC100533730	LOC100533732	LOC100533733	LOC100533734	LOC100533735	LOC100533736	LOC100533754	LOC100533755	LOC100533757	LOC100533787	LOC100533814	LOC100533842	LOC100533843	LOC100533845	LOC100533846	LOC100533848	LOC100533850	LOC100533852	LOC100533853	LOC100616530	LOC100629121	LOC100630918	LOC100630919	LOC100630920	LOC100630923	LOC100631242	LOC100631243	LOC100631247	LOC100631248	LOC100631249	LOC100631250	LOC100631251	LOC100631252	LOC100631253	LOC100631255	LOC100631258	LOC100631265	LOC100631266	LOC100631267	LOC100631268	LOC100631378	LOC100631380	LOC100652736	LOC100652743	LOC100652752	LOC100652758	LOC100652768	LOC100652770	LOC100652773_1	LOC100652773_2	LOC100652777	LOC100652780	LOC100652782	LOC100652791	LOC100652792	LOC100652794	LOC100652796	LOC100652807	LOC100652813	LOC100652824	LOC100652833	LOC100652834	LOC100652840	LOC100652856	LOC100652869	LOC100652871	LOC100652885	LOC100652897	LOC100652901	LOC100652908	LOC100652911	LOC100652918	LOC100652930	LOC100652931	LOC100652955	LOC100652960	LOC100652967	LOC100652976	LOC100652999	LOC100653005	LOC100653021	LOC100653133	LOC100653233	LOC100653395	LOC100653396	LOC100653515	LOC100736408	LOC100736411	LOC100736412	LOC100820732	LOC100820733	LOC100820734	LOC100856791	LOC100859919	LOC100861430	LOC100862671	LOC100862682	LOC100862705	LOC100873065	LOC100884169	LOC100887068	LOC100887072	LOC100887073	LOC100887074	LOC100887076	LOC100887077	LOC100887078	LOC100887080	LOC100913082	LOC100913179	LOC100967223	LOC100967224	LOC100996246	LOC100996247	LOC100996249	LOC100996251	LOC100996255	LOC100996260	LOC100996262	LOC100996263	LOC100996264	LOC100996266	LOC100996267	LOC100996273	LOC100996274	LOC100996275	LOC100996276	LOC100996284	LOC100996286	LOC100996288	LOC100996290	LOC100996291	LOC100996294	LOC100996301	LOC100996309	LOC100996318	LOC100996324	LOC100996325	LOC100996326	LOC100996333	LOC100996335	LOC100996337	LOC100996338	LOC100996342	LOC100996345	LOC100996348	LOC100996349	LOC100996350	LOC100996351	LOC100996352	LOC100996354	LOC100996360	LOC100996361	LOC100996365	LOC100996368	LOC100996369	LOC100996379	LOC100996380	LOC100996384	LOC100996385	LOC100996401	LOC100996402	LOC100996403	LOC100996404	LOC100996405	LOC100996409	LOC100996412	LOC100996413	LOC100996414	LOC100996415	LOC100996419	LOC100996425	LOC100996427	LOC100996428	LOC100996432	LOC100996433	LOC100996434	LOC100996436	LOC100996437	LOC100996442	LOC100996447	LOC100996455	LOC100996456	LOC100996457	LOC100996465	LOC100996469	LOC100996473	LOC100996474	LOC100996476	LOC100996478	LOC100996479	LOC100996481	LOC100996482	LOC100996483	LOC100996484	LOC100996485	LOC100996490	LOC100996492	LOC100996500	LOC100996503	LOC100996506	LOC100996511	LOC100996513	LOC100996515	LOC100996517	LOC100996520	LOC100996521	LOC100996535	LOC100996538	LOC100996549	LOC100996555	LOC100996557	LOC100996564	LOC100996570	LOC100996571	LOC100996573	LOC100996574	LOC100996579	LOC100996583	LOC100996585	LOC100996586	LOC100996590	LOC100996592	LOC100996598	LOC100996602	LOC100996603	LOC100996609	LOC100996611	LOC100996618	LOC100996619	LOC100996622	LOC100996624	LOC100996630	LOC100996634	LOC100996635	LOC100996637	LOC100996643	LOC100996645	LOC100996646	LOC100996650	LOC100996652	LOC100996654	LOC100996659	LOC100996660	LOC100996662	LOC100996663	LOC100996664	LOC100996665	LOC100996668	LOC100996669	LOC100996670	LOC100996671	LOC100996679	LOC100996681	LOC100996693	LOC100996694	LOC100996695	LOC100996696	LOC100996701	LOC100996702	LOC100996713	LOC100996727	LOC100996729	LOC100996738	LOC100996770	LOC100996808	LOC100996828	LOC100996842	LOC100996851	LOC100996860	LOC100996873	LOC100996876	LOC100996886	LOC100996902	LOC100996911	LOC101027084	LOC101054525	LOC101059906	LOC101059914	LOC101059915	LOC101059916	LOC101059918	LOC101059920	LOC101059923	LOC101059924	LOC101059925	LOC101059926	LOC101059930	LOC101059935	LOC101059948	LOC101059950	LOC101059952_1	LOC101059952_2	LOC101059954	LOC101059957	LOC101059958	LOC101059960	LOC101059962	LOC101059968	LOC101059971	LOC101059972	LOC101059973	LOC101059974	LOC101059976	LOC101059977	LOC101059986	LOC101059988	LOC101059990	LOC101059996	LOC101059997	LOC101060000	LOC101060001	LOC101060002	LOC101060004	LOC101060015	LOC101060016	LOC101060017	LOC101060019	LOC101060021	LOC101060022	LOC101060024	LOC101060025	LOC101060026	LOC101060035	LOC101060037	LOC101060038	LOC101060039	LOC101060040	LOC101060042	LOC101060043	LOC101060048	LOC101060049	LOC101060051	LOC101060052	LOC101060056	LOC101060058	LOC101060060	LOC101060064	LOC101060066	LOC101060067	LOC101060075	LOC101060076	LOC101060084	LOC101060086	LOC101060088	LOC101060089	LOC101060090	LOC101060091	LOC101060093	LOC101060097	LOC101060098	LOC101060099	LOC101060104	LOC101060105	LOC101060106	LOC101060108	LOC101060113	LOC101060118	LOC101060119	LOC101060120	LOC101060123	LOC101060126	LOC101060128	LOC101060132	LOC101060137	LOC101060139	LOC101060146	LOC101060149	LOC101060152	LOC101060153	LOC101060158	LOC101060159	LOC101060161	LOC101060162	LOC101060164	LOC101060169	LOC101060170	LOC101060172	LOC101060175	LOC101060177	LOC101060179	LOC101060181	LOC101060183	LOC101060185	LOC101060187	LOC101060189	LOC101060191	LOC101060192	LOC101060193	LOC101060195	LOC101060196	LOC101060199	LOC101060206	LOC101060239	LOC101060256	LOC101060264	LOC101060280	LOC101060289	LOC101060341	LOC101060363	LOC101060385	LOC101060391	LOC101060400	LOC101060494	LOC101060498	LOC101060542	LOC101060544	LOC101060553	LOC101060569	LOC101060581	LOC101060587	LOC101060602	LOC101060626	LOC101060632	LOC101060691	LOC101060731	LOC101060793	LOC101060825	LOC101101776	LOC101101841	LOC101154643	LOC101180897	LOC101232810	LOC101241901	LOC101241902	LOC101243545	LOC101269108	LOC101409255	LOC101409256	LOC101409262	LOC101448202	LOC101559451	LOC101593348	LOC101618237	LOC101805489	LOC101805491	LOC101926886	LOC101926887	LOC101926888	LOC101926889	LOC101926890	LOC101926891	LOC101926892	LOC101926893	LOC101926894	LOC101926895	LOC101926896	LOC101926897	LOC101926898	LOC101926899	LOC101926900	LOC101926901	LOC101926902	LOC101926903	LOC101926904	LOC101926905	LOC101926906	LOC101926907	LOC101926908	LOC101926909	LOC101926910	LOC101926911	LOC101926912	LOC101926913	LOC101926914	LOC101926915	LOC101926916	LOC101926917	LOC101926918	LOC101926919	LOC101926920	LOC101926921	LOC101926922	LOC101926923	LOC101926924	LOC101926925	LOC101926926	LOC101926927	LOC101926928	LOC101926929	LOC101926930	LOC101926931	LOC101926932	LOC101926933	LOC101926934	LOC101926935	LOC101926936	LOC101926937	LOC101926938	LOC101926939	LOC101926940	LOC101926941	LOC101926942	LOC101926943	LOC101926944	LOC101926945	LOC101926946	LOC101926947	LOC101926948	LOC101926949	LOC101926950	LOC101926951	LOC101926952	LOC101926953	LOC101926954	LOC101926955	LOC101926956	LOC101926957	LOC101926958	LOC101926959	LOC101926960	LOC101926961	LOC101926962	LOC101926963	LOC101926964	LOC101926965	LOC101926966	LOC101926967	LOC101926968	LOC101926969	LOC101926970	LOC101926971	LOC101926972	LOC101926973	LOC101926974	LOC101926975	LOC101926976	LOC101926977	LOC101926978	LOC101926979	LOC101926980	LOC101926981	LOC101926982	LOC101926983	LOC101926984	LOC101926985	LOC101926986	LOC101926987	LOC101926988	LOC101926989	LOC101926990	LOC101926991	LOC101926993	LOC101926994	LOC101926995	LOC101926996	LOC101926997	LOC101926998	LOC101926999	LOC101927000	LOC101927001	LOC101927002	LOC101927003	LOC101927004	LOC101927005	LOC101927006	LOC101927007	LOC101927008	LOC101927009	LOC101927010	LOC101927011	LOC101927012	LOC101927013	LOC101927014	LOC101927015	LOC101927016	LOC101927017	LOC101927018	LOC101927019	LOC101927020	LOC101927021	LOC101927022	LOC101927023	LOC101927024	LOC101927025	LOC101927026	LOC101927027	LOC101927028	LOC101927029	LOC101927030	LOC101927031	LOC101927032	LOC101927033	LOC101927034	LOC101927035	LOC101927036	LOC101927037	LOC101927038	LOC101927039	LOC101927040	LOC101927041	LOC101927042	LOC101927043	LOC101927044	LOC101927045	LOC101927046	LOC101927047	LOC101927048	LOC101927049	LOC101927050	LOC101927051	LOC101927052	LOC101927053	LOC101927054	LOC101927055	LOC101927056	LOC101927057	LOC101927058	LOC101927059	LOC101927060	LOC101927061	LOC101927062	LOC101927063	LOC101927064	LOC101927065	LOC101927066	LOC101927067	LOC101927068	LOC101927069	LOC101927070	LOC101927071	LOC101927072	LOC101927073	LOC101927074	LOC101927075	LOC101927076	LOC101927077	LOC101927078	LOC101927079	LOC101927080	LOC101927081	LOC101927082	LOC101927083	LOC101927084	LOC101927085	LOC101927086	LOC101927087	LOC101927089	LOC101927090	LOC101927091	LOC101927092	LOC101927093	LOC101927094	LOC101927095	LOC101927096	LOC101927097	LOC101927098	LOC101927099	LOC101927100	LOC101927101	LOC101927102	LOC101927103	LOC101927104	LOC101927105	LOC101927106	LOC101927107	LOC101927108	LOC101927109	LOC101927110	LOC101927111	LOC101927112	LOC101927114	LOC101927115	LOC101927116	LOC101927117	LOC101927118	LOC101927119	LOC101927120	LOC101927121	LOC101927122	LOC101927123	LOC101927124	LOC101927125	LOC101927126	LOC101927127	LOC101927128	LOC101927129	LOC101927130_1	LOC101927130_2	LOC101927131	LOC101927132	LOC101927133	LOC101927134	LOC101927135	LOC101927136	LOC101927137	LOC101927138	LOC101927139	LOC101927140	LOC101927141	LOC101927142	LOC101927143	LOC101927144	LOC101927145	LOC101927147	LOC101927148	LOC101927149	LOC101927150	LOC101927151	LOC101927152	LOC101927153	LOC101927154	LOC101927155	LOC101927156	LOC101927157	LOC101927158	LOC101927159	LOC101927160	LOC101927161	LOC101927162	LOC101927163	LOC101927164	LOC101927165	LOC101927166	LOC101927167	LOC101927168	LOC101927169	LOC101927170	LOC101927171	LOC101927172	LOC101927173	LOC101927174	LOC101927175	LOC101927176	LOC101927177	LOC101927178	LOC101927179	LOC101927180	LOC101927181	LOC101927182	LOC101927183	LOC101927184	LOC101927185	LOC101927186	LOC101927187	LOC101927188	LOC101927189	LOC101927190	LOC101927191	LOC101927192	LOC101927193	LOC101927194	LOC101927195	LOC101927196	LOC101927197	LOC101927198	LOC101927199	LOC101927200	LOC101927201	LOC101927202	LOC101927203	LOC101927204	LOC101927205	LOC101927206	LOC101927207	LOC101927208	LOC101927209	LOC101927210	LOC101927211	LOC101927212	LOC101927213	LOC101927214	LOC101927215	LOC101927216	LOC101927217	LOC101927218	LOC101927219	LOC101927220	LOC101927221	LOC101927222	LOC101927223	LOC101927224	LOC101927225	LOC101927226	LOC101927227	LOC101927228	LOC101927229	LOC101927230	LOC101927231	LOC101927232	LOC101927233	LOC101927234	LOC101927235	LOC101927236	LOC101927237	LOC101927238	LOC101927239	LOC101927240	LOC101927241	LOC101927242	LOC101927243	LOC101927244	LOC101927245	LOC101927246	LOC101927247	LOC101927248	LOC101927249	LOC101927250	LOC101927251	LOC101927252	LOC101927253	LOC101927254	LOC101927255	LOC101927256	LOC101927257	LOC101927258	LOC101927259	LOC101927260	LOC101927261	LOC101927262	LOC101927263	LOC101927264	LOC101927265	LOC101927266	LOC101927267	LOC101927268	LOC101927269	LOC101927270	LOC101927271	LOC101927272	LOC101927273	LOC101927274	LOC101927275	LOC101927276	LOC101927277	LOC101927278	LOC101927279	LOC101927280	LOC101927281	LOC101927282	LOC101927283	LOC101927284	LOC101927285	LOC101927286	LOC101927287	LOC101927288	LOC101927289	LOC101927290	LOC101927291	LOC101927292	LOC101927293	LOC101927294	LOC101927295	LOC101927296	LOC101927297	LOC101927298	LOC101927299	LOC101927300	LOC101927301	LOC101927302	LOC101927303	LOC101927304	LOC101927305	LOC101927306	LOC101927307	LOC101927308	LOC101927309	LOC101927310	LOC101927311	LOC101927312	LOC101927313	LOC101927314	LOC101927315	LOC101927316	LOC101927317	LOC101927318	LOC101927319	LOC101927320	LOC101927321	LOC101927322	LOC101927323	LOC101927324	LOC101927325	LOC101927326	LOC101927327	LOC101927328	LOC101927329	LOC101927330	LOC101927331	LOC101927332	LOC101927333	LOC101927334	LOC101927335	LOC101927336	LOC101927337	LOC101927338	LOC101927339	LOC101927340	LOC101927341	LOC101927342	LOC101927343	LOC101927344	LOC101927345	LOC101927346	LOC101927347	LOC101927348	LOC101927349	LOC101927350	LOC101927351	LOC101927352	LOC101927353	LOC101927354	LOC101927355	LOC101927356	LOC101927357	LOC101927358	LOC101927359	LOC101927360	LOC101927361	LOC101927362	LOC101927363	LOC101927364	LOC101927365	LOC101927366	LOC101927367	LOC101927368	LOC101927369	LOC101927370	LOC101927371	LOC101927372	LOC101927373	LOC101927374	LOC101927375	LOC101927376	LOC101927377	LOC101927378	LOC101927379	LOC101927380	LOC101927381	LOC101927382	LOC101927383	LOC101927384	LOC101927385	LOC101927386	LOC101927387	LOC101927388	LOC101927389	LOC101927390	LOC101927391	LOC101927392	LOC101927393	LOC101927394	LOC101927395	LOC101927396	LOC101927397	LOC101927398	LOC101927399	LOC101927400	LOC101927401	LOC101927402	LOC101927403	LOC101927404	LOC101927405	LOC101927406	LOC101927407	LOC101927408	LOC101927409	LOC101927410	LOC101927411	LOC101927412	LOC101927413	LOC101927414	LOC101927415	LOC101927416	LOC101927417	LOC101927418	LOC101927419	LOC101927420	LOC101927421	LOC101927422	LOC101927423	LOC101927424	LOC101927426	LOC101927427	LOC101927428	LOC101927429	LOC101927430	LOC101927431	LOC101927432	LOC101927433	LOC101927434	LOC101927435	LOC101927436	LOC101927437	LOC101927438	LOC101927439	LOC101927440	LOC101927441	LOC101927442	LOC101927443	LOC101927444	LOC101927445	LOC101927446	LOC101927447	LOC101927448	LOC101927449	LOC101927450	LOC101927451	LOC101927452	LOC101927453	LOC101927454	LOC101927455	LOC101927456	LOC101927457	LOC101927458	LOC101927459	LOC101927460	LOC101927461	LOC101927462	LOC101927463	LOC101927464	LOC101927465	LOC101927466	LOC101927467	LOC101927469	LOC101927470	LOC101927471	LOC101927472	LOC101927473	LOC101927474	LOC101927475	LOC101927476	LOC101927477	LOC101927478	LOC101927479	LOC101927480	LOC101927481	LOC101927482	LOC101927483	LOC101927484	LOC101927485	LOC101927486	LOC101927487	LOC101927488	LOC101927489	LOC101927490	LOC101927491	LOC101927492	LOC101927493	LOC101927494	LOC101927495	LOC101927496	LOC101927497	LOC101927498	LOC101927499	LOC101927500	LOC101927501	LOC101927502	LOC101927503	LOC101927504	LOC101927505	LOC101927506	LOC101927507	LOC101927508	LOC101927509	LOC101927510	LOC101927511	LOC101927512	LOC101927513	LOC101927514	LOC101927515	LOC101927516	LOC101927517	LOC101927518	LOC101927519	LOC101927520	LOC101927521	LOC101927522	LOC101927523	LOC101927524	LOC101927525	LOC101927526	LOC101927527	LOC101927528	LOC101927529	LOC101927530	LOC101927531	LOC101927532	LOC101927533	LOC101927534	LOC101927535	LOC101927536	LOC101927537	LOC101927538	LOC101927539	LOC101927540	LOC101927541	LOC101927542	LOC101927543	LOC101927544	LOC101927545	LOC101927546	LOC101927547	LOC101927548	LOC101927549	LOC101927550	LOC101927551	LOC101927552	LOC101927553	LOC101927554	LOC101927556	LOC101927557	LOC101927558	LOC101927559	LOC101927560	LOC101927561	LOC101927562	LOC101927563	LOC101927564	LOC101927565	LOC101927566	LOC101927567	LOC101927568	LOC101927569	LOC101927570	LOC101927571	LOC101927572	LOC101927573	LOC101927574	LOC101927575	LOC101927576	LOC101927577	LOC101927578	LOC101927579	LOC101927580	LOC101927581	LOC101927582	LOC101927583	LOC101927584	LOC101927585	LOC101927586	LOC101927587	LOC101927588	LOC101927589	LOC101927590	LOC101927591	LOC101927592	LOC101927593	LOC101927594	LOC101927595	LOC101927596	LOC101927597	LOC101927598	LOC101927599	LOC101927600	LOC101927601	LOC101927602	LOC101927603	LOC101927604	LOC101927605	LOC101927606	LOC101927607	LOC101927608	LOC101927609	LOC101927610	LOC101927611	LOC101927612	LOC101927613	LOC101927614	LOC101927615	LOC101927616	LOC101927617	LOC101927618	LOC101927619	LOC101927620	LOC101927621	LOC101927622	LOC101927623	LOC101927624	LOC101927625	LOC101927626	LOC101927627	LOC101927628	LOC101927629	LOC101927630	LOC101927631	LOC101927632	LOC101927633	LOC101927634	LOC101927635	LOC101927636	LOC101927637	LOC101927638	LOC101927639	LOC101927640	LOC101927641	LOC101927642	LOC101927643	LOC101927644	LOC101927645	LOC101927646	LOC101927647	LOC101927649	LOC101927650	LOC101927651	LOC101927652	LOC101927653	LOC101927654	LOC101927655	LOC101927656	LOC101927657	LOC101927658	LOC101927659	LOC101927660	LOC101927661	LOC101927662	LOC101927663	LOC101927664	LOC101927665	LOC101927666	LOC101927667	LOC101927668	LOC101927669	LOC101927670	LOC101927671	LOC101927673	LOC101927674	LOC101927675	LOC101927676	LOC101927677	LOC101927678	LOC101927679	LOC101927680	LOC101927681	LOC101927682	LOC101927683	LOC101927684	LOC101927685	LOC101927686	LOC101927687	LOC101927688	LOC101927689	LOC101927690	LOC101927691	LOC101927692	LOC101927693	LOC101927694	LOC101927695	LOC101927696	LOC101927697	LOC101927698	LOC101927699	LOC101927700	LOC101927701	LOC101927702	LOC101927703	LOC101927704	LOC101927705	LOC101927706	LOC101927707	LOC101927708	LOC101927709	LOC101927710	LOC101927711	LOC101927712	LOC101927713	LOC101927714	LOC101927715	LOC101927716	LOC101927717	LOC101927718	LOC101927719	LOC101927720	LOC101927721	LOC101927722	LOC101927723	LOC101927724	LOC101927725	LOC101927726	LOC101927727	LOC101927728	LOC101927729	LOC101927730	LOC101927731	LOC101927732	LOC101927733	LOC101927734	LOC101927735	LOC101927736	LOC101927737	LOC101927738	LOC101927740	LOC101927741	LOC101927742	LOC101927743	LOC101927744	LOC101927745	LOC101927746	LOC101927747	LOC101927748	LOC101927749	LOC101927750	LOC101927751	LOC101927752	LOC101927753	LOC101927754	LOC101927755	LOC101927756	LOC101927757	LOC101927758	LOC101927759	LOC101927760	LOC101927761	LOC101927762	LOC101927763	LOC101927764	LOC101927765	LOC101927766	LOC101927767	LOC101927768	LOC101927769	LOC101927770	LOC101927771	LOC101927772	LOC101927773	LOC101927774	LOC101927775	LOC101927776	LOC101927777	LOC101927778	LOC101927779	LOC101927780	LOC101927781	LOC101927782	LOC101927783	LOC101927784	LOC101927785	LOC101927786	LOC101927787	LOC101927788	LOC101927789	LOC101927790	LOC101927791	LOC101927792	LOC101927793	LOC101927794	LOC101927795	LOC101927796	LOC101927797	LOC101927798	LOC101927799	LOC101927800	LOC101927801	LOC101927802	LOC101927803	LOC101927804	LOC101927805	LOC101927806	LOC101927807	LOC101927808	LOC101927809	LOC101927810	LOC101927811	LOC101927812	LOC101927813	LOC101927814	LOC101927815	LOC101927816	LOC101927817	LOC101927818	LOC101927819	LOC101927820	LOC101927821	LOC101927822	LOC101927823	LOC101927824	LOC101927825	LOC101927826	LOC101927827	LOC101927828	LOC101927829	LOC101927830	LOC101927831	LOC101927832	LOC101927833	LOC101927834	LOC101927835	LOC101927836	LOC101927837	LOC101927838	LOC101927839	LOC101927840	LOC101927841	LOC101927842	LOC101927843	LOC101927844	LOC101927845	LOC101927846	LOC101927847	LOC101927848	LOC101927849	LOC101927850	LOC101927851	LOC101927852	LOC101927853	LOC101927854	LOC101927855	LOC101927856	LOC101927857	LOC101927858	LOC101927859	LOC101927860	LOC101927861	LOC101927862	LOC101927863	LOC101927864	LOC101927865	LOC101927866	LOC101927867	LOC101927868	LOC101927869	LOC101927870	LOC101927871	LOC101927872	LOC101927873	LOC101927874	LOC101927875	LOC101927876	LOC101927877	LOC101927878	LOC101927879	LOC101927880	LOC101927881	LOC101927882	LOC101927883	LOC101927884	LOC101927885	LOC101927886	LOC101927887	LOC101927888	LOC101927889	LOC101927890	LOC101927891	LOC101927892	LOC101927893	LOC101927894	LOC101927895	LOC101927896	LOC101927897	LOC101927898	LOC101927899	LOC101927900	LOC101927901	LOC101927902	LOC101927903	LOC101927904	LOC101927905	LOC101927906	LOC101927907	LOC101927908	LOC101927909	LOC101927910	LOC101927911	LOC101927912	LOC101927913	LOC101927914	LOC101927915	LOC101927916	LOC101927917	LOC101927918	LOC101927919	LOC101927920	LOC101927921	LOC101927922	LOC101927923	LOC101927924	LOC101927925	LOC101927926	LOC101927927	LOC101927928	LOC101927929	LOC101927930	LOC101927931	LOC101927932	LOC101927933	LOC101927934	LOC101927935	LOC101927936	LOC101927938	LOC101927939	LOC101927940	LOC101927941	LOC101927942	LOC101927943	LOC101927944	LOC101927945	LOC101927946	LOC101927947	LOC101927948	LOC101927949	LOC101927950	LOC101927951	LOC101927952	LOC101927953	LOC101927954	LOC101927955	LOC101927956	LOC101927957	LOC101927958	LOC101927959	LOC101927960	LOC101927961	LOC101927962	LOC101927963	LOC101927964	LOC101927965	LOC101927966	LOC101927967	LOC101927968	LOC101927969	LOC101927970	LOC101927971	LOC101927972	LOC101927973	LOC101927974	LOC101927975	LOC101927976	LOC101927977	LOC101927978	LOC101927979	LOC101927980	LOC101927981	LOC101927982	LOC101927983	LOC101927984	LOC101927985	LOC101927986	LOC101927987	LOC101927988	LOC101927989	LOC101927990	LOC101927991	LOC101927992	LOC101927993	LOC101927994	LOC101927995	LOC101927997	LOC101927998	LOC101927999	LOC101928000	LOC101928001	LOC101928002	LOC101928003	LOC101928004	LOC101928005	LOC101928006	LOC101928007	LOC101928008	LOC101928009	LOC101928010	LOC101928011	LOC101928012	LOC101928013	LOC101928014	LOC101928015	LOC101928016	LOC101928017	LOC101928018	LOC101928019	LOC101928020	LOC101928021	LOC101928022	LOC101928023	LOC101928024	LOC101928025	LOC101928026	LOC101928027	LOC101928028	LOC101928029	LOC101928030	LOC101928031	LOC101928032	LOC101928033	LOC101928034	LOC101928035	LOC101928036	LOC101928037	LOC101928038	LOC101928039	LOC101928040	LOC101928041	LOC101928042	LOC101928043	LOC101928044	LOC101928045	LOC101928046	LOC101928047	LOC101928048	LOC101928049	LOC101928050	LOC101928051	LOC101928052	LOC101928053	LOC101928054	LOC101928055_1	LOC101928055_2	LOC101928056	LOC101928058	LOC101928059	LOC101928060	LOC101928061	LOC101928062	LOC101928063	LOC101928064	LOC101928065	LOC101928066	LOC101928067	LOC101928068	LOC101928069	LOC101928070	LOC101928071	LOC101928072	LOC101928073	LOC101928074	LOC101928075	LOC101928076	LOC101928077	LOC101928078	LOC101928079	LOC101928080	LOC101928081	LOC101928082	LOC101928083	LOC101928084	LOC101928085	LOC101928086	LOC101928087	LOC101928088	LOC101928089	LOC101928090	LOC101928091	LOC101928092	LOC101928093	LOC101928094	LOC101928095	LOC101928096	LOC101928097	LOC101928098	LOC101928099	LOC101928100	LOC101928101	LOC101928102	LOC101928103	LOC101928104	LOC101928105	LOC101928106	LOC101928107	LOC101928108	LOC101928109	LOC101928110	LOC101928111	LOC101928112	LOC101928113	LOC101928114	LOC101928115	LOC101928116	LOC101928117	LOC101928118	LOC101928119	LOC101928120	LOC101928121	LOC101928122	LOC101928123	LOC101928124	LOC101928125	LOC101928126	LOC101928127	LOC101928128	LOC101928129	LOC101928130	LOC101928131	LOC101928132	LOC101928133	LOC101928134	LOC101928135	LOC101928136	LOC101928137	LOC101928138	LOC101928139	LOC101928140	LOC101928141	LOC101928142	LOC101928143	LOC101928144	LOC101928145	LOC101928146	LOC101928147	LOC101928148	LOC101928149	LOC101928150	LOC101928151	LOC101928152	LOC101928153	LOC101928154	LOC101928155	LOC101928156	LOC101928157	LOC101928158	LOC101928159	LOC101928160	LOC101928161	LOC101928162	LOC101928163	LOC101928164	LOC101928165	LOC101928166	LOC101928167	LOC101928168	LOC101928169	LOC101928170	LOC101928171	LOC101928172	LOC101928173	LOC101928174	LOC101928175	LOC101928176	LOC101928177	LOC101928178	LOC101928179	LOC101928180	LOC101928181	LOC101928182	LOC101928183	LOC101928184	LOC101928185	LOC101928186	LOC101928187	LOC101928188	LOC101928189	LOC101928190	LOC101928191	LOC101928192	LOC101928193	LOC101928194	LOC101928195	LOC101928196	LOC101928197	LOC101928198	LOC101928199	LOC101928200	LOC101928201	LOC101928202	LOC101928203	LOC101928204	LOC101928205	LOC101928206	LOC101928207	LOC101928208	LOC101928209	LOC101928210	LOC101928211	LOC101928212	LOC101928213	LOC101928214	LOC101928215	LOC101928216	LOC101928217	LOC101928218	LOC101928219	LOC101928220	LOC101928221	LOC101928222	LOC101928223	LOC101928224	LOC101928225	LOC101928226	LOC101928227	LOC101928228	LOC101928229	LOC101928230	LOC101928231	LOC101928232	LOC101928233	LOC101928234	LOC101928235	LOC101928236	LOC101928237	LOC101928238	LOC101928239	LOC101928240	LOC101928241	LOC101928242	LOC101928243	LOC101928244	LOC101928245	LOC101928246	LOC101928247	LOC101928248	LOC101928249	LOC101928250	LOC101928251	LOC101928252	LOC101928253	LOC101928254	LOC101928255	LOC101928256	LOC101928257	LOC101928258	LOC101928259	LOC101928260	LOC101928261	LOC101928262	LOC101928263	LOC101928264	LOC101928265	LOC101928266	LOC101928267	LOC101928268	LOC101928269	LOC101928270	LOC101928271	LOC101928272	LOC101928273	LOC101928274	LOC101928275	LOC101928276	LOC101928277	LOC101928278	LOC101928279	LOC101928280	LOC101928281	LOC101928282	LOC101928283	LOC101928284	LOC101928285	LOC101928286	LOC101928287	LOC101928288	LOC101928289	LOC101928290	LOC101928291	LOC101928292	LOC101928293	LOC101928294	LOC101928295	LOC101928296	LOC101928297	LOC101928298	LOC101928299	LOC101928300	LOC101928301	LOC101928302	LOC101928303	LOC101928304	LOC101928305	LOC101928306	LOC101928307	LOC101928308	LOC101928309	LOC101928310	LOC101928311	LOC101928312	LOC101928313	LOC101928314	LOC101928315	LOC101928316	LOC101928317	LOC101928319	LOC101928320	LOC101928321	LOC101928322	LOC101928323	LOC101928324	LOC101928325	LOC101928326	LOC101928327	LOC101928328	LOC101928329	LOC101928330	LOC101928331	LOC101928332	LOC101928333	LOC101928334	LOC101928335	LOC101928336	LOC101928337	LOC101928338	LOC101928339	LOC101928340	LOC101928341	LOC101928342	LOC101928343	LOC101928344	LOC101928345	LOC101928346	LOC101928347	LOC101928349	LOC101928350	LOC101928351	LOC101928352	LOC101928353	LOC101928354	LOC101928355	LOC101928356	LOC101928357	LOC101928358	LOC101928359	LOC101928360	LOC101928361	LOC101928362	LOC101928363	LOC101928364	LOC101928365	LOC101928366	LOC101928367	LOC101928368	LOC101928369	LOC101928370	LOC101928371	LOC101928372	LOC101928373	LOC101928374	LOC101928375	LOC101928376	LOC101928377	LOC101928378	LOC101928379	LOC101928380	LOC101928381	LOC101928382	LOC101928383	LOC101928384	LOC101928385	LOC101928386	LOC101928387	LOC101928388	LOC101928389	LOC101928391	LOC101928392	LOC101928393	LOC101928394	LOC101928395	LOC101928396	LOC101928397	LOC101928398	LOC101928399	LOC101928400	LOC101928401	LOC101928402	LOC101928403	LOC101928404	LOC101928405	LOC101928406	LOC101928407	LOC101928408	LOC101928409	LOC101928410	LOC101928411	LOC101928412	LOC101928413	LOC101928414	LOC101928415	LOC101928416	LOC101928417	LOC101928418	LOC101928419	LOC101928420	LOC101928421	LOC101928422	LOC101928423	LOC101928424	LOC101928425	LOC101928426	LOC101928427	LOC101928429	LOC101928430	LOC101928431	LOC101928432	LOC101928433	LOC101928434	LOC101928435	LOC101928436	LOC101928437	LOC101928438	LOC101928439	LOC101928440	LOC101928441	LOC101928442	LOC101928443	LOC101928444	LOC101928445	LOC101928446	LOC101928447	LOC101928448	LOC101928449	LOC101928450	LOC101928451	LOC101928452	LOC101928453	LOC101928454	LOC101928455	LOC101928456	LOC101928457	LOC101928458	LOC101928459	LOC101928460	LOC101928461	LOC101928462	LOC101928463	LOC101928464	LOC101928465	LOC101928466	LOC101928467	LOC101928468	LOC101928469	LOC101928470	LOC101928471	LOC101928472	LOC101928473	LOC101928474	LOC101928475	LOC101928476	LOC101928477	LOC101928478	LOC101928479	LOC101928480	LOC101928481	LOC101928482	LOC101928483	LOC101928484	LOC101928485	LOC101928486	LOC101928487	LOC101928488	LOC101928489	LOC101928490	LOC101928491	LOC101928492	LOC101928493	LOC101928494	LOC101928495	LOC101928496	LOC101928497	LOC101928498	LOC101928499	LOC101928500	LOC101928501	LOC101928502	LOC101928503	LOC101928504	LOC101928505	LOC101928506	LOC101928507	LOC101928508	LOC101928509	LOC101928510	LOC101928512	LOC101928513	LOC101928514	LOC101928515	LOC101928516	LOC101928517	LOC101928518	LOC101928519	LOC101928520	LOC101928521	LOC101928522	LOC101928523	LOC101928524	LOC101928525	LOC101928526	LOC101928527	LOC101928528	LOC101928529	LOC101928530	LOC101928531	LOC101928532	LOC101928533	LOC101928534	LOC101928535	LOC101928536	LOC101928537	LOC101928538	LOC101928539	LOC101928540	LOC101928541	LOC101928542	LOC101928543	LOC101928544	LOC101928545	LOC101928546	LOC101928547	LOC101928548	LOC101928549	LOC101928550	LOC101928551	LOC101928552	LOC101928553	LOC101928554	LOC101928555	LOC101928556	LOC101928557	LOC101928558	LOC101928559	LOC101928560	LOC101928561	LOC101928562	LOC101928563	LOC101928564	LOC101928565	LOC101928566	LOC101928567	LOC101928568	LOC101928569	LOC101928570	LOC101928571	LOC101928572	LOC101928573	LOC101928574	LOC101928575	LOC101928576	LOC101928577	LOC101928578	LOC101928579	LOC101928580	LOC101928581	LOC101928582	LOC101928583	LOC101928584	LOC101928585	LOC101928586	LOC101928587	LOC101928588	LOC101928589	LOC101928590	LOC101928591	LOC101928592	LOC101928593	LOC101928595	LOC101928596	LOC101928597	LOC101928598	LOC101928599	LOC101928600	LOC101928601	LOC101928602	LOC101928603	LOC101928604	LOC101928605	LOC101928606	LOC101928607	LOC101928608	LOC101928609	LOC101928610	LOC101928611	LOC101928612	LOC101928613	LOC101928614	LOC101928615	LOC101928616	LOC101928617	LOC101928618	LOC101928619	LOC101928620	LOC101928621	LOC101928622	LOC101928623	LOC101928624	LOC101928625	LOC101928626	LOC101928627	LOC101928628	LOC101928629	LOC101928630	LOC101928631	LOC101928632	LOC101928633	LOC101928634	LOC101928635	LOC101928636	LOC101928638	LOC101928639	LOC101928640	LOC101928641	LOC101928642	LOC101928643	LOC101928644	LOC101928645	LOC101928646	LOC101928647	LOC101928648	LOC101928649	LOC101928650	LOC101928651	LOC101928652	LOC101928653	LOC101928654	LOC101928655	LOC101928656	LOC101928657	LOC101928658	LOC101928659	LOC101928660	LOC101928661	LOC101928662	LOC101928663	LOC101928664	LOC101928665	LOC101928666	LOC101928667	LOC101928668	LOC101928670	LOC101928671	LOC101928672	LOC101928673	LOC101928674	LOC101928675	LOC101928676	LOC101928677	LOC101928678	LOC101928679	LOC101928680	LOC101928681	LOC101928682	LOC101928683	LOC101928684	LOC101928685	LOC101928686	LOC101928687	LOC101928688	LOC101928689	LOC101928690	LOC101928691	LOC101928692	LOC101928693	LOC101928694	LOC101928696	LOC101928697	LOC101928698	LOC101928699	LOC101928700	LOC101928701	LOC101928702	LOC101928703	LOC101928704	LOC101928705	LOC101928706	LOC101928707	LOC101928708	LOC101928709	LOC101928710	LOC101928711	LOC101928712	LOC101928713	LOC101928714	LOC101928715	LOC101928716	LOC101928717	LOC101928718	LOC101928719	LOC101928720	LOC101928721	LOC101928722	LOC101928723	LOC101928724	LOC101928725	LOC101928726	LOC101928727	LOC101928728	LOC101928729	LOC101928730	LOC101928731	LOC101928732	LOC101928733	LOC101928734	LOC101928735	LOC101928736	LOC101928737	LOC101928738	LOC101928739	LOC101928740	LOC101928741	LOC101928742	LOC101928743	LOC101928744	LOC101928745	LOC101928746	LOC101928747	LOC101928748	LOC101928749	LOC101928750	LOC101928751	LOC101928752	LOC101928753	LOC101928754	LOC101928755	LOC101928756	LOC101928757	LOC101928758	LOC101928759	LOC101928760	LOC101928761	LOC101928762	LOC101928763	LOC101928764	LOC101928765	LOC101928766	LOC101928767	LOC101928768	LOC101928769	LOC101928770	LOC101928771	LOC101928772	LOC101928773	LOC101928774	LOC101928775	LOC101928776	LOC101928777	LOC101928778	LOC101928779	LOC101928780	LOC101928781	LOC101928782	LOC101928783	LOC101928784	LOC101928785	LOC101928786	LOC101928787	LOC101928788	LOC101928789	LOC101928790	LOC101928791	LOC101928792	LOC101928793	LOC101928794	LOC101928795	LOC101928796	LOC101928797	LOC101928798	LOC101928799	LOC101928800	LOC101928801	LOC101928802	LOC101928803	LOC101928804	LOC101928805	LOC101928806	LOC101928807	LOC101928808	LOC101928809	LOC101928810	LOC101928811	LOC101928812	LOC101928813	LOC101928814	LOC101928815	LOC101928816	LOC101928817	LOC101928818	LOC101928819	LOC101928820	LOC101928821	LOC101928822	LOC101928823	LOC101928824	LOC101928825	LOC101928826	LOC101928827	LOC101928828	LOC101928829	LOC101928830	LOC101928831	LOC101928832	LOC101928833	LOC101928834	LOC101928835	LOC101928836	LOC101928837	LOC101928838	LOC101928839	LOC101928840	LOC101928841	LOC101928842	LOC101928843	LOC101928844	LOC101928845	LOC101928846	LOC101928847	LOC101928848	LOC101928849	LOC101928850	LOC101928851	LOC101928852	LOC101928853	LOC101928854	LOC101928855	LOC101928856	LOC101928857	LOC101928858	LOC101928859	LOC101928860	LOC101928861	LOC101928862	LOC101928863	LOC101928864	LOC101928865	LOC101928866	LOC101928867	LOC101928868	LOC101928869	LOC101928870	LOC101928871	LOC101928872	LOC101928873	LOC101928874	LOC101928875	LOC101928876	LOC101928877	LOC101928878	LOC101928879	LOC101928880	LOC101928881	LOC101928882	LOC101928883	LOC101928884	LOC101928885	LOC101928886	LOC101928887	LOC101928888	LOC101928889	LOC101928890	LOC101928891	LOC101928892	LOC101928893	LOC101928894	LOC101928895	LOC101928896	LOC101928897	LOC101928898	LOC101928899	LOC101928900	LOC101928901	LOC101928902	LOC101928903	LOC101928904	LOC101928905	LOC101928906	LOC101928907	LOC101928908	LOC101928909	LOC101928910	LOC101928911	LOC101928912	LOC101928913	LOC101928914	LOC101928915	LOC101928916	LOC101928917	LOC101928918	LOC101928919	LOC101928920	LOC101928921	LOC101928922	LOC101928923	LOC101928924	LOC101928925	LOC101928926	LOC101928927	LOC101928928	LOC101928929	LOC101928930	LOC101928931	LOC101928932	LOC101928933	LOC101928934	LOC101928935	LOC101928936	LOC101928937	LOC101928938	LOC101928939	LOC101928940	LOC101928941	LOC101928942	LOC101928943	LOC101928944	LOC101928945	LOC101928946	LOC101928947	LOC101928948	LOC101928949	LOC101928950	LOC101928951	LOC101928952	LOC101928953	LOC101928954	LOC101928955	LOC101928956	LOC101928957	LOC101928958	LOC101928959	LOC101928960	LOC101928961	LOC101928962	LOC101928963	LOC101928964	LOC101928965	LOC101928967	LOC101928968	LOC101928969	LOC101928970	LOC101928971	LOC101928972	LOC101928973	LOC101928974	LOC101928975	LOC101928976	LOC101928977	LOC101928978	LOC101928979	LOC101928980	LOC101928981	LOC101928982	LOC101928983	LOC101928984	LOC101928985	LOC101928986	LOC101928987	LOC101928988	LOC101928989	LOC101928991	LOC101928992	LOC101928993	LOC101928994	LOC101928995	LOC101928996	LOC101928997	LOC101928998	LOC101928999	LOC101929000	LOC101929001	LOC101929002	LOC101929003	LOC101929004	LOC101929005	LOC101929006	LOC101929007	LOC101929008	LOC101929009	LOC101929010	LOC101929011	LOC101929012	LOC101929013	LOC101929014	LOC101929015	LOC101929016	LOC101929017	LOC101929018	LOC101929019	LOC101929020	LOC101929021	LOC101929022	LOC101929023	LOC101929024	LOC101929025	LOC101929026	LOC101929027	LOC101929028	LOC101929029	LOC101929031	LOC101929032	LOC101929033	LOC101929034	LOC101929035	LOC101929036	LOC101929037	LOC101929038	LOC101929039	LOC101929040	LOC101929041	LOC101929042	LOC101929043	LOC101929044	LOC101929045	LOC101929046	LOC101929047	LOC101929048	LOC101929049	LOC101929050	LOC101929051	LOC101929052	LOC101929053	LOC101929054	LOC101929055	LOC101929056	LOC101929057	LOC101929058	LOC101929059	LOC101929060	LOC101929061	LOC101929062	LOC101929063	LOC101929064	LOC101929065	LOC101929066	LOC101929067	LOC101929069	LOC101929070	LOC101929071	LOC101929072	LOC101929073	LOC101929074	LOC101929075	LOC101929076	LOC101929077	LOC101929078	LOC101929079	LOC101929080	LOC101929081	LOC101929082	LOC101929083	LOC101929084	LOC101929085	LOC101929086	LOC101929087	LOC101929088	LOC101929089	LOC101929090	LOC101929091	LOC101929092	LOC101929093	LOC101929094	LOC101929095	LOC101929096	LOC101929097	LOC101929098	LOC101929099	LOC101929100	LOC101929102	LOC101929103	LOC101929104	LOC101929105	LOC101929106	LOC101929107	LOC101929108	LOC101929109	LOC101929110	LOC101929111	LOC101929112	LOC101929113	LOC101929114	LOC101929115	LOC101929116	LOC101929117	LOC101929118	LOC101929119	LOC101929120	LOC101929121	LOC101929122	LOC101929123	LOC101929124	LOC101929125	LOC101929126	LOC101929127	LOC101929128	LOC101929129	LOC101929130	LOC101929131	LOC101929132	LOC101929133	LOC101929134	LOC101929135	LOC101929136	LOC101929137	LOC101929138	LOC101929140	LOC101929141	LOC101929142	LOC101929143	LOC101929144	LOC101929145	LOC101929146	LOC101929147	LOC101929148	LOC101929149	LOC101929150	LOC101929151	LOC101929152	LOC101929153	LOC101929154	LOC101929155	LOC101929156	LOC101929157	LOC101929158	LOC101929159	LOC101929160	LOC101929161	LOC101929162	LOC101929163	LOC101929164	LOC101929165	LOC101929166	LOC101929167	LOC101929169	LOC101929171	LOC101929172	LOC101929173	LOC101929174	LOC101929175	LOC101929176	LOC101929177	LOC101929178	LOC101929179	LOC101929180	LOC101929181	LOC101929182	LOC101929183	LOC101929184	LOC101929185	LOC101929186	LOC101929187	LOC101929188	LOC101929189	LOC101929190	LOC101929191	LOC101929192	LOC101929194	LOC101929195	LOC101929196	LOC101929197	LOC101929198	LOC101929199	LOC101929200	LOC101929201	LOC101929202	LOC101929203	LOC101929204	LOC101929205	LOC101929206	LOC101929207	LOC101929208	LOC101929209	LOC101929210	LOC101929211	LOC101929212	LOC101929213	LOC101929214	LOC101929215	LOC101929216	LOC101929217	LOC101929218	LOC101929219	LOC101929220	LOC101929221	LOC101929222	LOC101929223	LOC101929224	LOC101929225	LOC101929226	LOC101929227	LOC101929228	LOC101929229	LOC101929230	LOC101929231	LOC101929232	LOC101929233	LOC101929234	LOC101929235	LOC101929236	LOC101929237	LOC101929238	LOC101929239	LOC101929240	LOC101929241	LOC101929242	LOC101929243	LOC101929244	LOC101929245	LOC101929246	LOC101929247	LOC101929248	LOC101929249	LOC101929250	LOC101929251	LOC101929252	LOC101929253	LOC101929254	LOC101929255	LOC101929256	LOC101929257	LOC101929258	LOC101929259	LOC101929260	LOC101929261	LOC101929262	LOC101929263	LOC101929264	LOC101929265	LOC101929266	LOC101929267	LOC101929268	LOC101929269	LOC101929270	LOC101929271	LOC101929272	LOC101929273	LOC101929274	LOC101929275	LOC101929276	LOC101929277	LOC101929278	LOC101929279	LOC101929280	LOC101929281	LOC101929282	LOC101929283	LOC101929284	LOC101929285	LOC101929286	LOC101929287	LOC101929288	LOC101929289	LOC101929290	LOC101929291	LOC101929292	LOC101929293	LOC101929294	LOC101929295	LOC101929296	LOC101929297	LOC101929298	LOC101929299	LOC101929300	LOC101929301	LOC101929302	LOC101929303	LOC101929304	LOC101929305	LOC101929306	LOC101929307	LOC101929308	LOC101929309	LOC101929310	LOC101929311	LOC101929312	LOC101929313	LOC101929314	LOC101929315	LOC101929316	LOC101929318	LOC101929319	LOC101929320	LOC101929321	LOC101929322	LOC101929323	LOC101929324	LOC101929325	LOC101929326	LOC101929327	LOC101929328	LOC101929329	LOC101929330	LOC101929331	LOC101929332	LOC101929333	LOC101929334	LOC101929335	LOC101929336	LOC101929337	LOC101929338	LOC101929339	LOC101929340	LOC101929341	LOC101929342	LOC101929343	LOC101929344	LOC101929345	LOC101929346	LOC101929347	LOC101929348	LOC101929349	LOC101929350	LOC101929351	LOC101929352	LOC101929353	LOC101929354	LOC101929355	LOC101929356	LOC101929357	LOC101929358	LOC101929359	LOC101929360	LOC101929361	LOC101929362	LOC101929363	LOC101929364	LOC101929365	LOC101929366	LOC101929367	LOC101929368	LOC101929369	LOC101929370	LOC101929371	LOC101929372	LOC101929373	LOC101929374	LOC101929375	LOC101929376	LOC101929378	LOC101929379	LOC101929380	LOC101929381	LOC101929382	LOC101929383	LOC101929384	LOC101929385	LOC101929386	LOC101929387	LOC101929388	LOC101929389	LOC101929390	LOC101929391	LOC101929392	LOC101929393	LOC101929394	LOC101929395	LOC101929396	LOC101929397	LOC101929398	LOC101929399	LOC101929400	LOC101929401	LOC101929402	LOC101929403	LOC101929404	LOC101929405	LOC101929406	LOC101929407	LOC101929408	LOC101929409	LOC101929410	LOC101929411	LOC101929412	LOC101929413	LOC101929414	LOC101929415	LOC101929416	LOC101929417	LOC101929418	LOC101929419	LOC101929420	LOC101929421	LOC101929422	LOC101929423	LOC101929424	LOC101929425	LOC101929426	LOC101929427	LOC101929428	LOC101929429	LOC101929430	LOC101929431	LOC101929432	LOC101929433	LOC101929434	LOC101929435	LOC101929436	LOC101929437	LOC101929438	LOC101929439	LOC101929440	LOC101929441	LOC101929442	LOC101929443	LOC101929444	LOC101929445	LOC101929446	LOC101929447	LOC101929448	LOC101929449	LOC101929450	LOC101929451	LOC101929452	LOC101929453	LOC101929454	LOC101929455	LOC101929456	LOC101929457	LOC101929458	LOC101929459	LOC101929460	LOC101929461	LOC101929462	LOC101929463	LOC101929464	LOC101929465	LOC101929466	LOC101929467	LOC101929468	LOC101929469	LOC101929470	LOC101929471	LOC101929472	LOC101929473	LOC101929474	LOC101929475	LOC101929476	LOC101929477	LOC101929478	LOC101929479	LOC101929480	LOC101929481	LOC101929482	LOC101929483	LOC101929484	LOC101929485	LOC101929486	LOC101929487	LOC101929488	LOC101929489	LOC101929490	LOC101929491	LOC101929492	LOC101929493	LOC101929494	LOC101929495	LOC101929496	LOC101929497	LOC101929498	LOC101929499	LOC101929500	LOC101929501	LOC101929502	LOC101929503	LOC101929504	LOC101929505	LOC101929506	LOC101929507	LOC101929508	LOC101929509	LOC101929510	LOC101929511	LOC101929512	LOC101929513	LOC101929514	LOC101929515	LOC101929516	LOC101929517	LOC101929518	LOC101929519	LOC101929520	LOC101929521	LOC101929522	LOC101929523	LOC101929524	LOC101929525	LOC101929526	LOC101929527	LOC101929528	LOC101929529	LOC101929530	LOC101929531	LOC101929532	LOC101929533	LOC101929534	LOC101929535	LOC101929536	LOC101929537	LOC101929538	LOC101929539	LOC101929540	LOC101929541	LOC101929542	LOC101929543	LOC101929544	LOC101929545	LOC101929546	LOC101929547	LOC101929548	LOC101929549	LOC101929550	LOC101929551	LOC101929552	LOC101929553	LOC101929554	LOC101929555	LOC101929556	LOC101929557	LOC101929558	LOC101929559	LOC101929560	LOC101929561	LOC101929562	LOC101929563	LOC101929564	LOC101929565	LOC101929566	LOC101929567	LOC101929568	LOC101929569	LOC101929570	LOC101929571	LOC101929572	LOC101929573	LOC101929574	LOC101929575	LOC101929576	LOC101929577	LOC101929578	LOC101929579	LOC101929580	LOC101929581	LOC101929582	LOC101929583	LOC101929584	LOC101929585	LOC101929586	LOC101929587	LOC101929588	LOC101929589	LOC101929590	LOC101929591	LOC101929592	LOC101929593	LOC101929594	LOC101929595	LOC101929596	LOC101929597	LOC101929598	LOC101929599	LOC101929600	LOC101929601	LOC101929602	LOC101929603	LOC101929604	LOC101929605	LOC101929606	LOC101929607	LOC101929608	LOC101929609	LOC101929610	LOC101929611	LOC101929612	LOC101929613	LOC101929614	LOC101929615	LOC101929616	LOC101929617	LOC101929618	LOC101929619	LOC101929620	LOC101929621	LOC101929622	LOC101929623	LOC101929624	LOC101929625	LOC101929626	LOC101929627	LOC101929628	LOC101929629	LOC101929630	LOC101929631	LOC101929632	LOC101929633	LOC101929634	LOC101929635	LOC101929636	LOC101929637	LOC101929638	LOC101929639	LOC101929640	LOC101929641	LOC101929642	LOC101929643	LOC101929644	LOC101929645	LOC101929646	LOC101929647	LOC101929648	LOC101929649	LOC101929650	LOC101929651	LOC101929652	LOC101929653	LOC101929654	LOC101929655	LOC101929656	LOC101929657	LOC101929658	LOC101929659	LOC101929660	LOC101929661	LOC101929662	LOC101929663	LOC101929664	LOC101929665	LOC101929666	LOC101929667	LOC101929668	LOC101929669	LOC101929670	LOC101929671	LOC101929672	LOC101929673	LOC101929674	LOC101929675	LOC101929676	LOC101929678	LOC101929679	LOC101929680	LOC101929681	LOC101929682	LOC101929683	LOC101929684	LOC101929685	LOC101929686	LOC101929687	LOC101929688	LOC101929689	LOC101929690	LOC101929691	LOC101929692	LOC101929693	LOC101929694	LOC101929695	LOC101929696	LOC101929697	LOC101929698	LOC101929699	LOC101929700	LOC101929701	LOC101929702	LOC101929703	LOC101929704	LOC101929705	LOC101929706	LOC101929707	LOC101929708	LOC101929709	LOC101929710	LOC101929711	LOC101929712	LOC101929713	LOC101929714	LOC101929715	LOC101929716	LOC101929717	LOC101929718	LOC101929719	LOC101929720	LOC101929721	LOC101929722	LOC101929723	LOC101929724	LOC101929725	LOC101929726	LOC101929727	LOC101929728	LOC101929729	LOC101929730	LOC101929731	LOC101929732	LOC101929733	LOC101929734	LOC101929735	LOC101929736	LOC101929737	LOC101929738	LOC101929739	LOC101929740	LOC101929741	LOC101929742	LOC101929743	LOC101929744	LOC101929745	LOC101929746	LOC101929747	LOC101929748	LOC101929750	LOC101929751	LOC101929752	LOC101929753	LOC101929754	LOC101929755	LOC101929756	LOC101929757	LOC101929758	LOC101929759	LOC101929760	LOC101929761	LOC101929762	LOC101929763	LOC101929764	LOC101929765	LOC101929766	LOC101929767	LOC101929768	LOC101929769	LOC101929770	LOC101929771	LOC101930100	LOC102723951	LOC102724004	LOC102724238	LOC105372730	LOC105372731	LOC105377236	LOC105377237	LOC105377238	LOC105377239	LOC105377240	LOC105377241	LOC105377242	LOC105377243	LOC105377244	LOC105379201	LOC105379255	LOC105379262	LOC105379263	LOC113230	LOC115110	LOC116437	LOC121296	LOC123862	LOC124685	LOC124865	LOC124974	LOC126170	LOC126860	LOC126987	LOC127011	LOC128136	LOC128192	LOC128322	LOC129026	LOC129522	LOC129656	LOC131054	LOC131055	LOC132386	LOC133083	LOC133332	LOC138159	LOC138234	LOC138864	LOC138971	LOC139061	LOC139542	LOC139952	LOC139957	LOC143666	LOC144383	LOC145474	LOC145757	LOC145783	LOC145837	LOC145845	LOC145989	LOC146253	LOC146481	LOC146513	LOC146795	LOC146880	LOC147004	LOC147646	LOC148413	LOC148430	LOC148696	LOC148709	LOC149086	LOC149134	LOC149351	LOC149373	LOC149684	LOC149844	LOC149935	LOC149950	LOC150051	LOC150381	LOC150417	LOC150568	LOC150577	LOC150622	LOC150776	LOC150935	LOC151009	LOC151121	LOC151171	LOC151174	LOC151276	LOC151457	LOC151475	LOC151484	LOC152225	LOC152274	LOC152578	LOC152586	LOC152594	LOC152742	LOC152845	LOC153684	LOC153893	LOC153910	LOC154449	LOC154761	LOC154872	LOC154937	LOC155060	LOC157273	LOC157667	LOC158434	LOC158435	LOC158781	LOC158948	LOC158960	LOC159007	LOC171417	LOC171419	LOC1720	LOC196469	LOC199882	LOC200726	LOC200772	LOC201651	LOC202181	LOC202227	LOC202319	LOC203930	LOC204800	LOC220077	LOC220729	LOC221122	LOC246723	LOC246784	LOC253044	LOC253573	LOC254028	LOC254099	LOC254128	LOC254896	LOC255130	LOC255177	LOC255308	LOC255654	LOC256374	LOC256880	LOC257358	LOC257396	LOC260334	LOC260339	LOC260421	LOC260422	LOC266619	LOC266683	LOC266694	LOC268276	LOC2748	LOC283028	LOC283038	LOC283045	LOC283070	LOC283172	LOC283177	LOC283194	LOC283214	LOC283236	LOC283278	LOC283299	LOC283332	LOC283335	LOC283352	LOC283387	LOC283440	LOC283482	LOC283575	LOC283585	LOC283587	LOC283682	LOC283683	LOC283692	LOC283693	LOC283710	LOC283731	LOC283804	LOC283854	LOC283856	LOC283887	LOC283914	LOC283922	LOC284009	LOC284023	LOC284080	LOC284100	LOC284191	LOC284196	LOC284240	LOC284269	LOC284294	LOC284344	LOC284379	LOC284395	LOC284412	LOC284441	LOC284454	LOC284551	LOC284561	LOC284577	LOC284578	LOC284581	LOC284600	LOC284620	LOC284632	LOC284648	LOC284661	LOC284685	LOC284688	LOC284751	LOC284757	LOC284788	LOC284798	LOC284801	LOC284825	LOC284837	LOC284865	LOC284889	LOC284898	LOC284930	LOC284933	LOC284950	LOC284998	LOC285000	LOC285033	LOC285043	LOC285074	LOC285084	LOC285095	LOC285191	LOC285232	LOC285303	LOC285389	LOC285419	LOC285423	LOC285441	LOC285442	LOC285453	LOC285484	LOC285500	LOC285501	LOC285540	LOC285547	LOC285548	LOC285556	LOC285591	LOC285593	LOC285626	LOC285627	LOC285629	LOC285638	LOC285692	LOC285696	LOC285697	LOC285706	LOC285740	LOC285741	LOC285758	LOC285762	LOC285766	LOC285768	LOC285819	LOC285847	LOC285878	LOC285889	LOC286059	LOC286083	LOC286094	LOC286114	LOC286177	LOC286178	LOC286184	LOC286186	LOC286189	LOC286190	LOC286238	LOC286239	LOC286297	LOC286359	LOC286367	LOC286370	LOC286437	LOC286442	LOC286453	LOC286456	LOC286467	LOC317727	LOC338667	LOC338694	LOC338797	LOC338799	LOC338817	LOC338963	LOC339166	LOC339186	LOC339240	LOC339257	LOC339258	LOC339298	LOC339352	LOC339442	LOC339468	LOC339505	LOC339524	LOC339529	LOC339535	LOC339568	LOC339593	LOC339622	LOC339666	LOC339788	LOC339803	LOC339807	LOC339822	LOC339862	LOC339874	LOC339966	LOC339975	LOC339978	LOC339988	LOC340017	LOC340073	LOC340074	LOC340089	LOC340090	LOC340107	LOC340113	LOC340268	LOC340357	LOC340508	LOC340512	LOC340515	LOC340569	LOC340581	LOC341056	LOC341378	LOC342293	LOC342443	LOC342541	LOC342784	LOC343052	LOC343165	LOC343508	LOC344065	LOC344382	LOC344593	LOC344887	LOC344967	LOC345051	LOC345471	LOC345571	LOC345576	LOC346296	LOC346329	LOC347097	LOC347281	LOC347381	LOC347422	LOC347674	LOC348210	LOC348761	LOC348958	LOC349160	LOC353194	LOC359819	LOC374443	LOC374890	LOC375196	LOC375295	LOC376818	LOC377711	LOC386610	LOC387720	LOC387770	LOC387810	LOC387820	LOC387869	LOC388104	LOC388152	LOC388210	LOC388242	LOC388248	LOC388282	LOC388436	LOC388456	LOC388499	LOC388553	LOC388692	LOC388734	LOC388780	LOC388813	LOC388849	LOC388882	LOC388906	LOC388942	LOC388948	LOC388955	LOC388996	LOC389023	LOC389033	LOC389043	LOC389199	LOC389247	LOC389249	LOC389273	LOC389332	LOC389465	LOC389473	LOC389602	LOC389607	LOC389641	LOC389705	LOC389727	LOC389765	LOC389768	LOC389787	LOC389842	LOC389895	LOC389906	LOC390029	LOC390098	LOC390099	LOC390101	LOC390203	LOC390250	LOC390251	LOC390255	LOC390282	LOC390298	LOC390306	LOC390308	LOC390311	LOC390314	LOC390332	LOC390358	LOC390586	LOC390600	LOC390614	LOC390617	LOC390618	LOC390638	LOC390660	LOC390705	LOC390714	LOC390730	LOC390739	LOC390791	LOC390806	LOC390843	LOC390846	LOC390860	LOC390876	LOC390877	LOC390933	LOC390937	LOC390956	LOC390997	LOC390998	LOC391012	LOC391020	LOC391048	LOC391073	LOC391092	LOC391136	LOC391239	LOC391247	LOC391322	LOC391334	LOC391349	LOC391359	LOC391383	LOC391448	LOC391465	LOC391472	LOC391532	LOC391556	LOC391562	LOC391566	LOC391578	LOC391587	LOC391600	LOC391603	LOC391636	LOC391657	LOC391674	LOC391707	LOC391710	LOC391711	LOC391713	LOC391722	LOC391741	LOC391742	LOC391744	LOC391746	LOC391747	LOC391765	LOC391768	LOC391771	LOC391798	LOC391813	LOC391834	LOC392027	LOC392145	LOC392180	LOC392181	LOC392187	LOC392196	LOC392226	LOC392232	LOC392264	LOC392266	LOC392268	LOC392281	LOC392285	LOC392288	LOC392334	LOC392352	LOC392364	LOC392426	LOC392435	LOC392436	LOC392439	LOC392440	LOC392442	LOC392452	LOC392456	LOC392477	LOC392485	LOC392489	LOC392508	LOC392529	LOC392536	LOC392538	LOC392539	LOC392543	LOC392555	LOC392787	LOC399715	LOC399783	LOC399815	LOC399829	LOC399900	LOC400026	LOC400036	LOC400043	LOC400061	LOC400174	LOC400347	LOC400406	LOC400419	LOC400446	LOC400456	LOC400499	LOC400541	LOC400548	LOC400553	LOC400558	LOC400620	LOC400622	LOC400654	LOC400655	LOC400682	LOC400684	LOC400685	LOC400743	LOC400748	LOC400750	LOC400752	LOC400756	LOC400768	LOC400794	LOC400891	LOC400927	LOC400940	LOC400958	LOC401002	LOC401010	LOC401052	LOC401098	LOC401127	LOC401134	LOC401164	LOC401177	LOC401218	LOC401242	LOC401286	LOC401296	LOC401316	LOC401317	LOC401320	LOC401324	LOC401357	LOC401437	LOC401442	LOC401463	LOC401480	LOC401497	LOC401557	LOC401589	LOC401602	LOC401676	LOC401677	LOC401679	LOC401703	LOC401767	LOC401770	LOC401777	LOC401805	LOC401864	LOC401875	LOC401913	LOC401957	LOC401959	LOC402076	LOC402096	LOC402125	LOC402160	LOC402175	LOC402182	LOC402191	LOC402192	LOC402213	LOC402221	LOC402229	LOC402230	LOC402269	LOC402279	LOC402329	LOC402360	LOC402425	LOC402634	LOC402641	LOC402644	LOC402715	LOC402779	LOC407835	LOC439951	LOC439994	LOC440028	LOC440040	LOC440059	LOC440063	LOC440117	LOC440157	LOC440173	LOC440180	LOC440181	LOC440233	LOC440243	LOC440292	LOC440300	LOC440311	LOC440313	LOC440337	LOC440353	LOC440354	LOC440386	LOC440416	LOC440434	LOC440461	LOC440489	LOC440514	LOC440518	LOC440525	LOC440568	LOC440600	LOC440602	LOC440700	LOC440704	LOC440742	LOC440792	LOC440894	LOC440895	LOC440896	LOC440900	LOC440905	LOC440910	LOC440917	LOC440925	LOC440934	LOC440973	LOC441009	LOC441025	LOC441052	LOC441081	LOC441098	LOC441124	LOC441155	LOC441179	LOC441204	LOC441228	LOC441239	LOC441241	LOC441242	LOC441258	LOC441259	LOC441320	LOC441402	LOC441454	LOC441455	LOC441461	LOC441487	LOC441488	LOC441493	LOC441505	LOC441511	LOC441528	LOC441592	LOC441601	LOC441644	LOC441666	LOC441711	LOC441722	LOC441728	LOC441736	LOC441750	LOC441768	LOC441783	LOC441784	LOC441806	LOC441862	LOC441870	LOC441880	LOC441887	LOC441904	LOC441907	LOC441914	LOC441956	LOC441996	LOC442017	LOC442028	LOC442041	LOC442042	LOC442058	LOC442060	LOC442063	LOC442064	LOC442075	LOC442087	LOC442097	LOC442113	LOC442132	LOC442155	LOC442161	LOC442172	LOC442225	LOC442244	LOC442263	LOC442272	LOC442292	LOC442293	LOC442309	LOC442317	LOC442318	LOC442320	LOC442382	LOC442389	LOC442427	LOC442443	LOC442445	LOC442446	LOC442447	LOC442460	LOC442465	LOC442497	LOC442517	LOC442572	LOC442603	LOC442713	LOC442727	LOC442744	LOC493754	LOC494127	LOC494141	LOC494150	LOC503540	LOC51145	LOC541473	LOC550112	LOC550113	LOC550643	LOC550644	LOC553103	LOC553139	LOC553939	LOC554206	LOC554223	LOC574080	LOC574538	LOC595101	LOC606724	LOC613037	LOC613038	LOC619207	LOC63930	LOC641367	LOC641378	LOC641381	LOC641515	LOC641695	LOC641708	LOC641746	LOC641776	LOC642131	LOC642236	LOC642262	LOC642311	LOC642355	LOC642361	LOC642366	LOC642373	LOC642381	LOC642389	LOC642402	LOC642414	LOC642423	LOC642426	LOC642441	LOC642461	LOC642474	LOC642487	LOC642490	LOC642496	LOC642502	LOC642513	LOC642550	LOC642554	LOC642579	LOC642590	LOC642614	LOC642633	LOC642635	LOC642643	LOC642648	LOC642661	LOC642669	LOC642677	LOC642683	LOC642692	LOC642791	LOC642846	LOC642852	LOC642862	LOC642890	LOC642897	LOC642929	LOC642934	LOC642935	LOC642943	LOC642969	LOC642975	LOC643014	LOC643015	LOC643037	LOC643043	LOC643058	LOC643067	LOC643072	LOC643118	LOC643167	LOC643168	LOC643172	LOC643201	LOC643219	LOC643276	LOC643307	LOC643308	LOC643339	LOC643342	LOC643348	LOC643353	LOC643355	LOC643367	LOC643371	LOC643373	LOC643381	LOC643387	LOC643406	LOC643421	LOC643438	LOC643441	LOC643454	LOC643486	LOC643494	LOC643513	LOC643542	LOC643554	LOC643562	LOC643576	LOC643605	LOC643623	LOC643630	LOC643634	LOC643669	LOC643696	LOC643709	LOC643711	LOC643723	LOC643733	LOC643770	LOC643784	LOC643792	LOC643797	LOC643802	LOC643827	LOC643837	LOC643855	LOC643862	LOC643870	LOC643880	LOC643888	LOC643896	LOC643909	LOC643916	LOC643923	LOC643997	LOC644006	LOC644050	LOC644051	LOC644060	LOC644083	LOC644086	LOC644110	LOC644135	LOC644145	LOC644158	LOC644160	LOC644169	LOC644172	LOC644189	LOC644203	LOC644248	LOC644249	LOC644261	LOC644265	LOC644269	LOC644277	LOC644295	LOC644303	LOC644310	LOC644335	LOC644357	LOC644383	LOC644387	LOC644422	LOC644436	LOC644456	LOC644462	LOC644525	LOC644554	LOC644563	LOC644584	LOC644632	LOC644634	LOC644656	LOC644661	LOC644662	LOC644667	LOC644669	LOC644681	LOC644684	LOC644716	LOC644717	LOC644721	LOC644746	LOC644754	LOC644762	LOC644776	LOC644794	LOC644838	LOC644893	LOC644906	LOC644909	LOC644924	LOC644936	LOC644961	LOC645030	LOC645086	LOC645094	LOC645108	LOC645129	LOC645135	LOC645139	LOC645163	LOC645166	LOC645177	LOC645180	LOC645181	LOC645188	LOC645202	LOC645207	LOC645233	LOC645262	LOC645266	LOC645272	LOC645297	LOC645314	LOC645319	LOC645321	LOC645324	LOC645354	LOC645355	LOC645357	LOC645359	LOC645382	LOC645388	LOC645397	LOC645399	LOC645405	LOC645415	LOC645433	LOC645434	LOC645468	LOC645481	LOC645482	LOC645485	LOC645513	LOC645529	LOC645544	LOC645553	LOC645598	LOC645626	LOC645638	LOC645680	LOC645749	LOC645752	LOC645754	LOC645763	LOC645769	LOC645773	LOC645852	LOC645853	LOC645877	LOC645900	LOC645937	LOC645938	LOC645949	LOC645960	LOC645965	LOC645967	LOC645969	LOC645978	LOC646012	LOC646021	LOC646030	LOC646044	LOC646050	LOC646058	LOC646066	LOC646071	LOC646087	LOC646103	LOC646112	LOC646114	LOC646120	LOC646127	LOC646140	LOC646168	LOC646193	LOC646197	LOC646203	LOC646214	LOC646216	LOC646227	LOC646241	LOC646268	LOC646274	LOC646278	LOC646329	LOC646330	LOC646347	LOC646358	LOC646377	LOC646388	LOC646408	LOC646430	LOC646471	LOC646505	LOC646506	LOC646513	LOC646517	LOC646522	LOC646535	LOC646548	LOC646555	LOC646588	LOC646609	LOC646614	LOC646616	LOC646626	LOC646629	LOC646639	LOC646644	LOC646652	LOC646665	LOC646666	LOC646670	LOC646674	LOC646696	LOC646700	LOC646701	LOC646708	LOC646709	LOC646719	LOC646730	LOC646736	LOC646743	LOC646745	LOC646762	LOC646770	LOC646794	LOC646797	LOC646801	LOC646804	LOC646808	LOC646813	LOC646828	LOC646853	LOC646862	LOC646870	LOC646873	LOC646890	LOC646903	LOC646927	LOC646934	LOC646938	LOC646970	LOC646976	LOC646995	LOC646999	LOC647002	LOC647013	LOC647030	LOC647051	LOC647069	LOC647077	LOC647086	LOC647132	LOC647145	LOC647150	LOC647169	LOC647175	LOC647177	LOC647195	LOC647208	LOC647211	LOC647253	LOC647264	LOC647275	LOC647299	LOC647323	LOC647481	LOC647503	LOC647859	LOC647996	LOC648044	LOC648442	LOC648691	LOC648774	LOC648927	LOC648934	LOC648987	LOC649024	LOC649133	LOC649166	LOC649201	LOC649324	LOC649352	LOC649395	LOC649873	LOC650024	LOC650181	LOC650226	LOC650236	LOC650293	LOC650368	LOC650866	LOC651144	LOC651644	LOC651714	LOC652276	LOC652549	LOC653080	LOC653155	LOC653160	LOC653303	LOC653354	LOC653375	LOC653406	LOC653435	LOC653453	LOC653458	LOC653501	LOC653503	LOC653513	LOC653557	LOC653588	LOC653631	LOC653650	LOC653653	LOC653698	LOC653707	LOC653712	LOC653786	LOC653924	LOC654338	LOC654342	LOC654433	LOC654841	LOC677762	LOC692246	LOC723805	LOC724060	LOC724065	LOC724084	LOC724085	LOC724104	LOC724105	LOC727681	LOC727709	LOC727710	LOC727713	LOC727751	LOC727803	LOC727838	LOC727874	LOC727884	LOC727896	LOC727914	LOC727919	LOC727924	LOC727930	LOC727944	LOC727947	LOC727964	LOC727967	LOC727978	LOC727980	LOC727982	LOC727993	LOC728024	LOC728026	LOC728034	LOC728040	LOC728048	LOC728056	LOC728084	LOC728095	LOC728098	LOC728114	LOC728138	LOC728158	LOC728175	LOC728195	LOC728228	LOC728290	LOC728307	LOC728323	LOC728333	LOC728344	LOC728366	LOC728376	LOC728392	LOC728407	LOC728416	LOC728417	LOC728424	LOC728431	LOC728433	LOC728452	LOC728463	LOC728470	LOC728477	LOC728485	LOC728488	LOC728499	LOC728503	LOC728506	LOC728519	LOC728524	LOC728526	LOC728533	LOC728535	LOC728537	LOC728540	LOC728549	LOC728554	LOC728575	LOC728586	LOC728587	LOC728602	LOC728606	LOC728611	LOC728613	LOC728637	LOC728667	LOC728675	LOC728688	LOC728715	LOC728716	LOC728728	LOC728730	LOC728739	LOC728743	LOC728752	LOC728755	LOC728763	LOC728769	LOC728805	LOC728807	LOC728811	LOC728813	LOC728815	LOC728819	LOC728825	LOC728853	LOC728875	LOC728920	LOC728931	LOC728947	LOC728975	LOC728989	LOC728996	LOC729020	LOC729040	LOC729041	LOC729056	LOC729057	LOC729080	LOC729083	LOC729086	LOC729101	LOC729121	LOC729126	LOC729141	LOC729159	LOC729162	LOC729164	LOC729173	LOC729176	LOC729177	LOC729200	LOC729217	LOC729218	LOC729222	LOC729224	LOC729248	LOC729291	LOC729296	LOC729307	LOC729313	LOC729316	LOC729317	LOC729334	LOC729356	LOC729409	LOC729444	LOC729458	LOC729461	LOC729466	LOC729496	LOC729497	LOC729506	LOC729532	LOC729557	LOC729574	LOC729587	LOC729603	LOC729609	LOC729630	LOC729652	LOC729654	LOC729658	LOC729668	LOC729674	LOC729683	LOC729707	LOC729732	LOC729737	LOC729739	LOC729770	LOC729774	LOC729800	LOC729815	LOC729835	LOC729839	LOC729856	LOC729859	LOC729867	LOC729870	LOC729887	LOC729900	LOC729911	LOC729930	LOC729941	LOC729945	LOC729950	LOC729960	LOC729966	LOC729970	LOC729973	LOC729978	LOC729987	LOC729998	LOC729999	LOC730021	LOC730043	LOC730069	LOC730076	LOC730100	LOC730101	LOC730102	LOC730110	LOC730129	LOC730139	LOC730144	LOC730153	LOC730159	LOC730183	LOC730222	LOC730227	LOC730234	LOC730256	LOC730257	LOC730268	LOC730338	LOC730668	LOC730792	LOC730811	LOC730974	LOC731157	LOC731223	LOC731275	LOC731424	LOC731631	LOC731755	LOC731779	LOC732229	LOC732265	LOC732538	LOC751602	LOC751603	LOC751837	LOC768086	LOC777650	LOC780780	LOC79015	LOC791091	LOC791092	LOC791093	LOC791095	LOC791096	LOC791097	LOC791098	LOC791099	LOC791126	LOC80154	LOC81691	LOC84931	LOC89844	LOC90246	LOC90784	LOC90834	LOC91450	LOC91548	LOC92249	LOC93202	LOC93432	LOC93463	LOC93622	LOC96610	LOH12CR1	LOH12CR2	LONP1	LONP2	LONRF1	LONRF2	LONRF2P1	LONRF2P2	LONRF3	LOR	LOX	LOXHD1	LOXL1	LOXL1-AS1	LOXL2	LOXL3	LOXL4	LPA	LPAL2	LPAR1	LPAR2	LPAR3	LPAR4	LPAR5	LPAR6	LPCAT1	LPCAT2	LPCAT2BP	LPCAT3	LPCAT4	LPGAT1	LPGAT1P1	LPHN1	LPHN2	LPHN3	LPIN1	LPIN2	LPIN3	LPL	LPO	LPP	LPP-AS2	LPPR1	LPPR2	LPPR3	LPPR4	LPPR5	LPXN	LRAT	LRBA	LRCH1	LRCH2	LRCH3	LRCH4	LRCOL1	LRFN1	LRFN2	LRFN3	LRFN4	LRFN5	LRG1	LRGUK	LRIF1	LRIG1	LRIG2	LRIG3	LRIT1	LRIT2	LRIT3	LRMP	LRP1	LRP10	LRP11	LRP12	LRP1B	LRP2	LRP2BP	LRP3	LRP4	LRP4-AS1	LRP5	LRP5L	LRP6	LRP8	LRPAP1	LRPPRC	LRR1	LRRC1	LRRC10	LRRC10B	LRRC14	LRRC14B	LRRC15	LRRC16A	LRRC16B	LRRC17	LRRC18	LRRC19	LRRC2	LRRC2-AS1	LRRC20	LRRC23	LRRC24	LRRC25	LRRC26	LRRC27	LRRC28	LRRC29	LRRC3	LRRC3-AS1	LRRC30	LRRC31	LRRC32	LRRC34	LRRC36	LRRC37A	LRRC37A10P	LRRC37A11P	LRRC37A16P	LRRC37A17P	LRRC37A2	LRRC37A3	LRRC37A4P	LRRC37A5P	LRRC37A6P	LRRC37A7P	LRRC37A8P	LRRC37A9P	LRRC37B	LRRC37BP1	LRRC38	LRRC39	LRRC3B	LRRC3C	LRRC3DN	LRRC4	LRRC40	LRRC41	LRRC42	LRRC43	LRRC45	LRRC46	LRRC47	LRRC48	LRRC49	LRRC4B	LRRC4C	LRRC52	LRRC55	LRRC56	LRRC57	LRRC58	LRRC59	LRRC6	LRRC61	LRRC63	LRRC66	LRRC69	LRRC7	LRRC70	LRRC71	LRRC72	LRRC73	LRRC8A	LRRC8B	LRRC8C	LRRC8D	LRRC8E	LRRC9	LRRCC1	LRRD1	LRRFIP1	LRRFIP1P1	LRRFIP2	LRRIQ1	LRRIQ3	LRRIQ4	LRRK1	LRRK2	LRRN1	LRRN2	LRRN3	LRRN4	LRRN4CL	LRRTM1	LRRTM2	LRRTM3	LRRTM4	LRSAM1	LRTM1	LRTM2	LRTOMT	LRWD1	LSAMP	LSG1	LSM1	LSM10	LSM11	LSM12	LSM12P1	LSM14A	LSM14B	LSM2	LSM3	LSM3P1	LSM3P2	LSM3P3	LSM3P4	LSM3P5	LSM4	LSM5	LSM6	LSM6P1	LSM6P2	LSM7	LSMD1	LSMEM1	LSMEM2	LSP1	LSP1P1	LSP1P2	LSP1P3	LSR	LSS	LST1	LTA	LTA4H	LTB	LTB4R	LTB4R2	LTBP1	LTBP2	LTBP3	LTBP4	LTBR	LTC4S	LTF	LTK	LTN1	LTV1	LTV1P1	LUC7L	LUC7L2	LUC7L3	LUC7L3P1	LUCAT1	LUM	LURAP1	LURAP1L	LUZP1	LUZP2	LUZP4	LUZP6	LXN	LY6D	LY6E	LY6G5B	LY6G5C	LY6G6C	LY6G6D	LY6G6E	LY6G6F	LY6H	LY6K	LY75	LY75-CD302	LY86	LY86-AS1	LY9	LY96	LYAR	LYG1	LYG2	LYL1	LYN	LYNX1	LYPD1	LYPD2	LYPD3	LYPD4	LYPD5	LYPD6	LYPD6B	LYPD8	LYPLA1	LYPLA1P1	LYPLA1P2	LYPLA1P3	LYPLA2	LYPLA2P1	LYPLAL1	LYRM1	LYRM2	LYRM4	LYRM5	LYRM7	LYRM9	LYSMD1	LYSMD2	LYSMD3	LYSMD4	LYST	LYVE1	LYZ	LYZL1	LYZL2	LYZL4	LYZL6	LZIC	LZTFL1	LZTR1	LZTS1	LZTS1-AS1	LZTS2	LZTS3	M1AP	M6PR	MAATS1	MAB21L1	MAB21L2	MAB21L3	MACC1	MACC1-AS1	MACF1	MACROD1	MACROD2	MACROD2-AS1	MAD1L1	MAD2L1	MAD2L1BP	MAD2L1P1	MAD2L2	MADCAM1	MADD	MAEA	MAEL	MAF	MAF1	MAFA	MAFB	MAFF	MAFG	MAFG-AS1	MAFK	MAG	MAGEA1	MAGEA10	MAGEA10-MAGEA5	MAGEA11	MAGEA12	MAGEA13P	MAGEA2	MAGEA2B	MAGEA3	MAGEA4	MAGEA5	MAGEA6	MAGEA7P	MAGEA8	MAGEA8-AS1	MAGEA9	MAGEA9B	MAGEB1	MAGEB10	MAGEB16	MAGEB17	MAGEB18	MAGEB2	MAGEB3	MAGEB4	MAGEB5	MAGEB6	MAGEB6P1	MAGEC1	MAGEC2	MAGEC3	MAGED1	MAGED2	MAGED4	MAGED4B	MAGEE1	MAGEE2	MAGEF1	MAGEH1	MAGEL2	MAGI1	MAGI1-AS1	MAGI1-IT1	MAGI2	MAGI2-AS2	MAGI2-AS3	MAGI3	MAGIX	MAGOH	MAGOH2	MAGOH3P	MAGOHB	MAGT1	MAK	MAK16	MAL	MAL2	MALAT1	MALL	MALSU1	MALT1	MAMDC2	MAMDC2-AS1	MAMDC4	MAML1	MAML2	MAML3	MAMLD1	MAMSTR	MAN1A1	MAN1A2	MAN1B1	MAN1B1-AS1	MAN1C1	MAN2A1	MAN2A2	MAN2B1	MAN2B2	MAN2C1	MANBA	MANBAL	MANEA	MANEAL	MANF	MANSC1	MANSC4	MAOA	MAOB	MAP10	MAP1A	MAP1B	MAP1LC3A	MAP1LC3B	MAP1LC3B2	MAP1LC3C	MAP1LC3P	MAP1S	MAP2	MAP2K1	MAP2K1P1	MAP2K2	MAP2K3	MAP2K4	MAP2K4P1	MAP2K5	MAP2K6	MAP2K7	MAP3K1	MAP3K10	MAP3K11	MAP3K12	MAP3K13	MAP3K14	MAP3K14-AS1	MAP3K15	MAP3K19	MAP3K2	MAP3K3	MAP3K4	MAP3K5	MAP3K6	MAP3K7	MAP3K7CL	MAP3K8	MAP3K9	MAP4	MAP4K1	MAP4K2	MAP4K3	MAP4K4	MAP4K5	MAP6	MAP6D1	MAP7	MAP7D1	MAP7D2	MAP7D3	MAP9	MAPK1	MAPK10	MAPK11	MAPK12	MAPK13	MAPK14	MAPK15	MAPK1IP1L	MAPK3	MAPK4	MAPK6	MAPK6PS1	MAPK6PS2	MAPK6PS3	MAPK6PS4	MAPK6PS5	MAPK6PS6	MAPK7	MAPK8	MAPK8IP1	MAPK8IP2	MAPK8IP3	MAPK8IPP	MAPK9	MAPKAP1	MAPKAPK2	MAPKAPK3	MAPKAPK5	MAPKAPK5-AS1	MAPKAPK5P1	MAPKBP1	MAPRE1	MAPRE1P1	MAPRE1P2	MAPRE1P3	MAPRE2	MAPRE3	MAPT	MAPT-AS1	MAPT-IT1	1-Mar	2-Mar	1-Mar	10-Mar	11-Mar	2-Mar	3-Mar	4-Mar	5-Mar	6-Mar	7-Mar	8-Mar	9-Mar	MARCKS	MARCKSL1	MARCKSL1P1	MARCKSL1P2	MARCKSP1	MARCO	MARK1	MARK2	MARK2P1	MARK2P10	MARK2P11	MARK2P12	MARK2P13	MARK2P14	MARK2P15	MARK2P16	MARK2P2	MARK2P3	MARK2P4	MARK2P5	MARK2P6	MARK2P7	MARK2P8	MARK2P9	MARK3	MARK4	MARS	MARS2	MARVELD1	MARVELD2	MARVELD3	MAS1	MAS1L	MAS1LP1	MASP1	MASP2	MAST1	MAST2	MAST3	MAST4	MASTL	MAT1A	MAT2A	MAT2B	MATK	MATN1	MATN1-AS1	MATN2	MATN3	MATN4	MATR3	MAU2	MAVS	MAX	MAZ	MB	MB21D1	MB21D2	MBD1	MBD2	MBD3	MBD3L1	MBD3L2	MBD3L3	MBD3L4	MBD3L5	MBD4	MBD5	MBD6	MBIP	MBL1P	MBL2	MBL3P	MBLAC1	MBLAC2	MBNL1	MBNL1-AS1	MBNL2	MBNL3	MBOAT1	MBOAT2	MBOAT4	MBOAT7	MBP	MBTD1	MBTPS1	MBTPS2	MC1R	MC2R	MC3R	MC4R	MC5R	MCAM	MCAT	MCC	MCCC1	MCCC2	MCCD1	MCCD1P1	MCCD1P2	MCEE	MCF2	MCF2L	MCF2L-AS1	MCF2L2	MCFD2	MCFD2P1	MCHR1	MCHR2	MCHR2-AS1	MCIDAS	MCL1	MCM10	MCM2	MCM3	MCM3AP	MCM3AP-AS1	MCM4	MCM5	MCM6	MCM7	MCM8	MCM9	MCMBP	MCMDC2	MCOLN1	MCOLN2	MCOLN3	MCPH1	MCRS1	MCTP1	MCTP2	MCTS1	MCU	MCUR1	MDC1	MDFI	MDFIC	MDGA1	MDGA2	MDH1	MDH1B	MDH2	MDK	MDM1	MDM2	MDM4	MDN1	MDP1	MDS2	ME1	ME2	ME3	MEA1	MEAF6	MEAF6P1	MECOM	MECP2	MECR	MED1	MED10	MED11	MED12	MED12L	MED13	MED13L	MED13P1	MED14	MED14P1	MED15	MED15P1	MED15P4	MED15P5	MED15P6	MED15P7	MED16	MED17	MED18	MED19	MED20	MED21	MED22	MED23	MED24	MED25	MED26	MED27	MED28	MED28P1	MED28P3	MED28P4	MED28P7	MED28P8	MED29	MED30	MED31	MED4	MED4-AS1	MED6	MED6P1	MED7	MED8	MED9	MEDAG	MEF2A	MEF2AP1	MEF2B	MEF2BNB	MEF2BNB-MEF2B	MEF2C	MEF2D	MEFV	MEG3	MEG8	MEG9	MEGF10	MEGF11	MEGF6	MEGF8	MEGF9	MEI1	MEIG1	MEIOB	MEIS1	MEIS1-AS2	MEIS1-AS3	MEIS2	MEIS3	MEIS3P1	MEIS3P2	MELK	MEMO1	MEMO1P1	MEMO1P2	MEMO1P3	MEMO1P4	MEN1	MEOX1	MEOX2	MEP1A	MEP1AP1	MEP1AP2	MEP1AP3	MEP1AP4	MEP1B	MEPCE	MEPE	MERTK	MESDC1	MESDC2	MESP1	MESP2	MEST	MESTIT1	MESTP1	MESTP2	MESTP3	MESTP4	MET	METAP1	METAP1D	METAP2	METRN	METRNL	METTL1	METTL10	METTL11B	METTL12	METTL13	METTL14	METTL15	METTL15P1	METTL15P2	METTL15P3	METTL16	METTL17	METTL18	METTL20	METTL21A	METTL21AP1	METTL21B	METTL21C	METTL21D	METTL21EP	METTL22	METTL23	METTL24	METTL25	METTL2A	METTL2B	METTL3	METTL4	METTL5	METTL6	METTL7A	METTL7AP1	METTL7B	METTL8	METTL9	MEX3A	MEX3B	MEX3C	MEX3D	MFAP1	MFAP1P1	MFAP2	MFAP3	MFAP3L	MFAP4	MFAP5	MFF	MFGE8	MFHAS1	MFI2	MFI2-AS1	MFN1	MFN2	MFNG	MFRP	MFSD1	MFSD10	MFSD11	MFSD12	MFSD2A	MFSD2B	MFSD3	MFSD4	MFSD5	MFSD6	MFSD6L	MFSD7	MFSD8	MFSD9	MGA	MGAM	MGARP	MGAT1	MGAT2	MGAT3	MGAT4A	MGAT4B	MGAT4C	MGAT5	MGAT5B	MGC12916	MGC15885	MGC16025	MGC16142	MGC16275	MGC21881	MGC27345	MGC27382	MGC2752	MGC2848	MGC2889	MGC32805	MGC34034	MGC34796	MGC34800	MGC39372	MGC39545	MGC42157	MGC45800	MGC45922	MGC57346	MGC72080	MGEA5	MGLL	MGME1	MGMT	MGP	MGRN1	MGST1	MGST2	MGST3	MIA	MIA-RAB4B	MIA2	MIA3	MIAT	MIB1	MIB2	MICA	MICAL1	MICAL2	MICAL3	MICALCL	MICALL1	MICALL2	MICB	MICC	MICD	MICE	MICF	MICG	MICU1	MICU2	MICU3	MID1	MID1IP1	MID2	MIDN	MIEN1	MIER1	MIER2	MIER3	MIF	MIF4GD	MIIP	MILR1	MIMT1	MINA	MINK1	MINOS1	MINOS1-NBL1	MINOS1P1	MINOS1P2	MINOS1P3	MINOS1P4	MINPP1	MIOS	MIOX	MIP	MIPEP	MIPEPP1	MIPEPP2	MIPEPP3	MIPOL1	MIR1-1	MIR1-2	MIR100	MIR100HG	MIR101-1	MIR101-2	MIR103A1	MIR103A2	MIR103B1	MIR103B2	MIR105-1	MIR105-2	MIR106A	MIR106B	MIR107	MIR10A	MIR10B	MIR1178	MIR1179	MIR1180	MIR1181	MIR1182	MIR1183	MIR1184-1	MIR1184-2	MIR1184-3	MIR1185-1	MIR1185-2	MIR1193	MIR1197	MIR1200	MIR1202	MIR1203	MIR1204	MIR1205	MIR1206	MIR1207	MIR1208	MIR122	MIR1224	MIR1225	MIR1226	MIR1227	MIR1228	MIR1229	MIR1231	MIR1233-1	MIR1233-2	MIR1234	MIR1236	MIR1237	MIR1238	MIR124-1	MIR124-2	MIR124-3	MIR1243	MIR1244-1	MIR1244-2	MIR1244-3	MIR1245A	MIR1245B	MIR1246	MIR1247	MIR1249	MIR1250	MIR1251	MIR1252	MIR1253	MIR1254-1	MIR1254-2	MIR1255A	MIR1255B1	MIR1255B2	MIR1256	MIR1257	MIR1258	MIR125A	MIR125B1	MIR125B2	MIR126	MIR1260A	MIR1260B	MIR1261	MIR1262	MIR1263	MIR1264	MIR1265	MIR1266	MIR1267	MIR1268A	MIR1268B	MIR1269A	MIR1269B	MIR127	MIR1270-1	MIR1270-2	MIR1271	MIR1272	MIR1273A	MIR1273C	MIR1273D	MIR1273F	MIR1273G	MIR1275	MIR1276	MIR1277	MIR1278	MIR1279	MIR128-1	MIR128-2	MIR1281	MIR1282	MIR1283-1	MIR1283-2	MIR1284	MIR1285-1	MIR1285-2	MIR1286	MIR1287	MIR1288	MIR1289-1	MIR1289-2	MIR129-1	MIR129-2	MIR1290	MIR1292	MIR1293	MIR1294	MIR1295A	MIR1295B	MIR1296	MIR1297	MIR1298	MIR1299	MIR1301	MIR1302-1	MIR1302-10	MIR1302-11	MIR1302-2	MIR1302-3	MIR1302-4	MIR1302-5	MIR1302-6	MIR1302-7	MIR1302-8	MIR1302-9	MIR1303	MIR1304	MIR1305	MIR1306	MIR1307	MIR130A	MIR130B	MIR132	MIR1321	MIR1322	MIR1323	MIR1324	MIR133A1	MIR133A2	MIR133B	MIR134	MIR1343	MIR135A1	MIR135A2	MIR135B	MIR136	MIR137	MIR137HG	MIR138-1	MIR138-2	MIR139	MIR140	MIR141	MIR142	MIR143	MIR143HG	MIR144	MIR145	MIR1468	MIR1469	MIR146A	MIR146B	MIR1470	MIR1471	MIR147A	MIR147B	MIR148A	MIR148B	MIR149	MIR150	MIR151A	MIR151B	MIR152	MIR153-1	MIR153-2	MIR1537	MIR1538	MIR1539	MIR154	MIR155	MIR155HG	MIR1587	MIR15A	MIR15B	MIR16-1	MIR16-2	MIR17	MIR17HG	MIR181A1	MIR181A1HG	MIR181A2	MIR181A2HG	MIR181B1	MIR181B2	MIR181C	MIR181D	MIR182	MIR1825	MIR1827	MIR183	MIR184	MIR185	MIR186	MIR187	MIR188	MIR18A	MIR18B	MIR1908	MIR1909	MIR190A	MIR190B	MIR191	MIR1910	MIR1911	MIR1912	MIR1913	MIR1914	MIR1915	MIR192	MIR193A	MIR193B	MIR194-1	MIR194-2	MIR195	MIR196A1	MIR196A2	MIR196B	MIR197	MIR1972-1	MIR1972-2	MIR1973	MIR1976	MIR198	MIR199A1	MIR199A2	MIR199B	MIR19A	MIR19B1	MIR19B2	MIR200A	MIR200B	MIR200C	MIR202	MIR203	MIR204	MIR205	MIR2052	MIR2053	MIR2054	MIR205HG	MIR206	MIR208A	MIR208B	MIR20A	MIR20B	MIR21	MIR210	MIR210HG	MIR211	MIR2110	MIR2113	MIR2114	MIR2115	MIR2116	MIR2117	MIR212	MIR214	MIR215	MIR216A	MIR216B	MIR217	MIR218-1	MIR218-2	MIR219-1	MIR219-2	MIR22	MIR221	MIR222	MIR223	MIR224	MIR2276	MIR2277	MIR2278	MIR22HG	MIR2355	MIR2392	MIR23A	MIR23B	MIR23C	MIR24-1	MIR24-2	MIR2467	MIR25	MIR2681	MIR2682	MIR26A1	MIR26A2	MIR26B	MIR27A	MIR27B	MIR28	MIR2861	MIR2909	MIR296	MIR2964A	MIR297	MIR298	MIR299	MIR29A	MIR29B1	MIR29B2	MIR29C	MIR300	MIR301A	MIR301B	MIR302A	MIR302B	MIR302C	MIR302D	MIR302E	MIR302F	MIR3064	MIR3065	MIR3074	MIR30A	MIR30B	MIR30C1	MIR30C2	MIR30D	MIR30E	MIR31	MIR3115	MIR3116-1	MIR3116-2	MIR3117	MIR3118-1	MIR3118-2	MIR3118-3	MIR3118-4	MIR3118-5	MIR3118-6	MIR3119-1	MIR3119-2	MIR3120	MIR3121	MIR3122	MIR3123	MIR3124	MIR3125	MIR3126	MIR3127	MIR3128	MIR3129	MIR3130-1	MIR3130-2	MIR3131	MIR3132	MIR3133	MIR3134	MIR3135A	MIR3135B	MIR3136	MIR3137	MIR3138	MIR3139	MIR3140	MIR3141	MIR3142	MIR3143	MIR3144	MIR3145	MIR3146	MIR3147	MIR3148	MIR3150A	MIR3150B	MIR3151	MIR3152	MIR3153	MIR3154	MIR3155A	MIR3155B	MIR3156-1	MIR3156-2	MIR3156-3	MIR3157	MIR3158-1	MIR3158-2	MIR3159	MIR3160-1	MIR3160-2	MIR3161	MIR3162	MIR3163	MIR3164	MIR3165	MIR3166	MIR3167	MIR3168	MIR3169	MIR3170	MIR3173	MIR3174	MIR3175	MIR3176	MIR3177	MIR3178	MIR3179-1	MIR3179-2	MIR3179-3	MIR3180-1	MIR3180-2	MIR3180-3	MIR3180-4	MIR3180-5	MIR3182	MIR3183	MIR3184	MIR3185	MIR3186	MIR3187	MIR3188	MIR3189	MIR3190	MIR3191	MIR3192	MIR3193	MIR3194	MIR3196	MIR3197	MIR3198-1	MIR3198-2	MIR3199-1	MIR3199-2	MIR31HG	MIR32	MIR3200	MIR3201	MIR3202-1	MIR3202-2	MIR320A	MIR320B1	MIR320B2	MIR320C1	MIR320C2	MIR320D1	MIR320D2	MIR320E	MIR323A	MIR323B	MIR324	MIR325	MIR326	MIR328	MIR329-1	MIR329-2	MIR330	MIR331	MIR335	MIR337	MIR338	MIR339	MIR33A	MIR33B	MIR340	MIR342	MIR345	MIR346	MIR34A	MIR34B	MIR34C	MIR3529	MIR3545	MIR3591	MIR3605	MIR3606	MIR3607	MIR3609	MIR361	MIR3610	MIR3611	MIR3612	MIR3613	MIR3614	MIR3615	MIR3616	MIR3617	MIR3618	MIR3619	MIR362	MIR3620	MIR3621	MIR3622A	MIR3622B	MIR363	MIR3646	MIR3648-2	MIR3649	MIR3650	MIR3651	MIR3652	MIR3653	MIR3654	MIR3655	MIR3656	MIR3657	MIR3658	MIR3659	MIR365A	MIR365B	MIR3660	MIR3661	MIR3662	MIR3663	MIR3664	MIR3665	MIR3666	MIR3667	MIR3668	MIR367	MIR3670-1	MIR3670-2	MIR3671	MIR3672	MIR3674	MIR3675	MIR3677	MIR3678	MIR3679	MIR3680-1	MIR3680-2	MIR3681	MIR3682	MIR3683	MIR3684	MIR3685	MIR3686	MIR3687-2	MIR3688-1	MIR3688-2	MIR3689A	MIR3689B	MIR3689C	MIR3689D1	MIR3689D2	MIR3689E	MIR3689F	MIR369	MIR3690_1	MIR3690_2	MIR3691	MIR3692	MIR370	MIR3713	MIR3714	MIR371A	MIR371B	MIR372	MIR373	MIR374A	MIR374B	MIR374C	MIR375	MIR376A1	MIR376A2	MIR376B	MIR376C	MIR377	MIR378A	MIR378B	MIR378C	MIR378D1	MIR378D2	MIR378E	MIR378F	MIR378G	MIR378H	MIR378I	MIR379	MIR380	MIR381	MIR382	MIR383	MIR384	MIR3907	MIR3908	MIR3909	MIR3910-1	MIR3910-2	MIR3911	MIR3912	MIR3913-1	MIR3913-2	MIR3914-1	MIR3914-2	MIR3915	MIR3916	MIR3917	MIR3918	MIR3919	MIR3920	MIR3921	MIR3922	MIR3923	MIR3924	MIR3925	MIR3926-1	MIR3926-2	MIR3927	MIR3928	MIR3929	MIR3934	MIR3935	MIR3936	MIR3937	MIR3938	MIR3939	MIR3940	MIR3941	MIR3942	MIR3943	MIR3944	MIR3945	MIR3960	MIR3972	MIR3973	MIR3974	MIR3975	MIR3976	MIR3977	MIR3978	MIR409	MIR410	MIR411	MIR412	MIR421	MIR422A	MIR423	MIR424	MIR425	MIR4251	MIR4252	MIR4253	MIR4254	MIR4255	MIR4256	MIR4257	MIR4258	MIR4260	MIR4261	MIR4262	MIR4263	MIR4264	MIR4265	MIR4266	MIR4267	MIR4268	MIR4269	MIR4270	MIR4271	MIR4272	MIR4273	MIR4274	MIR4275	MIR4276	MIR4277	MIR4278	MIR4279	MIR4280	MIR4281	MIR4282	MIR4283-1	MIR4283-2	MIR4284	MIR4285	MIR4286	MIR4287	MIR4288	MIR4289	MIR429	MIR4290	MIR4291	MIR4292	MIR4293	MIR4294	MIR4295	MIR4296	MIR4297	MIR4298	MIR4299	MIR4300	MIR4301	MIR4302	MIR4303	MIR4304	MIR4305	MIR4306	MIR4307	MIR4308	MIR4309	MIR431	MIR4310	MIR4311	MIR4312	MIR4313	MIR4314	MIR4315-1	MIR4315-2	MIR4316	MIR4317	MIR4318	MIR4319	MIR432	MIR4320	MIR4321	MIR4322	MIR4323	MIR4324	MIR4325	MIR4326	MIR4327	MIR4328	MIR4329	MIR433	MIR4330	MIR4417	MIR4418	MIR4419A	MIR4419B	MIR4420	MIR4421	MIR4422	MIR4423	MIR4424	MIR4425	MIR4426	MIR4427	MIR4428	MIR4429	MIR4430	MIR4431	MIR4432	MIR4433	MIR4434	MIR4435-1	MIR4435-1HG	MIR4435-2	MIR4436A	MIR4436B1	MIR4436B2	MIR4437	MIR4438	MIR4439	MIR4440	MIR4441	MIR4442	MIR4443	MIR4444-1	MIR4445	MIR4446	MIR4447	MIR4448	MIR4449	MIR4450	MIR4451	MIR4452	MIR4453	MIR4454	MIR4455	MIR4456	MIR4457	MIR4458	MIR4458HG	MIR4459	MIR4460	MIR4461	MIR4462	MIR4463	MIR4464	MIR4465	MIR4466	MIR4467	MIR4468	MIR4469	MIR4470	MIR4471	MIR4472-1	MIR4472-2	MIR4473	MIR4474	MIR4475	MIR4476	MIR4477B	MIR4478	MIR4479	MIR448	MIR4480	MIR4481	MIR4482-1	MIR4483	MIR4484	MIR4485	MIR4486	MIR4487	MIR4488	MIR4489	MIR4490	MIR4491	MIR4492	MIR4493	MIR4494	MIR4495	MIR4496	MIR4497	MIR4498	MIR4499	MIR449A	MIR449B	MIR449C	MIR4500	MIR4500HG	MIR4501	MIR4502	MIR4503	MIR4504	MIR4505	MIR4506	MIR4507	MIR4508	MIR4509-1	MIR4509-2	MIR4509-3	MIR450A1	MIR450A2	MIR450B	MIR4510	MIR4511	MIR4512	MIR4513	MIR4514	MIR4515	MIR4516	MIR4517	MIR4518	MIR4519	MIR451A	MIR451B	MIR452	MIR4520A	MIR4520B	MIR4521	MIR4522	MIR4523	MIR4524A	MIR4524B	MIR4525	MIR4526	MIR4527	MIR4529	MIR4530	MIR4531	MIR4532	MIR4533	MIR4534	MIR4535	MIR4536-1	MIR454	MIR4540	MIR455	MIR4632	MIR4633	MIR4634	MIR4635	MIR4636	MIR4637	MIR4638	MIR4639	MIR4640	MIR4641	MIR4642	MIR4643	MIR4644	MIR4645	MIR4646	MIR4647	MIR4648	MIR4649	MIR4650-1	MIR4650-2	MIR4651	MIR4652	MIR4653	MIR4654	MIR4655	MIR4656	MIR4657	MIR4658	MIR4659A	MIR4659B	MIR4660	MIR4661	MIR4662A	MIR4662B	MIR4663	MIR4664	MIR4665	MIR4666A	MIR4666B	MIR4667	MIR4668	MIR4669	MIR4670	MIR4671	MIR4672	MIR4673	MIR4674	MIR4675	MIR4676	MIR4677	MIR4678	MIR4679-1	MIR4679-2	MIR4680	MIR4681	MIR4682	MIR4683	MIR4684	MIR4685	MIR4686	MIR4687	MIR4688	MIR4689	MIR4690	MIR4691	MIR4692	MIR4693	MIR4694	MIR4695	MIR4696	MIR4697	MIR4697HG	MIR4698	MIR4699	MIR4700	MIR4701	MIR4703	MIR4704	MIR4705	MIR4706	MIR4707	MIR4708	MIR4709	MIR4710	MIR4711	MIR4712	MIR4713	MIR4714	MIR4715	MIR4716	MIR4717	MIR4718	MIR4719	MIR4720	MIR4721	MIR4722	MIR4723	MIR4724	MIR4725	MIR4726	MIR4727	MIR4728	MIR4729	MIR4730	MIR4731	MIR4732	MIR4733	MIR4734	MIR4735	MIR4736	MIR4737	MIR4738	MIR4739	MIR4740	MIR4741	MIR4742	MIR4743	MIR4744	MIR4745	MIR4746	MIR4747	MIR4748	MIR4749	MIR4750	MIR4751	MIR4752	MIR4753	MIR4754	MIR4755	MIR4756	MIR4757	MIR4758	MIR4759	MIR4760	MIR4761	MIR4762	MIR4763	MIR4764	MIR4765	MIR4766	MIR4767	MIR4768	MIR4769	MIR4770	MIR4771-1	MIR4771-2	MIR4772	MIR4773-1	MIR4773-2	MIR4774	MIR4775	MIR4776-1	MIR4776-2	MIR4777	MIR4778	MIR4779	MIR4780	MIR4781	MIR4782	MIR4783	MIR4784	MIR4785	MIR4786	MIR4787	MIR4788	MIR4789	MIR4790	MIR4791	MIR4792	MIR4793	MIR4794	MIR4795	MIR4796	MIR4797	MIR4798	MIR4799	MIR4800	MIR4801	MIR4802	MIR4803	MIR4804	MIR483	MIR484	MIR485	MIR486	MIR487A	MIR487B	MIR488	MIR489	MIR490	MIR491	MIR492	MIR493	MIR494	MIR495	MIR496	MIR497	MIR497HG	MIR498	MIR4999	MIR499A	MIR499B	MIR5000	MIR5001	MIR5002	MIR5003	MIR5004	MIR5006	MIR5007	MIR5008	MIR5009	MIR500A	MIR500B	MIR501	MIR5010	MIR5011	MIR502	MIR503	MIR503HG	MIR504	MIR5047	MIR505	MIR506	MIR507	MIR508	MIR5087	MIR5088	MIR5089	MIR509-1	MIR509-2	MIR509-3	MIR5090	MIR5091	MIR5092	MIR5093	MIR5094	MIR5095	MIR5096	MIR510	MIR5100	MIR511-1	MIR512-1	MIR512-2	MIR513A1	MIR513A2	MIR513B	MIR513C	MIR514A1	MIR514A2	MIR514A3	MIR514B	MIR515-1	MIR515-2	MIR516A1	MIR516A2	MIR516B1	MIR516B2	MIR517A	MIR517B	MIR517C	MIR5186	MIR5187	MIR5188	MIR5189	MIR518A1	MIR518A2	MIR518B	MIR518C	MIR518D	MIR518E	MIR518F	MIR5190	MIR5191	MIR5192	MIR5193	MIR5194	MIR5196	MIR5197	MIR519A1	MIR519A2	MIR519B	MIR519C	MIR519D	MIR519E	MIR520A	MIR520B	MIR520C	MIR520D	MIR520E	MIR520F	MIR520G	MIR520H	MIR521-1	MIR521-2	MIR522	MIR523	MIR524	MIR525	MIR526A1	MIR526A2	MIR526B	MIR527	MIR532	MIR539	MIR541	MIR542	MIR543	MIR544A	MIR544B	MIR545	MIR548A1	MIR548A2	MIR548A3	MIR548AA1	MIR548AA2	MIR548AB	MIR548AC	MIR548AD	MIR548AE1	MIR548AE2	MIR548AG1	MIR548AG2	MIR548AH	MIR548AI	MIR548AJ1	MIR548AJ2	MIR548AK	MIR548AL	MIR548AM	MIR548AN	MIR548AO	MIR548AP	MIR548AQ	MIR548AR	MIR548AS	MIR548AT	MIR548AU	MIR548AV	MIR548AW	MIR548AX	MIR548B	MIR548C	MIR548D1	MIR548D2	MIR548E	MIR548F1	MIR548F2	MIR548F3	MIR548F4	MIR548F5	MIR548G	MIR548H1	MIR548H2	MIR548H3	MIR548H4	MIR548H5	MIR548I1	MIR548I2	MIR548I3	MIR548I4	MIR548J	MIR548K	MIR548L	MIR548M	MIR548N	MIR548O	MIR548O2	MIR548P	MIR548Q	MIR548S	MIR548T	MIR548U	MIR548V	MIR548W	MIR548X	MIR548X2	MIR548Y	MIR548Z	MIR549	MIR550A1	MIR550A2	MIR550A3	MIR550B1	MIR550B2	MIR551A	MIR551B	MIR552	MIR553	MIR554	MIR555	MIR556	MIR557	MIR5579	MIR558	MIR5580	MIR5581	MIR5582	MIR5583-1	MIR5583-2	MIR5584	MIR5585	MIR5586	MIR5587	MIR5589	MIR559	MIR5590	MIR5591	MIR561	MIR562	MIR563	MIR564	MIR566	MIR567	MIR568	MIR5680	MIR5681A	MIR5681B	MIR5682	MIR5683	MIR5684	MIR5685	MIR5687	MIR5688	MIR5689	MIR569	MIR5690	MIR5691	MIR5692A1	MIR5692A2	MIR5692B	MIR5692C1	MIR5692C2	MIR5693	MIR5694	MIR5695	MIR5696	MIR5697	MIR5698	MIR5699	MIR570	MIR5700	MIR5701-1	MIR5701-2	MIR5702	MIR5703	MIR5704	MIR5705	MIR5706	MIR5707	MIR5708	MIR571	MIR572	MIR573	MIR574	MIR575	MIR576	MIR577	MIR578	MIR579	MIR580	MIR581	MIR582	MIR583	MIR584	MIR585	MIR586	MIR587	MIR588	MIR589	MIR590	MIR591	MIR592	MIR593	MIR595	MIR596	MIR597	MIR598	MIR599	MIR600	MIR600HG	MIR601	MIR602	MIR603	MIR604	MIR605	MIR606	MIR607	MIR608	MIR609	MIR610	MIR611	MIR612	MIR613	MIR614	MIR615	MIR616	MIR617	MIR618	MIR619	MIR620	MIR621	MIR622	MIR623	MIR624	MIR625	MIR626	MIR627	MIR628	MIR629	MIR630	MIR631	MIR632	MIR633	MIR634	MIR635	MIR636	MIR637	MIR638	MIR639	MIR640	MIR641	MIR642A	MIR642B	MIR643	MIR644A	MIR644B	MIR645	MIR646	MIR647	MIR648	MIR649	MIR650	MIR651	MIR652	MIR653	MIR654	MIR655	MIR656	MIR657	MIR658	MIR659	MIR660	MIR661	MIR662	MIR663A	MIR663B	MIR664	MIR665	MIR668	MIR670	MIR671	MIR675	MIR676	MIR7-1	MIR7-2	MIR7-3	MIR7-3HG	MIR708	MIR711	MIR718	MIR744	MIR758	MIR759	MIR760	MIR761	MIR762	MIR764	MIR765	MIR766	MIR767	MIR769	MIR770	MIR802	MIR873	MIR874	MIR875	MIR876	MIR877	MIR885	MIR887	MIR888	MIR889	MIR890	MIR891A	MIR891B	MIR892A	MIR892B	MIR9-1	MIR9-2	MIR9-3	MIR920	MIR921	MIR922	MIR924	MIR92A1	MIR92A2	MIR92B	MIR93	MIR933	MIR934	MIR935	MIR936	MIR937	MIR938	MIR939	MIR940	MIR941-1	MIR941-2	MIR941-3	MIR941-4	MIR942	MIR943	MIR944	MIR95	MIR96	MIR98	MIR99A	MIR99B	MIRLET7A1	MIRLET7A2	MIRLET7A3	MIRLET7B	MIRLET7BHG	MIRLET7C	MIRLET7D	MIRLET7DHG	MIRLET7E	MIRLET7F1	MIRLET7F2	MIRLET7G	MIRLET7I	MIS12	MIS18A	MIS18BP1	MISP	MITD1	MITF	MIXL1	MKI67	MKI67IP	MKI67IPP1	MKI67IPP2	MKI67IPP3	MKI67IPP4	MKI67IPP5	MKI67IPP6	MKI67IPP8	MKKS	MKL1	MKL2	MKLN1	MKLN1-AS1	MKLN1-AS2	MKNK1	MKNK1-AS1	MKNK2	MKNK2P1	MKRN1	MKRN2	MKRN3	MKRN4P	MKRN5P	MKRN6P	MKRN7P	MKRN8P	MKRN9P	MKS1	MKX	MLANA	MLC1	MLEC	MLF1	MLF1IP	MLF2	MLH1	MLH3	MLIP	MLIP-IT1	MLK7-AS1	MLKL	MLLT1	MLLT10	MLLT10P1	MLLT11	MLLT3	MLLT4	MLLT4-AS1	MLLT6	MLN	MLNR	MLPH	MLST8	MLX	MLXIP_1	MLXIP_2	MLXIPL	MLYCD	MMAA	MMAB	MMACHC	MMADHC	MMD	MMD2	MME	MMEL1	MMGT1	MMP1	MMP10	MMP11	MMP12	MMP13	MMP14	MMP15	MMP16	MMP17	MMP19	MMP2	MMP20	MMP21	MMP23A	MMP23B	MMP24	MMP24-AS1	MMP25	MMP26	MMP27	MMP28	MMP3	MMP7	MMP8	MMP9	MMRN1	MMRN2	MMS19	MMS22L	MN1	MNAT1	MND1	MNDA	MNF1	MNS1	MNT	MNX1	MNX1-AS1	MOAP1	MOB1A	MOB1AP1	MOB1AP2	MOB1B	MOB2	MOB3A	MOB3B	MOB3C	MOB4	MOBP	MOCOS	MOCS1	MOCS1P1	MOCS2	MOCS3	MOCS3P1	MOCS3P2	MOG	MOGAT1	MOGAT2	MOGAT3	MOGS	MOK	MON1A	MON1B	MON2	MORC1	MORC2	MORC2-AS1	MORC3	MORC4	MORF4	MORF4L1	MORF4L1P1	MORF4L1P2	MORF4L1P3	MORF4L1P4	MORF4L1P5	MORF4L1P6	MORF4L1P7	MORF4L2	MORF4L2-AS1	MORF4L2P1	MORN1	MORN2	MORN3	MORN4	MORN5	MOS	MOSPD1	MOSPD2	MOSPD3	MOV10	MOV10L1	MOXD1	MOXD2P	MPC1	MPC1L	MPC2	MPDU1	MPDZ	MPEG1	MPG	MPHOSPH10	MPHOSPH6	MPHOSPH8	MPHOSPH9	MPI	MPL	MPLKIP	MPND	MPO	MPP1	MPP2	MPP3	MPP4	MPP5	MPP6	MPP7	MPPE1	MPPE1P	MPPED1	MPPED2	MPRIP	MPRIPP1	MPST	MPTX1	MPV17	MPV17L	MPV17L2	MPZ	MPZL1	MPZL2	MPZL3	MR1	MR1P1	MRAP	MRAP2	MRAS	MRC1	MRC2	MRE11A	MRE11B	MREG	MRFAP1	MRFAP1L1	MRGBP	MRGPRD	MRGPRE	MRGPRF	MRGPRG	MRGPRG-AS1	MRGPRX1	MRGPRX2	MRGPRX3	MRGPRX4	MRI1	MRM1	MRO	MROH1	MROH2A	MROH2B	MROH3P	MROH4P	MROH5	MROH6	MROH7	MROH8	MROH9	MRP63	MRP63P1	MRP63P2	MRP63P3	MRP63P6	MRP63P7	MRP63P8	MRP63P9	MRPL1	MRPL10	MRPL11	MRPL11P2	MRPL11P3	MRPL12	MRPL13	MRPL14	MRPL14P1	MRPL15	MRPL15P1	MRPL16	MRPL17	MRPL18	MRPL19	MRPL2	MRPL20	MRPL20P1	MRPL21	MRPL22	MRPL22P1	MRPL23	MRPL23-AS1	MRPL24	MRPL27	MRPL28	MRPL2P1	MRPL3	MRPL30	MRPL30P1	MRPL30P2	MRPL32	MRPL32P1	MRPL33	MRPL34	MRPL35	MRPL35P1	MRPL35P2	MRPL35P3	MRPL35P4	MRPL36	MRPL36P1	MRPL37	MRPL37P1	MRPL38	MRPL39	MRPL3P1	MRPL4	MRPL40	MRPL40P1	MRPL41	MRPL42	MRPL42P1	MRPL42P2	MRPL42P3	MRPL42P4	MRPL42P5	MRPL43	MRPL44	MRPL45	MRPL45P1	MRPL45P2	MRPL46	MRPL47	MRPL48	MRPL48P1	MRPL49	MRPL49P1	MRPL49P2	MRPL50	MRPL50P1	MRPL50P2	MRPL50P3	MRPL50P4	MRPL51	MRPL51P1	MRPL51P2	MRPL52	MRPL53	MRPL53P1	MRPL54	MRPL55	MRPL57P10	MRPL9	MRPL9P1	MRPS10	MRPS10P1	MRPS10P2	MRPS10P5	MRPS11	MRPS11P1	MRPS12	MRPS14	MRPS15	MRPS15P1	MRPS15P2	MRPS16	MRPS16P1	MRPS16P2	MRPS16P3	MRPS17	MRPS17P1	MRPS17P3	MRPS17P5	MRPS17P6	MRPS17P7	MRPS17P9	MRPS18A	MRPS18AP1	MRPS18B	MRPS18BP1	MRPS18BP2	MRPS18C	MRPS18CP2	MRPS18CP3	MRPS18CP4	MRPS18CP5	MRPS18CP6	MRPS2	MRPS21	MRPS21P1	MRPS21P2	MRPS21P3	MRPS21P4	MRPS21P5	MRPS21P6	MRPS21P7	MRPS21P8	MRPS21P9	MRPS22	MRPS22P1	MRPS23	MRPS23P1	MRPS24	MRPS24P1	MRPS25	MRPS25P1	MRPS26	MRPS27	MRPS28	MRPS30	MRPS31	MRPS31P1	MRPS31P2	MRPS31P4	MRPS31P5	MRPS33	MRPS33P1	MRPS33P2	MRPS33P3	MRPS33P4	MRPS34	MRPS35	MRPS35P1	MRPS35P2	MRPS35P3	MRPS36	MRPS36P1	MRPS36P2	MRPS36P3	MRPS36P4	MRPS36P5	MRPS36P6	MRPS5	MRPS5P3	MRPS5P4	MRPS6	MRPS6P1	MRPS6P2	MRPS6P4	MRPS7	MRPS7P1	MRPS7P2	MRPS9	MRRF	MRRFP1	MRS2	MRS2P1	MRS2P2	MRTO4	MRVI1	MRVI1-AS1	MS4A1	MS4A10	MS4A12	MS4A13	MS4A14	MS4A15	MS4A18	MS4A2	MS4A3	MS4A4A	MS4A4E	MS4A5	MS4A6A	MS4A6E	MS4A7	MS4A8	MSANTD1	MSANTD2	MSANTD2P1	MSANTD3	MSANTD3-TMEFF1	MSANTD4	MSC	MSGN1	MSH2	MSH3	MSH4	MSH5	MSH5-SAPCD1	MSH6	MSI1	MSI2	MSL1	MSL2	MSL3	MSL3P1	MSLN	MSLNL	MSMB	MSMO1	MSMP	MSN	MSNP1	MSR1	MSRA	MSRB1	MSRB1P1	MSRB2	MSRB3	MSS51	MST1	MST1L	MST1P2	MST1R	MST4	MSTN	MSTO1	MSTO2P	MSX1	MSX2	MSX2P1	MT1A	MT1B	MT1CP	MT1DP	MT1E	MT1F	MT1G	MT1H	MT1HL1	MT1IP	MT1JP	MT1L	MT1M	MT1P1	MT1P3	MT1X	MT1XP1	MT2A	MT2P1	MT3	MT4	MTA1	MTA2	MTA3	MTAP	MTAPP1	MTAPP2	MTATP6P2	MTBP	MTCH1	MTCH2	MTCO1P1	MTCO1P2	MTCO1P3	MTCO2P1	MTCO2P2	MTCO2P3	MTCO3P1	MTCO3P2	MTCP1	MTCYBP1	MTCYBP2	MTCYBP3	MTCYBP4	MTDH	MTERF	MTERFD1	MTERFD2	MTERFD3	MTF1	MTF2	MTFMT	MTFP1	MTFR1	MTFR1L	MTFR2	MTG1	MTG2	MTHFD1	MTHFD1L	MTHFD1P1	MTHFD2	MTHFD2L	MTHFD2P1	MTHFD2P4	MTHFD2P5	MTHFD2P6	MTHFD2P7	MTHFR	MTHFS	MTHFSD	MTIF2	MTIF2P1	MTIF3	MTL3P	MTL5	MTM1	MTMR1	MTMR10	MTMR11	MTMR12	MTMR14	MTMR2	MTMR3	MTMR4	MTMR6	MTMR7	MTMR8	MTMR9	MTMR9LP	MTND1P1	MTND1P10	MTND1P11	MTND1P13	MTND1P14	MTND1P15	MTND1P16	MTND1P17	MTND1P18	MTND1P19	MTND1P2	MTND1P20	MTND1P21	MTND1P22	MTND1P23	MTND1P24	MTND1P25	MTND1P26	MTND1P27	MTND1P28	MTND1P29	MTND1P3	MTND1P30	MTND1P31	MTND1P32	MTND1P33	MTND1P34	MTND1P36	MTND1P4	MTND1P5	MTND1P6	MTND1P7	MTND1P8	MTND1P9	MTND2P1	MTND2P10	MTND2P11	MTND2P12	MTND2P13	MTND2P14	MTND2P15	MTND2P16	MTND2P17	MTND2P18	MTND2P19	MTND2P2	MTND2P20	MTND2P21	MTND2P22	MTND2P23	MTND2P24	MTND2P25	MTND2P26	MTND2P27	MTND2P28	MTND2P29	MTND2P3	MTND2P30	MTND2P31	MTND2P32	MTND2P33	MTND2P4	MTND2P5	MTND2P6	MTND2P7	MTND2P8	MTND2P9	MTND3P1	MTND3P10	MTND3P2	MTND3P3	MTND3P4	MTND3P5	MTND3P6	MTND3P7	MTND3P8	MTND3P9	MTND4P1	MTND4P10	MTND4P11	MTND4P12	MTND4P13	MTND4P14	MTND4P15	MTND4P16	MTND4P17	MTND4P18	MTND4P19	MTND4P2	MTND4P20	MTND4P21	MTND4P22	MTND4P23	MTND4P24	MTND4P25	MTND4P26	MTND4P27	MTND4P28	MTND4P29	MTND4P3	MTND4P30	MTND4P31	MTND4P32	MTND4P5	MTND4P6	MTND4P7	MTND4P8	MTND4P9	MTND5P1	MTND5P10	MTND5P11	MTND5P12	MTND5P13	MTND5P14	MTND5P15	MTND5P16	MTND5P17	MTND5P18	MTND5P19	MTND5P2	MTND5P20	MTND5P21	MTND5P22	MTND5P23	MTND5P24	MTND5P25	MTND5P26	MTND5P27	MTND5P28	MTND5P29	MTND5P3	MTND5P30	MTND5P31	MTND5P4	MTND5P5	MTND5P6	MTND5P7	MTND5P8	MTND5P9	MTND6P1	MTND6P21	MTNR1A	MTNR1B	MTO1	MTOR	MTOR-AS1	MTPAP	MTPN	MTR	MTRF1	MTRF1L	MTRNR2L1	MTRNR2L10	MTRNR2L11	MTRNR2L12	MTRNR2L13	MTRNR2L2	MTRNR2L3	MTRNR2L4	MTRNR2L5	MTRNR2L6	MTRNR2L7	MTRNR2L8	MTRNR2L9	MTRR	MTSS1	MTSS1L	MTTP	MTUS1	MTUS2	MTUS2-AS1	MTVR2	MTX1	MTX1P1	MTX2	MTX3	MUC1	MUC12	MUC13	MUC15	MUC16	MUC17	MUC19	MUC2	MUC20	MUC21	MUC22	MUC3A	MUC4	MUC5AC	MUC5B	MUC6	MUC7	MUC8	MUCL1	MUL1	MUM1	MUM1L1	MUP	MURC	MUS81	MUSK	MUSTN1	MUT	MUTYH	MVB12A	MVB12B	MVD	MVK	MVP	MX1	MX2	MXD1	MXD3	MXD4	MXI1	MXRA5	MXRA5P1	MXRA7	MXRA8	MYADM	MYADML	MYADML2	MYB	MYBBP1A	MYBL1	MYBL2	MYBPC1	MYBPC2	MYBPC3	MYBPH	MYBPHL	MYC	MYCBP	MYCBP2	MYCBP2-AS1	MYCBPAP	MYCL	MYCLP1	MYCLP2	MYCLP3	MYCN	MYCNOS	MYCT1	MYD88	MYEF2	MYEOV	MYEOV2	MYF5	MYF6	MYH1	MYH10	MYH11	MYH13	MYH14	MYH15	MYH16	MYH2	MYH3	MYH4	MYH6	MYH7	MYH7B	MYH8	MYH9	MYL1	MYL10	MYL12A	MYL12B	MYL2	MYL3	MYL4	MYL5	MYL6	MYL6B	MYL6P1	MYL6P2	MYL6P3	MYL6P4	MYL7	MYL8P	MYL9	MYLIP	MYLK	MYLK-AS1	MYLK2	MYLK3	MYLK4	MYLKP1	MYLPF	MYNN	MYO10	MYO15A	MYO15B	MYO16	MYO16-AS1	MYO18A	MYO18B	MYO19	MYO1A	MYO1B	MYO1C	MYO1D	MYO1E	MYO1F	MYO1G	MYO1H	MYO3A	MYO3B	MYO5A	MYO5B	MYO5BP1	MYO5BP2	MYO5BP3	MYO5C	MYO6	MYO7A	MYO7B	MYO9A	MYO9B	MYOC	MYOCD	MYOD1	MYOF	MYOG	MYOM1	MYOM2	MYOM3	MYOT	MYOZ1	MYOZ2	MYOZ3	MYPN	MYPOP	MYRF	MYRFL	MYRIP	MYSM1	MYT1	MYT1L	MYZAP	MZB1	MZF1	MZT1	MZT2A	MZT2B	N4BP1	N4BP2	N4BP2L1	N4BP2L2	N4BP2L2-IT2	N4BP3	N6AMT1	N6AMT2	NAA10	NAA11	NAA15	NAA16	NAA20	NAA25	NAA30	NAA35	NAA38	NAA40	NAA50	NAA60	NAAA	NAALAD2	NAALADL1	NAALADL2	NAALADL2-AS3	NAB1	NAB2	NABP1	NABP2	NACA	NACA2	NACA3P	NACAD	NACAP1	NACC1	NACC2	NADK	NADK2	NADSYN1	NAE1	NAF1	NAGA	NAGK	NAGLU	NAGPA	NAGPA-AS1	NAGS	NAIF1	NAIP	NALCN	NALCN-AS1	NAMA	NAMPT	NAMPTL	NANOG	NANOGNB	NANOGNBP1	NANOGNBP3	NANOGP1	NANOGP10	NANOGP11	NANOGP2	NANOGP3	NANOGP4	NANOGP5	NANOGP6	NANOGP7	NANOGP8	NANOGP9	NANOS1	NANOS2	NANOS3	NANP	NANS	NAP1L1	NAP1L1P1	NAP1L1P2	NAP1L1P3	NAP1L2	NAP1L3	NAP1L4	NAP1L4P1	NAP1L4P2	NAP1L4P3	NAP1L5	NAP1L6	NAPA	NAPA-AS1	NAPB	NAPEPLD	NAPG	NAPGP1	NAPGP2	NAPRT1	NAPSA	NAPSB	NARF	NARFL	NARG2	NARG2P1	NARG2P2	NARR	NARS	NARS2	NARSP1	NASP	NASPP1	NAT1	NAT10	NAT14	NAT16	NAT2	NAT6	NAT8	NAT8B	NAT8L	NAT9	NAV1	NAV2	NAV2-AS4	NAV2-AS5	NAV3	NBAS	NBEA	NBEAL1	NBEAL2	NBEAP1	NBEAP2	NBEAP3	NBEAP4	NBEAP5	NBEAP6	NBL1	NBN	NBPF1	NBPF10	NBPF11	NBPF12	NBPF13P	NBPF14	NBPF15	NBPF16	NBPF17P	NBPF18P	NBPF21P	NBPF22P	NBPF23	NBPF24	NBPF2P	NBPF3	NBPF4	NBPF5P	NBPF6	NBPF7	NBPF8	NBPF9	NBR1	NBR2	NCALD	NCAM1	NCAM1-AS1	NCAM2	NCAN	NCAPD2	NCAPD2P1	NCAPD3	NCAPG	NCAPG2	NCAPH	NCAPH2	NCBP1	NCBP2	NCBP2-AS2	NCBP2L	NCCRP1	NCDN	NCEH1	NCF1	NCF1B	NCF1C	NCF2	NCF4	NCK1	NCK2	NCKAP1	NCKAP1L	NCKAP5	NCKAP5L	NCKIPSD	NCL	NCLN	NCLP1	NCLP2	NCMAP	NCOA1	NCOA2	NCOA3	NCOA4	NCOA4P1	NCOA5	NCOA6	NCOA7	NCOR1	NCOR1P1	NCOR1P2	NCOR1P3	NCOR2	NCR1	NCR2	NCR3	NCR3LG1	NCRNA00185	NCRUPAR	NCS1	NCSTN	NCSTNP1	NDC1	NDC80	NDE1	NDEL1	NDFIP1	NDFIP2	NDFIP2-AS1	NDN	NDNF	NDNL2	NDOR1	NDP	NDRG1	NDRG2	NDRG3	NDRG4	NDST1	NDST2	NDST3	NDST4	NDUFA1	NDUFA10	NDUFA11	NDUFA12	NDUFA12P1	NDUFA13	NDUFA2	NDUFA3	NDUFA3P1	NDUFA3P3	NDUFA4	NDUFA4L2	NDUFA4P1	NDUFA4P2	NDUFA5	NDUFA5P1	NDUFA5P12	NDUFA5P3	NDUFA5P4	NDUFA5P5	NDUFA5P6	NDUFA5P9	NDUFA6	NDUFA6-AS1	NDUFA7	NDUFA8	NDUFA9	NDUFA9P1	NDUFAB1	NDUFAF1	NDUFAF2	NDUFAF3	NDUFAF4	NDUFAF4P1	NDUFAF4P2	NDUFAF4P3	NDUFAF4P4	NDUFAF5	NDUFAF6	NDUFAF7	NDUFB1	NDUFB10	NDUFB11	NDUFB11P1	NDUFB1P1	NDUFB1P2	NDUFB2	NDUFB2-AS1	NDUFB3	NDUFB3P1	NDUFB3P2	NDUFB3P3	NDUFB3P4	NDUFB3P5	NDUFB4	NDUFB4P1	NDUFB4P2	NDUFB5	NDUFB6	NDUFB7	NDUFB8	NDUFB8P1	NDUFB8P2	NDUFB8P3	NDUFB9	NDUFC1	NDUFC2	NDUFC2-KCTD14	NDUFS1	NDUFS2	NDUFS3	NDUFS4	NDUFS5	NDUFS5P1	NDUFS5P2	NDUFS5P3	NDUFS5P4	NDUFS5P5	NDUFS5P7	NDUFS6	NDUFS7	NDUFS8	NDUFV1	NDUFV2	NDUFV2P1	NDUFV3	NEAT1	NEB	NEBL	NEBL-AS1	NECAB1	NECAB2	NECAB3	NECAP1	NECAP1P1	NECAP2	NEDD1	NEDD4	NEDD4L	NEDD8	NEDD8-MDP1	NEDD9	NEFH	NEFHP1	NEFL	NEFLP1	NEFM	NEFMP1	NEGR1	NEGR1-IT1	NEIL1	NEIL2	NEIL3	NEK1	NEK10	NEK11	NEK2	NEK2P1	NEK2P2	NEK2P3	NEK2P4	NEK3	NEK4	NEK4P1	NEK4P2	NEK4P3	NEK5	NEK6	NEK7	NEK8	NEK9	NELFA	NELFB	NELFCD	NELFE	NELL1	NELL2	NEMF	NENF	NEO1	NEPNP	NES	NET1	NETO1	NETO2	NEU1	NEU2	NEU3	NEU4	NEURL	NEURL1B	NEURL2	NEURL3	NEURL4	NEUROD1	NEUROD2	NEUROD4	NEUROD6	NEUROG1	NEUROG2	NEUROG3	NEXN	NEXN-AS1	NF1	NF1P1	NF1P2	NF1P3	NF1P4	NF1P5	NF1P6	NF1P7	NF1P8	NF2	NFAM1	NFASC	NFAT5	NFATC1	NFATC2	NFATC2IP	NFATC3	NFATC4	NFE2	NFE2L1	NFE2L2	NFE2L3	NFE2L3P1	NFE2L3P2	NFE4	NFIA	NFIB	NFIC	NFIL3	NFIX	NFKB1	NFKB2	NFKBIA	NFKBIB	NFKBID	NFKBIE	NFKBIL1	NFKBIZ	NFRKB	NFS1	NFU1	NFU1P1	NFU1P2	NFX1	NFXL1	NFYA	NFYAP1	NFYB	NFYC	NGB	NGDN	NGEF	NGF	NGFR	NGFRAP1	NGLY1	NGRN	NHEG1	NHEJ1	NHLH1	NHLH2	NHLRC1	NHLRC2	NHLRC3	NHLRC4	NHP2	NHP2L1	NHP2P1	NHP2P2	NHS	NHSL1	NHSL2	NICN1	NICN2P	NID1	NID2	NIF3L1	NIM1	NIN	NINJ1	NINJ2	NINL	NIP7	NIP7P1	NIP7P2	NIP7P3	NIPA1	NIPA2	NIPA2P1	NIPA2P2	NIPA2P3	NIPA2P4	NIPA2P5	NIPAL1	NIPAL2	NIPAL3	NIPAL4	NIPBL	NIPSNAP1	NIPSNAP3A	NIPSNAP3B	NISCH	NIT1	NIT2	NKAIN1	NKAIN1P1	NKAIN2	NKAIN3	NKAIN4	NKAP	NKAPL	NKAPP1	NKD1	NKD2	NKG7	NKIRAS1	NKIRAS2	NKPD1	NKRF	NKTR	NKX1-2	NKX2-1	NKX2-1-AS1	NKX2-2	NKX2-3	NKX2-4	NKX2-5	NKX2-6	NKX2-8	NKX3-1	NKX3-2	NKX6-1	NKX6-2	NKX6-3	NLE1	NLGN1	NLGN2	NLGN3	NLGN4X	NLGN4Y	NLGN4Y-AS1	NLK	NLN	NLRC3	NLRC4	NLRC5	NLRP1	NLRP10	NLRP11	NLRP12	NLRP13	NLRP14	NLRP2	NLRP2P	NLRP3	NLRP3P	NLRP4	NLRP5	NLRP6	NLRP7	NLRP8	NLRP9	NLRP9P	NLRX1	NMB	NMBR	NMD3	NMD3P1	NMD3P2	NME1	NME1-NME2	NME1P1	NME2	NME2P1	NME3	NME4	NME5	NME6	NME7	NME8	NME9	NMI	NMNAT1	NMNAT2	NMNAT3	NMNATP	NMRAL1	NMRK1	NMRK2	NMS	NMT1	NMT2	NMU	NMUR1	NMUR2	NNAT	NNMT	NNT	NNT-AS1	NOA1	NOB1	NOBOX	NOC2L	NOC3L	NOC4L	NOD1	NOD2	NODAL	NOG	NOL10	NOL11	NOL12	NOL3	NOL4	NOL6	NOL7	NOL8	NOL9	NOLC1	NOM1	NOMO1	NOMO2	NOMO3	NONO	NONOP1	NONOP2	NOP10	NOP14	NOP14-AS1	NOP16	NOP2	NOP56	NOP56P1	NOP58	NOP9	NOS1	NOS1AP	NOS2	NOS2P1	NOS2P2	NOS2P3	NOS3	NOSIP	NOSTRIN	NOTCH1	NOTCH2	NOTCH2NL	NOTCH2P1	NOTCH3	NOTCH4	NOTO	NOTUM	NOV	NOVA1	NOVA2	NOX1	NOX3	NOX4	NOX5	NOXA1	NOXO1	NOXRED1	NPAP1	NPAP1P1	NPAP1P2	NPAP1P3	NPAP1P4	NPAP1P5	NPAP1P6	NPAS1	NPAS2	NPAS3	NPAS4	NPAT	NPB	NPBWR1	NPBWR2	NPC1	NPC1L1	NPC2	NPDC1	NPEPL1	NPEPPS	NPFF	NPFFR1	NPFFR2	NPHP1	NPHP3	NPHP3-ACAD11	NPHP3-AS1	NPHP4	NPHS1	NPHS2	NPIPA1	NPIPA2	NPIPA3	NPIPA5	NPIPA7	NPIPA8	NPIPB11	NPIPB15	NPIPB1P	NPIPB3	NPIPB4	NPIPB5	NPIPB6	NPIPB7	NPIPB8	NPIPB9	NPIPP1	NPL	NPLOC4	NPM1	NPM1P1	NPM1P10	NPM1P11	NPM1P12	NPM1P13	NPM1P14	NPM1P17	NPM1P18	NPM1P19	NPM1P2	NPM1P20	NPM1P21	NPM1P22	NPM1P23	NPM1P24	NPM1P25	NPM1P26	NPM1P27	NPM1P28	NPM1P29	NPM1P3	NPM1P31	NPM1P32	NPM1P33	NPM1P34	NPM1P35	NPM1P36	NPM1P37	NPM1P38	NPM1P39	NPM1P4	NPM1P40	NPM1P41	NPM1P42	NPM1P43	NPM1P44	NPM1P45	NPM1P46	NPM1P47	NPM1P48	NPM1P49	NPM1P5	NPM1P50	NPM1P51	NPM1P52	NPM1P6	NPM1P7	NPM1P8	NPM1P9	NPM2	NPM3	NPNT	NPPA	NPPA-AS1	NPPB	NPPC	NPR1	NPR2	NPR3	NPRL2	NPRL3	NPS	NPSR1	NPSR1-AS1	NPTN	NPTN-IT1	NPTX1	NPTX2	NPTXR	NPVF	NPW	NPY	NPY1R	NPY2R	NPY4R	NPY5R	NPY6R	NQO1	NQO2	NR0B1	NR0B2	NR1D1	NR1D2	NR1H2	NR1H3	NR1H4	NR1H5P	NR1I2	NR1I3	NR2C1	NR2C2	NR2C2AP	NR2E1	NR2E3	NR2F1	NR2F1-AS1	NR2F2	NR2F2-AS1	NR2F6	NR3C1	NR3C1P1	NR3C2	NR4A1	NR4A2	NR4A3	NR5A1	NR5A2	NR6A1	NRADDP	NRAP	NRARP	NRAS	NRBF2	NRBF2P1	NRBF2P2	NRBF2P3	NRBF2P4	NRBF2P5	NRBP1	NRBP2	NRCAM	NRD1	NRDE2	NREP	NREP-AS1	NRF1	NRG1	NRG1-IT3	NRG2	NRG3	NRG4	NRGN	NRIP1	NRIP2	NRIP3	NRK	NRL	NRM	NRN1	NRN1L	NRON	NRP1	NRP2	NRROS	NRSN1	NRSN2	NRTN	NRXN1	NRXN2	NRXN3	NS3BP	NSA2	NSD1	NSDHL	NSF	NSFL1C	NSFP1	NSG1	NSL1	NSMAF	NSMCE1	NSMCE2	NSMCE4A	NSMF	NSRP1	NSRP1P1	NSUN2	NSUN3	NSUN4	NSUN5	NSUN5P1	NSUN5P2	NSUN6	NSUN7	NT5C	NT5C1A	NT5C1B	NT5C1B-RDH14	NT5C2	NT5C3A	NT5C3AP1	NT5C3B	NT5CP1	NT5CP2	NT5CP3	NT5DC1	NT5DC2	NT5DC3	NT5E	NT5M	NTAN1	NTAN1P1	NTAN1P2	NTAN1P3	NTF3	NTF4	NTF6A	NTF6B	NTF6G	NTHL1	NTM	NTM-IT	NTMT1	NTN1	NTN3	NTN4	NTN5	NTNG1	NTNG2	NTPCR	NTRK1	NTRK2	NTRK3	NTRK3-AS1	NTS	NTSR1	NTSR2	NUAK1	NUAK2	NUB1	NUBP1	NUBP2	NUBPL	NUCB1	NUCB2	NUCKS1	NUDC	NUDCD1	NUDCD2	NUDCD3	NUDCP1	NUDCP2	NUDT1	NUDT10	NUDT11	NUDT12	NUDT13	NUDT14	NUDT15	NUDT15P1	NUDT15P2	NUDT16	NUDT16L1	NUDT16P1	NUDT17	NUDT18	NUDT19	NUDT19P1	NUDT19P2	NUDT19P3	NUDT19P4	NUDT19P5	NUDT2	NUDT21	NUDT21P1	NUDT22	NUDT3	NUDT4	NUDT4P1	NUDT5	NUDT6	NUDT7	NUDT8	NUDT9	NUDT9P1	NUF2	NUFIP1	NUFIP1P	NUFIP2	NUGGC	NUMA1	NUMB	NUMBL	NUP107	NUP133	NUP153	NUP155	NUP160	NUP188	NUP205	NUP210	NUP210L	NUP210P1	NUP210P2	NUP210P3	NUP214	NUP35	NUP37	NUP43	NUP50	NUP50P1	NUP50P2	NUP50P3	NUP54	NUP62	NUP62CL	NUP85	NUP88	NUP93	NUP98	NUPL1	NUPL1P1	NUPL2	NUPR1	NUPR1L	NUS1	NUS1P1	NUS1P2	NUS1P3	NUS1P4	NUSAP1	NUTF2	NUTF2P2	NUTM1	NUTM2A	NUTM2A-AS1	NUTM2B	NUTM2D	NUTM2E	NUTM2F	NUTM2G	NUTM2HP	NVL	NWD1	NXF1	NXF2	NXF2B	NXF3	NXF4	NXF5	NXN	NXNL1	NXNL2	NXPE1	NXPE2	NXPE3	NXPE4	NXPH1	NXPH2	NXPH3	NXPH4	NXT1	NXT1P1	NXT2	NYAP1	NYAP2	NYNRIN	NYX	OACYLP	OAF	OARD1	OAS1	OAS2	OAS3	OASL	OAT	OATP1	OAZ1	OAZ2	OAZ3	OBFC1	OBP2A	OBP2B	OBSCN	OBSL1	OC90	OCA2	OCEL1	OCIAD1	OCIAD2	OCIAD2P1	OCLM	OCLN	OCM	OCM2	OCRL	OCSTAMP	ODAM	ODC1	ODCP	ODF1	ODF2	ODF2L	ODF3	ODF3B	ODF3L1	ODF3L2	ODF4	OFCC1	OFD1	OFD1P10Y	OFD1P11Y	OFD1P12Y	OFD1P13Y	OFD1P14Y	OFD1P15Y	OFD1P16Y	OFD1P17	OFD1P18Y	OFD1P1Y	OFD1P2Y	OFD1P3Y	OFD1P4Y	OFD1P5Y	OFD1P6Y	OFD1P7Y	OFD1P8Y	OFD1P9Y	OGDH	OGDHL	OGFOD1	OGFOD1P1	OGFOD2	OGFOD3	OGFR	OGFR-AS1	OGFRL1	OGG1	OGN	OGT	OIP5	OIP5-AS1	OIT3	OLA1	OLA1P1	OLA1P3	OLAH	OLFM1	OLFM2	OLFM3	OLFM4	OLFML1	OLFML2A	OLFML2B	OLFML3	OLIG1	OLIG2	OLIG3	OLR1	OMA1	OMD	OMG	OMP	ONECUT1	ONECUT2	ONECUT3	OOEP	OOSP1	OPA1	OPA1-AS1	OPA3	OPALIN	OPCML	OPHN1	OPLAH	OPN1LW	OPN1MW	OPN1MW2	OPN1SW	OPN3	OPN4	OPN5	OPRD1	OPRK1	OPRL1	OPRM1	OPTC	OPTN	OR10A2	OR10A3	OR10A4	OR10A5	OR10A6	OR10A7	OR10AA1P	OR10AB1P	OR10AC1P	OR10AD1	OR10AE1P	OR10AE3P	OR10AF1P	OR10AG1	OR10AH1P	OR10AK1P	OR10B1P	OR10C1	OR10D1P	OR10D3	OR10D4P	OR10D5P	OR10G1P	OR10G2	OR10G3	OR10G4	OR10G5P	OR10G6	OR10G7	OR10G8	OR10G9	OR10H1	OR10H2	OR10H3	OR10H4	OR10H5	OR10J1	OR10J2P	OR10J3	OR10J4	OR10J5	OR10J6P	OR10J7P	OR10J8P	OR10J9P	OR10K1	OR10K2	OR10N1P	OR10P1	OR10Q1	OR10Q2P	OR10R1P	OR10R2	OR10R3P	OR10S1	OR10T1P	OR10T2	OR10U1P	OR10V1	OR10V2P	OR10V3P	OR10V7P	OR10W1	OR10X1	OR10Y1P	OR10Z1	OR11A1	OR11G1P	OR11G2	OR11H1	OR11H12	OR11H13P	OR11H2	OR11H3P	OR11H4	OR11H5P	OR11H6	OR11H7	OR11I1P	OR11J1P	OR11J2P	OR11J5P	OR11J6P	OR11J7P	OR11K1P	OR11K2P	OR11L1	OR11M1P	OR11N1P	OR11P1P	OR11Q1P	OR12D1P	OR12D2	OR12D3	OR13A1	OR13C1P	OR13C2	OR13C3	OR13C4	OR13C5	OR13C6P	OR13C7P	OR13C8	OR13C9	OR13D1	OR13D2P	OR13D3P	OR13E1P	OR13F1	OR13G1	OR13H1	OR13I1P	OR13J1	OR13K1P	OR13Z1P	OR13Z2P	OR13Z3P	OR14A16	OR14A2	OR14C36	OR14I1	OR14J1	OR14K1	OR14L1P	OR1A1	OR1A2	OR1AA1P	OR1AB1P	OR1AC1P	OR1B1	OR1C1	OR1D2	OR1D3P	OR1D4	OR1D5	OR1E1	OR1E2	OR1E3	OR1F1	OR1F12	OR1F2P	OR1G1	OR1H1P	OR1I1	OR1J1	OR1J2	OR1J4	OR1K1	OR1L1	OR1L3	OR1L4	OR1L6	OR1L8	OR1M1	OR1M4P	OR1N1	OR1N2	OR1P1	OR1Q1	OR1R1P	OR1S1	OR1S2	OR1X1P	OR1X5P	OR2A1	OR2A12	OR2A13P	OR2A14	OR2A15P	OR2A2	OR2A20P	OR2A25	OR2A3P	OR2A4	OR2A41P	OR2A42	OR2A5	OR2A7	OR2A9P	OR2AD1P	OR2AE1	OR2AF1P	OR2AG1	OR2AG2	OR2AH1P	OR2AI1P	OR2AJ1	OR2AK2	OR2AL1P	OR2AM1P	OR2AO1P	OR2AP1	OR2AQ1P	OR2AS1P	OR2AS2P	OR2AT1P	OR2AT2P	OR2AT4	OR2B11	OR2B2	OR2B3	OR2B4P	OR2B6	OR2B7P	OR2B8P	OR2BH1P	OR2C1	OR2C3	OR2D2	OR2D3	OR2E1P	OR2F1	OR2F2	OR2G1P	OR2G2	OR2G3	OR2G6	OR2H1	OR2H2	OR2H4P	OR2H5P	OR2I1P	OR2J1	OR2J2	OR2J3	OR2J4P	OR2K2	OR2L13	OR2L1P	OR2L2	OR2L3	OR2L5	OR2L6P	OR2L8	OR2L9P	OR2M1P	OR2M2	OR2M3	OR2M4	OR2M5	OR2M7	OR2N1P	OR2P1P	OR2Q1P	OR2R1P	OR2S1P	OR2S2	OR2T1	OR2T10	OR2T11	OR2T12	OR2T2	OR2T27	OR2T29	OR2T3	OR2T32P	OR2T33	OR2T34	OR2T35	OR2T4	OR2T5	OR2T6	OR2T7	OR2T8	OR2U1P	OR2U2P	OR2V1	OR2V2	OR2W1	OR2W2P	OR2W3	OR2W4P	OR2W5	OR2W6P	OR2X1P	OR2Y1	OR2Z1	OR3A1	OR3A2	OR3A3	OR3A4P	OR3A5P	OR3B1P	OR3D1P	OR4A10P	OR4A11P	OR4A12P	OR4A13P	OR4A14P	OR4A15	OR4A16	OR4A17P	OR4A18P	OR4A19P	OR4A1P	OR4A21P	OR4A2P	OR4A3P	OR4A40P	OR4A41P	OR4A42P	OR4A43P	OR4A44P	OR4A45P	OR4A46P	OR4A47	OR4A48P	OR4A49P	OR4A4P	OR4A5	OR4A50P	OR4A6P	OR4A7P	OR4A8P	OR4A9P	OR4B1	OR4B2P	OR4C10P	OR4C11	OR4C12	OR4C13	OR4C14P	OR4C15	OR4C16	OR4C1P	OR4C2P	OR4C3	OR4C46	OR4C4P	OR4C5	OR4C50P	OR4C6	OR4C7P	OR4C9P	OR4D1	OR4D10	OR4D11	OR4D12P	OR4D2	OR4D5	OR4D6	OR4D7P	OR4D8P	OR4D9	OR4E1	OR4E2	OR4F13P	OR4F14P	OR4F15	OR4F16	OR4F17	OR4F1P	OR4F21	OR4F28P	OR4F29	OR4F2P	OR4F3	OR4F4	OR4F5	OR4F6	OR4F7P	OR4F8P	OR4G11P	OR4G1P	OR4G2P	OR4G3P	OR4G4P	OR4G6P	OR4H12P	OR4H6P	OR4K1	OR4K11P	OR4K12P	OR4K13	OR4K14	OR4K15	OR4K16P	OR4K17	OR4K2	OR4K3	OR4K4P	OR4K5	OR4K6P	OR4K7P	OR4K8P	OR4L1	OR4M1	OR4M2	OR4N1P	OR4N2	OR4N3P	OR4N4	OR4N5	OR4P1P	OR4P4	OR4Q1P	OR4Q2	OR4Q3	OR4R1P	OR4R2P	OR4R3P	OR4S1	OR4S2	OR4T1P	OR4U1P	OR4V1P	OR4W1P	OR4X1	OR4X2	OR4X7P	OR51A10P	OR51A1P	OR51A2	OR51A3P	OR51A4	OR51A5P	OR51A6P	OR51A7	OR51A8P	OR51A9P	OR51AB1P	OR51B2	OR51B3P	OR51B4	OR51B5	OR51B6	OR51B8P	OR51C1P	OR51C4P	OR51D1	OR51E1	OR51E2	OR51F1	OR51F2	OR51F3P	OR51F4P	OR51F5P	OR51G1	OR51G2	OR51H1P	OR51H2P	OR51I1	OR51I2	OR51J1	OR51K1P	OR51L1	OR51M1	OR51N1P	OR51P1P	OR51Q1	OR51R1P	OR51S1	OR51T1	OR51V1	OR52A1	OR52A4	OR52A5	OR52B1P	OR52B2	OR52B3P	OR52B4	OR52B5P	OR52B6	OR52D1	OR52E1	OR52E2	OR52E3P	OR52E4	OR52E5	OR52E6	OR52E7P	OR52E8	OR52H1	OR52H2P	OR52I1	OR52I2	OR52J1P	OR52J2P	OR52J3	OR52K1	OR52K2	OR52K3P	OR52L1	OR52L2P	OR52M1	OR52M2P	OR52N1	OR52N2	OR52N3P	OR52N4	OR52N5	OR52P1P	OR52P2P	OR52Q1P	OR52R1	OR52S1P	OR52T1P	OR52U1P	OR52V1P	OR52W1	OR52X1P	OR52Y1P	OR52Z1	OR55B1P	OR56A1	OR56A3	OR56A4	OR56A5	OR56A7P	OR56B1	OR56B2P	OR56B3P	OR56B4	OR5A1	OR5A2	OR5AC1	OR5AC2	OR5AC4P	OR5AH1P	OR5AK1P	OR5AK2	OR5AK3P	OR5AK4P	OR5AL1	OR5AL2P	OR5AM1P	OR5AN1	OR5AN2P	OR5AO1P	OR5AP1P	OR5AP2	OR5AQ1P	OR5AR1	OR5AS1	OR5AU1	OR5AW1P	OR5AZ1P	OR5B10P	OR5B12	OR5B15P	OR5B17	OR5B19P	OR5B1P	OR5B2	OR5B21	OR5B3	OR5BA1P	OR5BB1P	OR5BC1P	OR5BD1P	OR5BE1P	OR5BH1P	OR5BJ1P	OR5BK1P	OR5BL1P	OR5BM1P	OR5BN1P	OR5BN2P	OR5BP1P	OR5BQ1P	OR5BR1P	OR5BS1P	OR5BT1P	OR5C1	OR5D13	OR5D14	OR5D15P	OR5D16	OR5D17P	OR5D18	OR5D2P	OR5D3P	OR5E1P	OR5F1	OR5F2P	OR5G1P	OR5G3	OR5G4P	OR5G5P	OR5H1	OR5H14	OR5H15	OR5H2	OR5H3P	OR5H4P	OR5H5P	OR5H6	OR5H7P	OR5H8P	OR5I1	OR5J1P	OR5J2	OR5J7P	OR5K1	OR5K2	OR5K3	OR5K4	OR5L1	OR5L2	OR5M1	OR5M10	OR5M11	OR5M12P	OR5M13P	OR5M14P	OR5M2P	OR5M3	OR5M4P	OR5M5P	OR5M6P	OR5M7P	OR5M8	OR5M9	OR5P1P	OR5P2	OR5P3	OR5P4P	OR5R1	OR5S1P	OR5T1	OR5T2	OR5T3	OR5V1	OR5W1P	OR5W2	OR6A2	OR6B1	OR6B2	OR6B3	OR6C1	OR6C2	OR6C3	OR6C4	OR6C5P	OR6C6	OR6C64P	OR6C65	OR6C66P	OR6C68	OR6C69P	OR6C70	OR6C71P	OR6C72P	OR6C73P	OR6C74	OR6C75	OR6C76	OR6C7P	OR6D1P	OR6E1P	OR6F1	OR6J1	OR6K1P	OR6K2	OR6K3	OR6K4P	OR6K5P	OR6K6	OR6L1P	OR6L2P	OR6M1	OR6M2P	OR6M3P	OR6N1	OR6N2	OR6P1	OR6Q1	OR6R1P	OR6R2P	OR6S1	OR6T1	OR6U2P	OR6V1	OR6W1P	OR6X1	OR6Y1	OR7A10	OR7A11P	OR7A15P	OR7A17	OR7A18P	OR7A19P	OR7A1P	OR7A2P	OR7A3P	OR7A5	OR7A8P	OR7C1	OR7C2	OR7D11P	OR7D1P	OR7D2	OR7D4	OR7E100P	OR7E101P	OR7E102P	OR7E104P	OR7E105P	OR7E106P	OR7E108P	OR7E109P	OR7E10P	OR7E110P	OR7E111P	OR7E115P	OR7E116P	OR7E117P	OR7E11P	OR7E121P	OR7E122P	OR7E125P	OR7E126P	OR7E128P	OR7E129P	OR7E12P	OR7E130P	OR7E136P	OR7E13P	OR7E140P	OR7E145P	OR7E148P	OR7E149P	OR7E14P	OR7E154P	OR7E155P	OR7E156P	OR7E157P	OR7E158P	OR7E159P	OR7E15P	OR7E160P	OR7E161P	OR7E162P	OR7E16P	OR7E18P	OR7E19P	OR7E1P	OR7E21P	OR7E22P	OR7E23P	OR7E24	OR7E25P	OR7E26P	OR7E28P	OR7E29P	OR7E2P	OR7E31P	OR7E33P	OR7E35P	OR7E36P	OR7E37P	OR7E38P	OR7E39P	OR7E41P	OR7E43P	OR7E46P	OR7E47P	OR7E4P	OR7E53P	OR7E55P	OR7E59P	OR7E5P	OR7E62P	OR7E66P	OR7E7P	OR7E83P	OR7E84P	OR7E85P	OR7E86P	OR7E87P	OR7E89P	OR7E8P	OR7E90P	OR7E91P	OR7E93P	OR7E94P	OR7E96P	OR7E97P	OR7E99P	OR7G1	OR7G15P	OR7G2	OR7G3	OR7H1P	OR7H2P	OR7K1P	OR7L1P	OR7M1P	OR8A1	OR8A2P	OR8A3P	OR8B10P	OR8B12	OR8B1P	OR8B2	OR8B3	OR8B4	OR8B5P	OR8B6P	OR8B7P	OR8B8	OR8B9P	OR8C1P	OR8D1	OR8D2	OR8D4	OR8F1P	OR8G1	OR8G2	OR8G3P	OR8G5	OR8G7P	OR8H1	OR8H2	OR8H3	OR8I1P	OR8I2	OR8I4P	OR8J1	OR8J2	OR8J3	OR8K1	OR8K2P	OR8K3	OR8K4P	OR8K5	OR8L1P	OR8Q1P	OR8R1P	OR8S1	OR8S21P	OR8T1P	OR8U1	OR8V1P	OR8X1P	OR9A1P	OR9A2	OR9A3P	OR9A4	OR9G1	OR9G2P	OR9G3P	OR9G4	OR9H1P	OR9I1	OR9I2P	OR9I3P	OR9K1P	OR9K2	OR9L1P	OR9M1P	OR9N1P	OR9P1P	OR9Q1	OR9Q2	OR9R1P	OR9S24P	ORAI1	ORAI2	ORAI3	ORAOV1	ORAOV1P1	ORC1	ORC2	ORC3	ORC4	ORC5	ORC6	ORM1	ORM2	ORMDL1	ORMDL2	ORMDL3	OS9	OSBP	OSBP2	OSBPL10	OSBPL10-AS1	OSBPL11	OSBPL1A	OSBPL2	OSBPL3	OSBPL5	OSBPL6	OSBPL7	OSBPL8	OSBPL9	OSBPL9P1	OSBPL9P2	OSBPL9P3	OSBPL9P4	OSBPL9P6	OSCAR	OSCP1	OSER1	OSER1-AS1	OSGEP	OSGEPL1	OSGEPL1-AS1	OSGIN1	OSGIN2	OSM	OSMR	OSR1	OSR2	OST4	OSTC	OSTCP1	OSTCP2	OSTCP3	OSTCP4	OSTCP5	OSTCP6	OSTCP7	OSTCP8	OSTF1	OSTF1P1	OSTM1	OSTM1-AS1	OSTN	OTC	OTOA	OTOF	OTOG	OTOGL	OTOL1	OTOP1	OTOP2	OTOP3	OTOR	OTOS	OTP	OTUB1	OTUB2	OTUD1	OTUD3	OTUD4	OTUD5	OTUD6A	OTUD6B	OTUD7A	OTUD7B	OTX1	OTX2	OTX2-AS1	OTX2P1	OVCA2	OVCH1	OVCH1-AS1	OVCH2	OVGP1	OVOL1	OVOL2	OVOL3	OVOS	OVOS2	OXA1L	OXCT1	OXCT2	OXCT2P1	OXER1	OXGR1	OXLD1	OXNAD1	OXR1	OXSM	OXSR1	OXT	OXTR	P2RX1	P2RX2	P2RX3	P2RX4	P2RX5	P2RX5-TAX1BP3	P2RX6	P2RX6P	P2RX7	P2RY1	P2RY10	P2RY10P2	P2RY11	P2RY12	P2RY13	P2RY14	P2RY2	P2RY4	P2RY6	P2RY8_1	P2RY8_2	P4HA1	P4HA2	P4HA3	P4HB	P4HTM	PA2G4	PA2G4P1	PA2G4P2	PA2G4P3	PA2G4P4	PA2G4P5	PA2G4P6	PAAF1	PABPC1	PABPC1L	PABPC1L2A	PABPC1L2B	PABPC1P1	PABPC1P10	PABPC1P11	PABPC1P12	PABPC1P13	PABPC1P2	PABPC1P3	PABPC1P4	PABPC1P5	PABPC1P6	PABPC1P7	PABPC1P8	PABPC1P9	PABPC3	PABPC4	PABPC4L	PABPC5	PABPN1	PABPN1L	PACRG	PACRG-AS1	PACRGL	PACS1	PACS2	PACSIN1	PACSIN2	PACSIN3	PADI1	PADI2	PADI3	PADI4	PADI6	PAEP	PAF1	PAFAH1B1	PAFAH1B1P1	PAFAH1B1P2	PAFAH1B2	PAFAH1B3	PAFAH2	PAG1	PAGE1	PAGE2	PAGE2B	PAGE3	PAGE4	PAGE5	PAGR1	PAH	PAICS	PAICSP1	PAICSP2	PAICSP3	PAICSP4	PAICSP5	PAICSP6	PAICSP7	PAIP1	PAIP1P1	PAIP2	PAIP2B	PAK1	PAK1IP1	PAK2	PAK3	PAK4	PAK6	PAK7	PALB2	PALD1	PALLD	PALM	PALM2	PALM2-AKAP2	PALM3	PALMD	PAM	PAM16	PAMR1	PAN2	PAN3	PAN3-AS1	PANK1	PANK2	PANK3	PANK4	PANX1	PANX2	PANX3	PAOX	PAPD4	PAPD5	PAPD7	PAPL	PAPLN	PAPOLA	PAPOLB	PAPOLG	PAPPA	PAPPA-AS1	PAPPA2	PAPSS1	PAPSS2	PAQR3	PAQR4	PAQR5	PAQR6	PAQR7	PAQR8	PAQR9	PARD3	PARD3B	PARD6A	PARD6B	PARD6G	PARD6G-AS1	PARG	PARGP1	PARK2	PARK7	PARL	PARM1	PARN	PARP1	PARP10	PARP11	PARP12	PARP14	PARP15	PARP16	PARP1P1	PARP1P2	PARP2	PARP3	PARP4	PARP4P1	PARP4P2	PARP6	PARP8	PARP9	PARPBP	PARS2	PART1	PARVA	PARVB	PARVG	PASD1	PASK	PATE1	PATE2	PATE3	PATE4	PATL1	PATL2	PATZ1	PAWR	PAWRP1	PAWRP2	PAX1	PAX2	PAX3	PAX4	PAX5	PAX6	PAX7	PAX8	PAX9	PAXBP1	PAXBP1-AS1	PAXIP1	PAXIP1-AS1	PAXIP1-AS2	PBDC1	PBK	PBLD	PBOV1	PBRM1	PBX1	PBX2	PBX2P1	PBX3	PBX4	PBXIP1	PC	PCA3	PCAT1	PCAT4	PCAT6	PCBD1	PCBD2	PCBP1	PCBP1-AS1	PCBP2	PCBP2P1	PCBP2P2	PCBP2P3	PCBP3	PCBP4	PCCA	PCCA-AS1	PCCB	PCDH1	PCDH10	PCDH11X	PCDH11Y	PCDH12	PCDH15	PCDH17	PCDH18	PCDH19	PCDH20	PCDH7	PCDH8	PCDH8P1	PCDH9	PCDH9-AS2	PCDH9-AS3	PCDHA1	PCDHA10	PCDHA11	PCDHA12	PCDHA13	PCDHA14	PCDHA2	PCDHA3	PCDHA4	PCDHA5	PCDHA6	PCDHA7	PCDHA8	PCDHA9	PCDHA@	PCDHAC1	PCDHAC2	PCDHACT	PCDHB1	PCDHB10	PCDHB11	PCDHB12	PCDHB13	PCDHB14	PCDHB15	PCDHB16	PCDHB17	PCDHB18	PCDHB19P	PCDHB2	PCDHB3	PCDHB4	PCDHB5	PCDHB6	PCDHB7	PCDHB8	PCDHB9	PCDHB@	PCDHG@	PCDHGA1	PCDHGA10	PCDHGA11	PCDHGA12	PCDHGA2	PCDHGA3	PCDHGA4	PCDHGA5	PCDHGA6	PCDHGA7	PCDHGA8	PCDHGA9	PCDHGB1	PCDHGB2	PCDHGB3	PCDHGB4	PCDHGB5	PCDHGB6	PCDHGB7	PCDHGB8P	PCDHGB9P	PCDHGC3	PCDHGC4	PCDHGC5	PCDP1	PCED1A	PCED1B	PCED1B-AS1	PCED1CP	PCF11	PCGEM1	PCGF1	PCGF2	PCGF3	PCGF5	PCGF6	PCGF7P	PCID2	PCIF1	PCK1	PCK2	PCLO	PCM1	PCMT1	PCMTD1	PCMTD1P1	PCMTD1P2	PCMTD1P3	PCMTD2	PCNA	PCNA-AS1	PCNAP1	PCNAP2	PCNAP3	PCNAP4	PCNP	PCNPP1	PCNPP2	PCNPP3	PCNPP4	PCNPP5	PCNT	PCNX	PCNXL2	PCNXL3	PCNXL4	PCOLCE	PCOLCE-AS1	PCOLCE2	PCP2	PCP4	PCP4L1	PCSK1	PCSK1N	PCSK2	PCSK4	PCSK5	PCSK6	PCSK7	PCSK9	PCTP	PCYOX1	PCYOX1L	PCYT1A	PCYT1B	PCYT2	PDAP1	PDC	PDCD1	PDCD10	PDCD11	PDCD1LG2	PDCD2	PDCD2L	PDCD4	PDCD4-AS1	PDCD5	PDCD6	PDCD6IP	PDCD7	PDCL	PDCL2	PDCL3	PDCL3P1	PDCL3P2	PDCL3P3	PDCL3P4	PDCL3P5	PDCL3P6	PDCL3P7	PDDC1	PDE10A	PDE11A	PDE12	PDE1A	PDE1B	PDE1C	PDE2A	PDE3A	PDE3B	PDE4A	PDE4B	PDE4C	PDE4D	PDE4DIP	PDE5A	PDE6A	PDE6B	PDE6C	PDE6D	PDE6G	PDE6H	PDE7A	PDE7B	PDE8A	PDE8B	PDE9A	PDF	PDGFA	PDGFB	PDGFC	PDGFD	PDGFRA	PDGFRB	PDGFRL	PDHA1	PDHA1P1	PDHA2	PDHB	PDHX	PDIA2	PDIA3	PDIA3P	PDIA4	PDIA5	PDIA6	PDIK1L	PDILT	PDK1	PDK2	PDK3	PDK4	PDLIM1	PDLIM1P1	PDLIM1P2	PDLIM1P3	PDLIM1P4	PDLIM2	PDLIM3	PDLIM4	PDLIM5	PDLIM7	PDP1	PDP2	PDPK1	PDPN	PDPR	PDRG1	PDS5A	PDS5B	PDSS1	PDSS2	PDX1	PDXDC1	PDXDC2P	PDXK	PDXP	PDYN	PDZD11	PDZD2	PDZD3	PDZD4	PDZD7	PDZD8	PDZD9	PDZK1	PDZK1IP1	PDZK1P1	PDZK1P2	PDZRN3	PDZRN4	PEA15	PEAK1	PEAR1	PEBP1	PEBP1P1	PEBP1P2	PEBP1P3	PEBP4	PECAM1	PECR	PEF1	PEG10	PEG3	PEG3-AS1	PELI1	PELI2	PELI3	PELO	PELP1	PEMT	PENK	PEPD	PER1	PER2	PER3	PER4	PERP	PES1	PES1P1	PES1P2	PET100	PET112	PET117	PEX1	PEX10	PEX11A	PEX11B	PEX11G	PEX12	PEX12P1	PEX13	PEX14	PEX16	PEX19	PEX2	PEX26	PEX3	PEX5	PEX5L	PEX6	PEX7	PF4	PF4V1	PFAS	PFDN1	PFDN2	PFDN4	PFDN5	PFDN6	PFKFB1	PFKFB2	PFKFB3	PFKFB4	PFKL	PFKM	PFKP	PFN1	PFN1P1	PFN1P10	PFN1P11	PFN1P12	PFN1P2	PFN1P3	PFN1P4	PFN1P5	PFN1P6	PFN1P7	PFN1P8	PFN1P9	PFN2	PFN3	PFN4	PGA3	PGA4	PGA5	PGAM1	PGAM1P1	PGAM1P10	PGAM1P11	PGAM1P12	PGAM1P13	PGAM1P2	PGAM1P3	PGAM1P4	PGAM1P5	PGAM1P6	PGAM1P7	PGAM1P8	PGAM1P9	PGAM2	PGAM3P	PGAM4	PGAM4P1	PGAM4P2	PGAM5	PGAM5P1	PGAP1	PGAP2	PGAP3	PGBD1	PGBD2	PGBD3	PGBD3P1	PGBD3P2	PGBD3P3	PGBD3P4	PGBD4	PGBD4P2	PGBD4P3	PGBD4P4	PGBD4P5	PGBD4P6	PGBD4P7	PGBD4P8	PGBD5	PGC	PGCP1	PGD	PGDP1	PGDP2	PGF	PGGT1B	PGGT1BP1	PGGT1BP2	PGK1	PGK1P1	PGK1P2	PGK2	PGLS	PGLYRP1	PGLYRP2	PGLYRP3	PGLYRP4	PGM1	PGM2	PGM2L1	PGM3	PGM5	PGM5-AS1	PGM5P1	PGM5P2	PGP	PGPEP1	PGPEP1L	PGR	PGRMC1	PGRMC2	PGS1	PHACTR1	PHACTR2	PHACTR3	PHACTR4	PHAX	PHB	PHB2	PHB2P1	PHBP1	PHBP10	PHBP11	PHBP12	PHBP13	PHBP14	PHBP15	PHBP2	PHBP3	PHBP4	PHBP7	PHBP8	PHBP9	PHC1	PHC1P1	PHC2	PHC3	PHEX	PHEX-AS1	PHF1	PHF10	PHF10P1	PHF11	PHF12	PHF13	PHF14	PHF15	PHF16	PHF17	PHF19	PHF2	PHF20	PHF20L1	PHF21A	PHF21B	PHF23	PHF2P2	PHF3	PHF5A	PHF5CP	PHF5DP	PHF5EP	PHF5FP	PHF5GP	PHF5HP	PHF6	PHF7	PHF8	PHGDH	PHGR1	PHIP	PHKA1	PHKA1P1	PHKA2	PHKA2-AS1	PHKB	PHKBP1	PHKBP2	PHKG1	PHKG1P1	PHKG1P2	PHKG1P3	PHKG1P4	PHKG2	PHLDA1	PHLDA2	PHLDA3	PHLDB1	PHLDB2	PHLDB3	PHLPP1	PHLPP2	PHOSPHO1	PHOSPHO2	PHOSPHO2-KLHL23	PHOX2A	PHOX2B	PHPT1	PHRF1	PHTF1	PHTF2	PHYH	PHYHD1	PHYHIP	PHYHIPL	PHYKPL	PI15	PI16	PI3	PI4K2A	PI4K2B	PI4KA	PI4KAP1	PI4KAP2	PI4KB	PIANP	PIAS1	PIAS2	PIAS3	PIAS4	PIBF1	PICALM	PICK1	PID1	PIDD	PIEZO1	PIEZO1P1	PIEZO1P2	PIEZO2	PIF1	PIFO	PIGA	PIGAP1	PIGB	PIGC	PIGCP1	PIGCP2	PIGF	PIGFP1	PIGFP2	PIGFP3	PIGG	PIGH	PIGHP1	PIGK	PIGL	PIGM	PIGN	PIGO	PIGP	PIGPP3	PIGQ	PIGR	PIGS	PIGT	PIGU	PIGUP1	PIGV	PIGW	PIGX	PIGY	PIGZ	PIH1D1	PIH1D2	PIH1D3	PIK3AP1	PIK3C2A	PIK3C2B	PIK3C2G	PIK3C3	PIK3CA	PIK3CB	PIK3CD	PIK3CG	PIK3IP1	PIK3R1	PIK3R2	PIK3R3	PIK3R4	PIK3R5	PIK3R6	PIKFYVE	PILRA	PILRB	PIM1	PIM2	PIM3	PIN1	PIN1P1	PIN4	PIN4P1	PINK1	PINLYP	PINX1	PIP	PIP4K2A	PIP4K2B	PIP4K2C	PIP5K1A	PIP5K1B	PIP5K1C	PIP5K1P1	PIP5K1P2	PIP5KL1	PIPOX	PIPSL	PIR	PIR-FIGF	PIRT	PISD	PISRT1	PITHD1	PITPNA	PITPNA-AS1	PITPNB	PITPNC1	PITPNM1	PITPNM2	PITPNM3	PITRM1	PITRM1-AS1	PITX1	PITX2	PITX3	PIWIL1	PIWIL2	PIWIL3	PIWIL4	PJA1	PJA2	PKD1	PKD1L1	PKD1L2	PKD1L3	PKD1P1	PKD1P2	PKD1P3	PKD1P4	PKD1P5	PKD1P6	PKD2	PKD2L1	PKD2L2	PKDCC	PKDREJ	PKHD1	PKHD1L1	PKI55	PKIA	PKIB	PKIG	PKLR	PKM	PKMP1	PKMP2	PKMP3	PKMP5	PKMYT1	PKN1	PKN2	PKN3	PKNOX1	PKNOX2	PKP1	PKP2	PKP2P1	PKP3	PKP4	PKP4P1	PLA1A	PLA2G10	PLA2G12A	PLA2G12AP1	PLA2G12AP2	PLA2G12B	PLA2G15	PLA2G16	PLA2G1B	PLA2G2A	PLA2G2C	PLA2G2D	PLA2G2E	PLA2G2F	PLA2G3	PLA2G4A	PLA2G4B	PLA2G4C	PLA2G4D	PLA2G4E	PLA2G4F	PLA2G5	PLA2G6	PLA2G7	PLA2R1	PLAA	PLAC1	PLAC1L	PLAC4	PLAC8	PLAC8L1	PLAC9	PLAG1	PLAGL1	PLAGL2	PLAT	PLAU	PLAUR	PLB1	PLBD1	PLBD2	PLCB1	PLCB2	PLCB3	PLCB4	PLCD1	PLCD3	PLCD4	PLCE1	PLCE1-AS1	PLCG1	PLCG2	PLCH1	PLCH1-AS1	PLCH2	PLCL1	PLCL2	PLCXD1_1	PLCXD1_2	PLCXD2	PLCXD3	PLCZ1	PLD1	PLD2	PLD3	PLD4	PLD5	PLD6	PLEC	PLEK	PLEK2	PLEKHA1	PLEKHA2	PLEKHA3	PLEKHA3P1	PLEKHA4	PLEKHA5	PLEKHA6	PLEKHA7	PLEKHA8	PLEKHA8P1	PLEKHB1	PLEKHB2	PLEKHD1	PLEKHF1	PLEKHF2	PLEKHG1	PLEKHG2	PLEKHG3	PLEKHG4	PLEKHG4B	PLEKHG5	PLEKHG6	PLEKHG7	PLEKHH1	PLEKHH2	PLEKHH3	PLEKHJ1	PLEKHM1	PLEKHM1P	PLEKHM2	PLEKHM3	PLEKHN1	PLEKHO1	PLEKHO2	PLEKHS1	PLG	PLGLA	PLGLB1	PLGLB2	PLGRKT	PLIN1	PLIN2	PLIN3	PLIN4	PLIN5	PLK1	PLK1S1	PLK2	PLK3	PLK4	PLK5	PLLP	PLN	PLOD1	PLOD2	PLOD3	PLP1	PLP2	PLRG1	PLS1	PLS3	PLSCR1	PLSCR2	PLSCR3	PLSCR4	PLSCR5	PLTP	PLVAP	PLXDC1	PLXDC2	PLXNA1	PLXNA2	PLXNA3	PLXNA4	PLXNB1	PLXNB2	PLXNB3	PLXNC1	PLXND1	PM20D1	PM20D2	PMAIP1	PMCH	PMCHL1	PMCHL2	PMEL	PMEPA1	PMF1	PMF1-BGLAP	PMFBP1	PML	PMM1	PMM2	PMM2P1	PMM2P2	PMP2	PMP22	PMPCA	PMPCB	PMS1	PMS2	PMS2CL	PMS2L2	PMS2LP2	PMS2P1	PMS2P10	PMS2P12	PMS2P3	PMS2P4	PMS2P5	PMS2P6	PMS2P8	PMVK	PNCK	PNISR	PNKD	PNKP	PNLDC1	PNLIP	PNLIPP1	PNLIPRP1	PNLIPRP2	PNLIPRP3	PNMA1	PNMA2	PNMA3	PNMA5	PNMA6A	PNMA6B	PNMA6C	PNMA6D	PNMAL1	PNMAL2	PNMT	PNN	PNO1	PNOC	PNP	PNPLA1	PNPLA10P	PNPLA2	PNPLA3	PNPLA4	PNPLA4P1	PNPLA5	PNPLA6	PNPLA7	PNPLA8	PNPO	PNPT1	PNPT1P1	PNPT1P2	PNRC1	PNRC2	POC1A	POC1B	POC1B-GALNT4	POC5	PODN	PODNL1	PODXL	PODXL2	POF1B	POFUT1	POFUT2	POGK	POGLUT1	POGZ	POLA1	POLA2	POLB	POLD1	POLD2	POLD2P1	POLD3	POLD4	POLDIP2	POLDIP3	POLE	POLE2	POLE3	POLE4	POLG	POLG2	POLH	POLI	POLK	POLL	POLM	POLN	POLQ	POLR1A	POLR1B	POLR1C	POLR1D	POLR1E	POLR2A	POLR2B	POLR2C	POLR2CP	POLR2D	POLR2E	POLR2F	POLR2G	POLR2H	POLR2I	POLR2J	POLR2J2	POLR2J3	POLR2J4	POLR2K	POLR2KP1	POLR2KP2	POLR2L	POLR2LP	POLR2M	POLR3A	POLR3B	POLR3C	POLR3D	POLR3DP1	POLR3E	POLR3F	POLR3G	POLR3GL	POLR3H	POLR3K	POLR3KP1	POLR3KP2	POLRMT	POLRMTP1	POM121	POM121B	POM121C	POM121L10P	POM121L11P	POM121L12	POM121L13P	POM121L1P	POM121L2	POM121L3P	POM121L4P	POM121L6P	POM121L7	POM121L8P	POM121L9P	POMC	POMGNT1	POMP	POMT1	POMT2	POMZP3	PON1	PON2	PON3	POP1	POP4	POP5	POP7	POPDC2	POPDC3	POR	PORCN	POSTN	POT1	POTEA	POTEB	POTEB2	POTEC	POTED	POTEE	POTEF	POTEG	POTEH	POTEI	POTEJ	POTEKP	POTEM	POU1F1	POU2AF1	POU2F1	POU2F2	POU2F3	POU3F1	POU3F2	POU3F3	POU3F4	POU4F1	POU4F2	POU4F3	POU5F1	POU5F1B	POU5F1P2	POU5F1P3	POU5F1P4	POU5F1P5	POU5F1P6	POU5F1P7	POU5F2	POU6F1	POU6F2	POU6F2-AS1	POU6F2-AS2	PP12613	PP13	PP14571	PP1P	PP2672	PP2D1	PP7080	PPA1	PPA2	PPAN	PPAN-P2RY11	PPAP2A	PPAP2B	PPAP2C	PPAPDC1A	PPAPDC1B	PPAPDC2	PPAPDC3	PPARA	PPARD	PPARG	PPARGC1A	PPARGC1B	PPAT	PPATP1	PPATP2	PPBP	PPBPP1	PPBPP2	PPCDC	PPCS	PPDPF	PPEF1	PPEF2	PPFIA1	PPFIA2	PPFIA3	PPFIA4	PPFIBP1	PPFIBP2	PPHLN1	PPIA	PPIAL4A	PPIAL4B	PPIAL4C	PPIAL4D	PPIAL4E	PPIAL4F	PPIAL4G	PPIAP1	PPIAP10	PPIAP11	PPIAP13	PPIAP14	PPIAP15	PPIAP16	PPIAP17	PPIAP18	PPIAP19	PPIAP2	PPIAP20	PPIAP21	PPIAP22	PPIAP23	PPIAP24	PPIAP25	PPIAP26	PPIAP27	PPIAP28	PPIAP29	PPIAP3	PPIAP30	PPIAP31	PPIAP4	PPIAP5	PPIAP6	PPIAP7	PPIAP8	PPIAP9	PPIB	PPIC	PPID	PPIE	PPIEL	PPIF	PPIG	PPIGP1	PPIH	PPIHP1	PPIHP2	PPIL1	PPIL1P1	PPIL2	PPIL3	PPIL4	PPIL6	PPIP5K1	PPIP5K1P1	PPIP5K2	PPL	PPM1A	PPM1AP1	PPM1B	PPM1D	PPM1E	PPM1F	PPM1G	PPM1H	PPM1J	PPM1K	PPM1L	PPM1M	PPM1N	PPME1	PPOX	PPP1CA	PPP1CB	PPP1CC	PPP1R10	PPP1R10P1	PPP1R11	PPP1R11P1	PPP1R11P2	PPP1R12A	PPP1R12B	PPP1R12BP1	PPP1R12BP2	PPP1R12C	PPP1R13B	PPP1R13L	PPP1R14A	PPP1R14B	PPP1R14BP1	PPP1R14BP2	PPP1R14BP3	PPP1R14BP4	PPP1R14BP5	PPP1R14C	PPP1R14D	PPP1R15A	PPP1R15B	PPP1R16A	PPP1R16B	PPP1R17	PPP1R18	PPP1R1A	PPP1R1AP1	PPP1R1AP2	PPP1R1B	PPP1R1C	PPP1R2	PPP1R21	PPP1R26	PPP1R26-AS1	PPP1R26P1	PPP1R26P2	PPP1R26P3	PPP1R26P4	PPP1R26P5	PPP1R27	PPP1R2P1	PPP1R2P10	PPP1R2P2	PPP1R2P3	PPP1R2P4	PPP1R2P5	PPP1R2P6	PPP1R2P8	PPP1R2P9	PPP1R32	PPP1R35	PPP1R36	PPP1R37	PPP1R3A	PPP1R3B	PPP1R3C	PPP1R3D	PPP1R3E	PPP1R3F	PPP1R3G	PPP1R42	PPP1R7	PPP1R8	PPP1R8P1	PPP1R9A	PPP1R9B	PPP2CA	PPP2CB	PPP2CBP1	PPP2R1A	PPP2R1B	PPP2R2A	PPP2R2B	PPP2R2B-IT1	PPP2R2C	PPP2R2D	PPP2R2DP1	PPP2R3A	PPP2R3B_1	PPP2R3B_2	PPP2R3C	PPP2R4	PPP2R5A	PPP2R5B	PPP2R5C	PPP2R5CP	PPP2R5D	PPP2R5E	PPP3CA	PPP3CB	PPP3CC	PPP3R1	PPP3R2	PPP4C	PPP4R1	PPP4R1L	PPP4R2	PPP4R4	PPP5C	PPP5D1	PPP6C	PPP6CP	PPP6R1	PPP6R2	PPP6R2P1	PPP6R3	PPRC1	PPT1	PPT2	PPT2-EGFL8	PPTC7	PPWD1	PPY	PPY2	PQBP1	PQLC1	PQLC1P2	PQLC2	PQLC3	PRAC	PRADC1	PRADC1P1	PRAF2	PRAM1	PRAME	PRAMEF1	PRAMEF10	PRAMEF11	PRAMEF12	PRAMEF13	PRAMEF14	PRAMEF15	PRAMEF16	PRAMEF17	PRAMEF18	PRAMEF19	PRAMEF2	PRAMEF20	PRAMEF21	PRAMEF22	PRAMEF23	PRAMEF24	PRAMEF24P	PRAMEF25	PRAMEF3	PRAMEF4	PRAMEF5	PRAMEF6	PRAMEF7	PRAMEF8	PRAMEF9	PRAP1	PRB1	PRB2	PRB3	PRB4	PRC1	PRC1-AS1	PRCC	PRCD	PRCP	PRDM1	PRDM10	PRDM11	PRDM12	PRDM13	PRDM14	PRDM15	PRDM16	PRDM2	PRDM4	PRDM5	PRDM6	PRDM7	PRDM8	PRDM9	PRDX1	PRDX2	PRDX2P1	PRDX2P2	PRDX2P3	PRDX2P4	PRDX3	PRDX3P1	PRDX3P2	PRDX3P3	PRDX3P4	PRDX4	PRDX4P1	PRDX4P2	PRDX5	PRDX6	PREB	PRELID1	PRELID1P1	PRELID1P2	PRELID1P3	PRELID1P4	PRELID2	PRELP	PREP	PREPL	PREX1	PREX2	PRF1	PRG1	PRG2	PRG3	PRG4	PRH1	PRH1-PRR4	PRH2	PRICKLE1	PRICKLE2	PRICKLE2-AS1	PRICKLE2-AS2	PRICKLE2-AS3	PRICKLE3	PRICKLE4	PRIM1	PRIMA1	PRKAA1	PRKAA2	PRKAB1	PRKAB2	PRKACA	PRKACB	PRKACG	PRKAG1	PRKAG2	PRKAG2-AS1	PRKAG3	PRKAR1A	PRKAR1AP	PRKAR1B	PRKAR2A	PRKAR2A-AS1	PRKAR2B	PRKCA	PRKCB	PRKCD	PRKCDBP	PRKCE	PRKCG	PRKCH	PRKCI	PRKCQ	PRKCQ-AS1	PRKCSH	PRKCZ	PRKD1	PRKD2	PRKD3	PRKDC	PRKG1	PRKG1-AS1	PRKG2	PRKRA	PRKRIP1	PRKRIR	PRKRIRP1	PRKRIRP10	PRKRIRP2	PRKRIRP3	PRKRIRP4	PRKRIRP5	PRKRIRP6	PRKRIRP7	PRKRIRP8	PRKRIRP9	PRKX	PRKXP1	PRKXP2	PRKY	PRL	PRLH	PRLHR	PRLR	PRM1	PRM2	PRM3	PRMT1	PRMT10	PRMT2	PRMT3	PRMT5	PRMT6	PRMT7	PRMT8	PRND	PRNP	PRNT	PRO2852	PROB1	PROC	PROCA1	PROCR	PRODH	PRODH2	PROK1	PROK2	PROKR1	PROKR2	PROL1	PROM1	PROM2	PROP1	PRORSD1P	PROS1	PROSC	PROSER1	PROSER2	PROSER2-AS1	PROSP	PROX1	PROX1-AS1	PROX2	PROZ	PRPF18	PRPF19	PRPF19P1	PRPF3	PRPF31	PRPF38A	PRPF38AP1	PRPF38AP2	PRPF38B	PRPF39	PRPF4	PRPF40A	PRPF40B	PRPF4B	PRPF6	PRPF8	PRPH	PRPH2	PRPS1	PRPS1L1	PRPS1P1	PRPS1P2	PRPS2	PRPSAP1	PRPSAP2	PRR11	PRR12	PRR13	PRR14	PRR14L	PRR15	PRR15L	PRR16	PRR18	PRR19	PRR20A	PRR20B	PRR20C	PRR20D	PRR20E	PRR21	PRR22	PRR23A	PRR23B	PRR23C	PRR24	PRR25	PRR26	PRR3	PRR4	PRR5	PRR5-ARHGAP8	PRR5L	PRR7	PRR7-AS1	PRR9	PRRC1	PRRC2A	PRRC2B	PRRC2C	PRRC2CP1	PRRG1	PRRG2	PRRG3	PRRG4	PRRT1	PRRT2	PRRT3	PRRT3-AS1	PRRT4	PRRX1	PRRX2	PRSS1	PRSS12	PRSS16	PRSS21	PRSS22	PRSS23	PRSS27	PRSS29P	PRSS3	PRSS30P	PRSS33	PRSS35	PRSS36	PRSS37	PRSS38	PRSS3P1	PRSS3P2	PRSS3P3	PRSS41	PRSS42	PRSS44	PRSS45	PRSS46	PRSS48	PRSS50	PRSS52P	PRSS53	PRSS54	PRSS55	PRSS56	PRSS57	PRSS58	PRSS8	PRTFDC1	PRTG	PRTN3	PRUNE	PRUNE2	PRUNEP1	PRX	PRY	PRY2	PRYP1	PRYP2	PRYP3	PRYP4	PSAP	PSAPL1	PSAT1	PSAT1P1	PSAT1P3	PSAT1P4	PSCA	PSD	PSD2	PSD3	PSD4	PSEN1	PSEN2	PSENEN	PSG1	PSG10P	PSG11	PSG2	PSG3	PSG4	PSG5	PSG6	PSG7	PSG8	PSG9	PSIMCT-1	PSIP1	PSIP1P1	PSIP1P2	PSKH1	PSKH2	PSMA1	PSMA2	PSMA2P1	PSMA2P2	PSMA2P3	PSMA3	PSMA3P	PSMA4	PSMA5	PSMA6	PSMA6P1	PSMA6P2	PSMA6P3	PSMA6P4	PSMA7	PSMA7P	PSMA8	PSMAGEA	PSMB1	PSMB10	PSMB11	PSMB2	PSMB3	PSMB3P	PSMB3P2	PSMB4	PSMB5	PSMB6	PSMB7	PSMB8	PSMB9	PSMC1	PSMC1P1	PSMC1P10	PSMC1P11	PSMC1P12	PSMC1P13	PSMC1P2	PSMC1P3	PSMC1P4	PSMC1P6	PSMC1P7	PSMC1P8	PSMC1P9	PSMC2	PSMC3	PSMC3IP	PSMC3P	PSMC4	PSMC5	PSMC6	PSMC6P1	PSMC6P2	PSMC6P3	PSMD1	PSMD10	PSMD10P1	PSMD10P2	PSMD10P3	PSMD11	PSMD12	PSMD12P	PSMD13	PSMD14	PSMD2	PSMD2P1	PSMD3	PSMD4	PSMD4P1	PSMD5	PSMD5-AS1	PSMD6	PSMD6-AS2	PSMD7	PSMD7P1	PSMD8	PSMD8P1	PSMD9	PSME1	PSME2	PSME2P1	PSME2P2	PSME2P3	PSME2P4	PSME2P5	PSME2P6	PSME3	PSME4	PSMF1	PSMG1	PSMG2	PSMG3	PSMG3-AS1	PSMG4	PSORS1C1	PSORS1C2	PSORS1C3	PSPC1	PSPC1P1	PSPC1P2	PSPH	PSPHP1	PSPN	PSRC1	PSTK	PSTPIP1	PSTPIP2	PTAFR	PTAR1	PTBP1	PTBP1P	PTBP2	PTBP3	PTCD1	PTCD2	PTCD2P1	PTCD2P2	PTCD3	PTCH1	PTCH2	PTCHD1	PTCHD2	PTCHD3	PTCHD3P1	PTCHD3P2	PTCHD3P3	PTCHD4	PTCRA	PTCSC3	PTDSS1	PTDSS2	PTEN	PTENP1	PTENP1-AS	PTER	PTF1A	PTGDR	PTGDR2	PTGDS	PTGER1	PTGER2	PTGER3	PTGER4	PTGER4P1	PTGER4P2-CDK2AP2P2	PTGER4P3	PTGES	PTGES2	PTGES2-AS1	PTGES3	PTGES3L	PTGES3L-AARSD1	PTGES3P1	PTGES3P3	PTGFR	PTGFRN	PTGIR	PTGIS	PTGR1	PTGR2	PTGS1	PTGS2	PTH	PTH1R	PTH2	PTH2R	PTHLH	PTK2	PTK2B	PTK6	PTK7	PTMA	PTMAP1	PTMAP2	PTMAP3	PTMAP4	PTMAP5	PTMAP6	PTMAP7	PTMAP8	PTMS	PTN	PTOV1	PTOV1-AS1	PTP4A1	PTP4A1P1	PTP4A1P2	PTP4A1P3	PTP4A1P4	PTP4A1P5	PTP4A1P6	PTP4A1P7	PTP4A2	PTP4A2P1	PTP4A2P2	PTP4A3	PTPDC1	PTPLA	PTPLAD1	PTPLAD2	PTPLB	PTPMT1	PTPN1	PTPN11	PTPN12	PTPN13	PTPN14	PTPN18	PTPN2	PTPN20A	PTPN20B	PTPN20CP	PTPN21	PTPN22	PTPN23	PTPN2P1	PTPN2P2	PTPN3	PTPN4	PTPN5	PTPN6	PTPN7	PTPN9	PTPRA	PTPRB	PTPRC	PTPRCAP	PTPRD	PTPRE	PTPRF	PTPRG	PTPRG-AS1	PTPRH	PTPRJ	PTPRK	PTPRM	PTPRN	PTPRN2	PTPRO	PTPRQ	PTPRR	PTPRS	PTPRT	PTPRU	PTPRVP	PTPRZ1	PTRF	PTRH1	PTRH2	PTRHD1	PTS	PTS-P1	PTTG1	PTTG1IP	PTTG2	PTTG3P	PTTG4P	PTX3	PTX4	PUF60	PUM1	PUM2	PURA	PURB	PURG	PUS1	PUS10	PUS3	PUS7	PUS7L	PUSL1	PVALB	PVR	PVRIG	PVRIG2P	PVRL1	PVRL2	PVRL3	PVRL3-AS1	PVRL4	PVT1	PWAR1	PWAR4	PWAR5	PWARSN	PWP1	PWP2	PWRN1	PWRN2	PWWP2A	PWWP2AP1	PWWP2B	PXDC1	PXDN	PXDNL	PXK	PXMP2	PXMP4	PXN	PXN-AS1	PXT1	PYCARD	PYCR1	PYCR2	PYCRL	PYDC1	PYDC2	PYGB	PYGL	PYGM	PYGO1	PYGO2	PYHIN1	PYROXD1	PYROXD2	PYURF	PYY	PYY2	PYY3	PZP	QARS	QDPR	QKI	QPCT	QPCTL	QPRT	QRFP	QRFPR	QRICH1	QRICH2	QRSL1	QRSL1P1	QRSL1P2	QRSL1P3	QSER1	QSOX1	QSOX2	QTRT1	QTRT1P1	QTRTD1	R3HCC1	R3HCC1L	R3HDM1	R3HDM2	R3HDM2P1	R3HDM2P2	R3HDM4	R3HDML	RAB10	RAB11A	RAB11AP1	RAB11B	RAB11B-AS1	RAB11FIP1	RAB11FIP1P1	RAB11FIP2	RAB11FIP3	RAB11FIP4	RAB11FIP5	RAB12	RAB13	RAB14	RAB15	RAB17	RAB18	RAB19	RAB1A	RAB1B	RAB1C	RAB20	RAB21	RAB22A	RAB23	RAB24	RAB25	RAB26	RAB27A	RAB27B	RAB28	RAB2A	RAB2B	RAB30	RAB30-AS1	RAB31	RAB32	RAB33A	RAB33B	RAB34	RAB35	RAB36	RAB37	RAB38	RAB39A	RAB39B	RAB3A	RAB3B	RAB3C	RAB3D	RAB3GAP1	RAB3GAP2	RAB3IL1	RAB3IP	RAB40A	RAB40AL	RAB40B	RAB40C	RAB41	RAB42	RAB42P1	RAB43	RAB43P1	RAB44	RAB4A	RAB4B	RAB4B-EGLN2	RAB5A	RAB5B	RAB5C	RAB5CP1	RAB5CP2	RAB6A	RAB6B	RAB6C	RAB7A	RAB7L1	RAB8A	RAB8B	RAB9A	RAB9AP1	RAB9AP2	RAB9AP3	RAB9AP4	RAB9AP5	RAB9B	RAB9BP1	RABAC1	RABEP1	RABEP2	RABEPK	RABEPKP1	RABGAP1	RABGAP1L	RABGEF1	RABGGTA	RABGGTB	RABIF	RABL2A	RABL2B	RABL3	RABL5	RABL6	RAC1	RAC1P1	RAC1P2	RAC1P3	RAC1P4	RAC1P5	RAC1P6	RAC1P7	RAC1P8	RAC2	RAC3	RACGAP1	RACGAP1P	RAD1	RAD17	RAD17P1	RAD17P2	RAD18	RAD21	RAD21-AS1	RAD21L1	RAD23A	RAD23B	RAD23BLP	RAD23BP1	RAD23BP2	RAD50	RAD51	RAD51-AS1	RAD51AP1	RAD51AP2	RAD51B	RAD51C	RAD51D	RAD51L3-RFFL	RAD52	RAD54B	RAD54L	RAD54L2	RAD9A	RAD9B	RADIL	RAE1	RAET1E	RAET1E-AS1	RAET1F	RAET1G	RAET1K	RAET1L	RAET1M	RAF1	RAF1P1	RAG1	RAG2	RAI1	RAI14	RAI2	RALA	RALB	RALBP1	RALGAPA1	RALGAPA1P	RALGAPA2	RALGAPB	RALGDS	RALGPS1	RALGPS2	RALY	RALYL	RAMP1	RAMP2	RAMP2-AS1	RAMP3	RAN	RANBP1	RANBP10	RANBP17	RANBP2	RANBP20P	RANBP3	RANBP3L	RANBP6	RANBP9	RANGAP1	RANGRF	RANP1	RANP2	RANP3	RANP4	RANP5	RANP6	RANP7	RANP8	RANP9	RAP1A	RAP1AP	RAP1B	RAP1BL	RAP1GAP	RAP1GAP2	RAP1GDS1	RAP2A	RAP2B	RAP2C	RAPGEF1	RAPGEF2	RAPGEF3	RAPGEF4	RAPGEF4-AS1	RAPGEF5	RAPGEF6	RAPGEFL1	RAPH1	RAPSN	RARA	RARB	RARG	RARRES1	RARRES2	RARRES2P1	RARRES2P2	RARRES2P4	RARRES2P8	RARRES3	RARS	RARS2	RASA1	RASA2	RASA3	RASA4	RASA4B	RASA4CP	RASA4DP	RASAL1	RASAL2	RASAL2-AS1	RASAL3	RASD1	RASD2	RASEF	RASGEF1A	RASGEF1B	RASGEF1C	RASGRF1	RASGRF2	RASGRP1	RASGRP2	RASGRP3	RASGRP4	RASIP1	RASL10A	RASL10B	RASL11A	RASL11B	RASL12	RASSF1	RASSF10	RASSF2	RASSF3	RASSF4	RASSF5	RASSF6	RASSF7	RASSF8	RASSF8-AS1	RASSF9	RAVER1	RAVER2	RAX	RAX2	RB1	RB1CC1	RBAK	RBAK-RBAKDN	RBAKDN	RBBP4	RBBP4P1	RBBP4P2	RBBP4P3	RBBP4P4	RBBP4P5	RBBP4P6	RBBP5	RBBP6	RBBP6P1	RBBP7	RBBP8	RBBP8NL	RBBP8P1	RBBP8P2	RBBP9	RBCK1	RBFA	RBFADN	RBFOX1	RBFOX2	RBFOX3	RBKS	RBL1	RBL2	RBM10	RBM11	RBM11P1	RBM12	RBM12B	RBM12B-AS1	RBM14	RBM14-RBM4	RBM15	RBM15B	RBM17	RBM18	RBM19	RBM20	RBM22	RBM22P1	RBM22P10	RBM22P11	RBM22P2	RBM22P3	RBM22P4	RBM22P5	RBM22P6	RBM22P8	RBM23	RBM24	RBM25	RBM26	RBM26-AS1	RBM27	RBM28	RBM3	RBM33	RBM34	RBM38	RBM39	RBM4	RBM41	RBM42	RBM43	RBM43P1	RBM44	RBM45	RBM46	RBM47	RBM48	RBM48P1	RBM4B	RBM5	RBM5-AS1	RBM6	RBM7	RBM8A	RBM8B	RBMS1	RBMS1P1	RBMS2	RBMS2P1	RBMS3	RBMS3-AS3	RBMX	RBMX2	RBMX2P1	RBMX2P2	RBMX2P3	RBMX2P4	RBMX2P5	RBMXL1	RBMXL2	RBMXL3	RBMXP1	RBMXP2	RBMXP3	RBMXP4	RBMY1A1	RBMY1A3P	RBMY1B	RBMY1D	RBMY1E	RBMY1F	RBMY1GP	RBMY1HP	RBMY1J	RBMY1KP	RBMY2AP	RBMY2BP	RBMY2CP	RBMY2DP	RBMY2EP	RBMY2FP	RBMY2GP	RBMY2HP	RBMY2JP	RBMY2KP	RBMY2MP	RBMY2NP	RBMY2OP	RBMY2QP	RBMY2SP	RBMY2TP	RBMY2UP	RBMY2VP	RBMY2WP	RBMY2XP	RBMY2YP	RBMY3AP	RBP1	RBP2	RBP3	RBP4	RBP5	RBP7	RBPJ	RBPJL	RBPJP2	RBPJP5	RBPJP6	RBPJP7	RBPMS	RBPMS-AS1	RBPMS2	RBPMSLP	RBX1	RC3H1	RC3H2	RCAN1	RCAN2	RCAN3	RCAN3AS	RCBTB1	RCBTB2	RCBTB2P1	RCC1	RCC2	RCC2P1	RCC2P2	RCC2P3	RCC2P4	RCC2P5	RCC2P6	RCC2P7	RCC2P8	RCCD1	RCE1	RCHY1	RCL1	RCN1	RCN1P1	RCN1P2	RCN2	RCN3	RCOR1	RCOR2	RCOR3	RCSD1	RCVRN	RD3	RD3L	RDH10	RDH11	RDH12	RDH13	RDH14	RDH16	RDH5	RDH8	RDM1	RDX	RDXP1	RDXP2	REC8	RECK	RECQL	RECQL4	RECQL5	REEP1	REEP2	REEP3	REEP4	REEP5	REEP6	REG1A	REG1B	REG1P	REG3A	REG3G	REG4	REL	RELA	RELB	RELL1	RELL2	RELN	RELT	REM1	REM2	REN	RENBP	REP15	REPIN1	REPS1	REPS2	RER1	RERE	REREP3	RERG	RERGL	RESP18	REST	RET	RETN	RETNLB	RETSAT	REV1	REV3L	REXO1	REXO1L1	REXO1L10P	REXO1L11P	REXO1L12P	REXO1L2P	REXO1L3P	REXO1L4P	REXO1L5P	REXO1L6P	REXO1L8P	REXO1L9P	REXO2	REXO4	RFC1	RFC2	RFC3	RFC3P1	RFC4	RFC5	RFESD	RFESDP1	RFFL	RFK	RFKP1	RFKP2	RFNG	RFPL1	RFPL1S	RFPL2	RFPL3	RFPL3S	RFPL4A	RFPL4AL1	RFPL4AP1	RFPL4AP2	RFPL4AP4	RFPL4AP5	RFPL4AP6	RFPL4AP7	RFPL4B	RFT1	RFTN1	RFTN1P1	RFTN2	RFWD2	RFWD2P1	RFWD3	RFX1	RFX2	RFX3	RFX4	RFX5	RFX6	RFX7	RFX8	RFXANK	RFXAP	RGAG1	RGAG4	RGCC	RGL1	RGL2	RGL3	RGL4	RGMA	RGMB	RGMB-AS1	RGN	RGP1	RGPD1	RGPD2	RGPD3	RGPD4	RGPD5	RGPD6	RGPD8	RGR	RGS1	RGS10	RGS11	RGS12	RGS13	RGS14	RGS16	RGS17	RGS17P1	RGS18	RGS19	RGS2	RGS20	RGS21	RGS22	RGS3	RGS4	RGS5	RGS6	RGS7	RGS7BP	RGS8	RGS9	RGS9BP	RGSL1	RHAG	RHBDD1	RHBDD2	RHBDD3	RHBDF1	RHBDF1P1	RHBDF2	RHBDL1	RHBDL2	RHBDL3	RHBG	RHCE	RHCG	RHD	RHEB	RHEBL1	RHEBP1	RHEBP2	RHEBP3	RHNO1	RHO	RHOA	RHOB	RHOBTB1	RHOBTB2	RHOBTB3	RHOC	RHOD	RHOF	RHOG	RHOH	RHOJ	RHOQ	RHOQP1	RHOQP2	RHOQP3	RHOT1	RHOT1P1	RHOT1P2	RHOT1P3	RHOT2	RHOU	RHOV	RHOXF1	RHOXF2	RHOXF2B	RHPN1	RHPN1-AS1	RHPN2	RHPN2P1	RIBC1	RIBC2	RIC3	RIC8A	RIC8B	RICTOR	RIF1	RIIAD1	RILP	RILPL1	RILPL2	RIMBP2	RIMBP3	RIMBP3B	RIMBP3C	RIMKLA	RIMKLB	RIMKLBP1	RIMKLBP2	RIMS1	RIMS2	RIMS3	RIMS4	RIN1	RIN2	RIN3	RING1	RINL	RINT1	RIOK1	RIOK2	RIOK3	RIOK3P1	RIPK1	RIPK2	RIPK3	RIPK4	RIPPLY1	RIPPLY2	RIPPLY3	RIT1	RIT2	RLBP1	RLF	RLFP1	RLIM	RLIMP1	RLIMP2	RLIMP3	RLN1	RLN2	RLN3	RLTPR	RMDN1	RMDN2	RMDN2-AS1	RMDN3	RMI1	RMI2	RMND1	RMND5A	RMND5B	RMRP	RMST	RN7SK	RN7SKP10	RN7SKP2	RN7SKP3	RN7SKP5	RN7SKP6	RN7SKP9	RN7SL1	RN7SL2	RN7SL3	RN7SL5P	RN7SL7P	RN7SL8P	RNA18SP2	RNA5-8SP2	RNA5-8SP3	RNA5-8SP4	RNA5-8SP5	RNA5-8SP6	RNA5-8SP7	RNA5S1	RNA5S10	RNA5S11	RNA5S12	RNA5S13	RNA5S14	RNA5S15	RNA5S16	RNA5S17	RNA5S2	RNA5S3	RNA5S4	RNA5S5	RNA5S6	RNA5S7	RNA5S8	RNA5S9	RNA5SP101	RNA5SP102	RNA5SP103	RNA5SP105	RNA5SP108	RNA5SP109	RNA5SP110	RNA5SP111	RNA5SP112	RNA5SP113	RNA5SP114	RNA5SP115	RNA5SP116	RNA5SP117	RNA5SP118	RNA5SP119	RNA5SP120	RNA5SP121	RNA5SP122	RNA5SP123	RNA5SP125	RNA5SP126	RNA5SP129	RNA5SP131	RNA5SP132	RNA5SP133	RNA5SP135	RNA5SP137	RNA5SP138	RNA5SP139	RNA5SP142	RNA5SP143	RNA5SP144	RNA5SP145	RNA5SP146	RNA5SP148	RNA5SP151	RNA5SP152	RNA5SP153	RNA5SP154	RNA5SP155	RNA5SP156	RNA5SP158	RNA5SP159	RNA5SP160	RNA5SP164	RNA5SP165	RNA5SP166	RNA5SP168	RNA5SP169	RNA5SP170	RNA5SP171	RNA5SP173	RNA5SP176	RNA5SP178	RNA5SP179	RNA5SP18	RNA5SP180	RNA5SP181	RNA5SP184	RNA5SP186	RNA5SP188	RNA5SP189	RNA5SP19	RNA5SP190	RNA5SP191	RNA5SP192	RNA5SP195	RNA5SP196	RNA5SP197	RNA5SP198	RNA5SP20	RNA5SP203	RNA5SP204	RNA5SP205	RNA5SP207	RNA5SP208	RNA5SP21	RNA5SP211	RNA5SP212	RNA5SP213	RNA5SP215	RNA5SP216	RNA5SP217	RNA5SP218	RNA5SP22	RNA5SP220	RNA5SP222	RNA5SP223	RNA5SP224	RNA5SP225	RNA5SP228	RNA5SP229	RNA5SP23	RNA5SP230	RNA5SP231	RNA5SP233	RNA5SP234	RNA5SP235	RNA5SP236	RNA5SP239	RNA5SP24	RNA5SP241	RNA5SP242	RNA5SP244	RNA5SP245	RNA5SP246	RNA5SP247	RNA5SP248	RNA5SP249	RNA5SP25	RNA5SP251	RNA5SP252	RNA5SP255	RNA5SP257	RNA5SP259	RNA5SP260	RNA5SP264	RNA5SP265	RNA5SP267	RNA5SP268	RNA5SP269	RNA5SP271	RNA5SP272	RNA5SP273	RNA5SP275	RNA5SP277	RNA5SP278	RNA5SP279	RNA5SP28	RNA5SP280	RNA5SP282	RNA5SP283	RNA5SP284	RNA5SP285	RNA5SP287	RNA5SP289	RNA5SP290	RNA5SP291	RNA5SP293	RNA5SP294	RNA5SP295	RNA5SP296	RNA5SP299	RNA5SP30	RNA5SP300	RNA5SP301	RNA5SP303	RNA5SP304	RNA5SP305	RNA5SP306	RNA5SP307	RNA5SP308	RNA5SP309	RNA5SP31	RNA5SP32	RNA5SP320	RNA5SP321	RNA5SP322	RNA5SP324	RNA5SP325	RNA5SP326	RNA5SP328	RNA5SP33	RNA5SP331	RNA5SP332	RNA5SP336	RNA5SP337	RNA5SP338	RNA5SP340	RNA5SP343	RNA5SP345	RNA5SP347	RNA5SP348	RNA5SP349	RNA5SP35	RNA5SP352	RNA5SP353	RNA5SP354	RNA5SP356	RNA5SP357	RNA5SP358	RNA5SP359	RNA5SP36	RNA5SP362	RNA5SP363	RNA5SP364	RNA5SP366	RNA5SP368	RNA5SP369	RNA5SP37	RNA5SP371	RNA5SP372	RNA5SP373	RNA5SP374	RNA5SP375	RNA5SP378	RNA5SP379	RNA5SP38	RNA5SP380	RNA5SP382	RNA5SP383	RNA5SP384	RNA5SP385	RNA5SP386	RNA5SP388	RNA5SP390	RNA5SP392	RNA5SP393	RNA5SP394	RNA5SP395	RNA5SP396	RNA5SP397	RNA5SP398	RNA5SP400	RNA5SP402	RNA5SP404	RNA5SP405	RNA5SP406	RNA5SP407	RNA5SP408	RNA5SP409	RNA5SP41	RNA5SP410	RNA5SP411	RNA5SP412	RNA5SP413	RNA5SP414	RNA5SP415	RNA5SP416	RNA5SP417	RNA5SP418	RNA5SP419	RNA5SP42	RNA5SP420	RNA5SP421	RNA5SP422	RNA5SP423	RNA5SP424	RNA5SP425	RNA5SP426	RNA5SP428	RNA5SP43	RNA5SP430	RNA5SP431	RNA5SP432	RNA5SP433	RNA5SP434	RNA5SP436	RNA5SP437	RNA5SP438	RNA5SP44	RNA5SP440	RNA5SP441	RNA5SP444	RNA5SP445	RNA5SP447	RNA5SP449	RNA5SP45	RNA5SP450	RNA5SP451	RNA5SP452	RNA5SP454	RNA5SP455	RNA5SP456	RNA5SP457	RNA5SP459	RNA5SP46	RNA5SP460	RNA5SP462	RNA5SP464	RNA5SP465	RNA5SP466	RNA5SP47	RNA5SP470	RNA5SP471	RNA5SP472	RNA5SP475	RNA5SP476	RNA5SP478	RNA5SP479	RNA5SP48	RNA5SP480	RNA5SP481	RNA5SP483	RNA5SP484	RNA5SP485	RNA5SP486	RNA5SP487	RNA5SP488	RNA5SP489	RNA5SP49	RNA5SP490	RNA5SP491	RNA5SP492	RNA5SP493	RNA5SP494	RNA5SP495	RNA5SP497	RNA5SP499	RNA5SP500	RNA5SP507	RNA5SP508	RNA5SP509	RNA5SP510	RNA5SP513	RNA5SP514	RNA5SP515	RNA5SP518	RNA5SP519	RNA5SP54	RNA5SP55	RNA5SP56	RNA5SP60	RNA5SP61	RNA5SP62	RNA5SP63	RNA5SP64	RNA5SP68	RNA5SP69	RNA5SP72	RNA5SP73	RNA5SP74	RNA5SP75	RNA5SP76	RNA5SP77	RNA5SP78	RNA5SP79	RNA5SP80	RNA5SP81	RNA5SP82	RNA5SP84	RNA5SP85	RNA5SP86	RNA5SP87	RNA5SP88	RNA5SP89	RNA5SP90	RNA5SP91	RNA5SP92	RNA5SP93	RNA5SP94	RNA5SP95	RNA5SP96	RNA5SP97	RNASE1	RNASE10	RNASE11	RNASE12	RNASE13	RNASE2	RNASE3	RNASE4	RNASE6	RNASE7	RNASE8	RNASE9	RNASEH1	RNASEH1P1	RNASEH1P2	RNASEH1P3	RNASEH2A	RNASEH2B	RNASEH2B-AS1	RNASEH2C	RNASEH2CP1	RNASEK	RNASEK-C17orf49	RNASEL	RNASET2	RND1	RND2	RND3	RNF10	RNF103	RNF103-CHMP3	RNF10P1	RNF11	RNF111	RNF112	RNF113A	RNF113B	RNF114	RNF115	RNF11P1	RNF11P2	RNF121	RNF122	RNF123	RNF125	RNF126	RNF126P1	RNF128	RNF13	RNF130	RNF133	RNF135	RNF138	RNF138P1	RNF139	RNF14	RNF141	RNF144A	RNF144A-AS1	RNF144B	RNF145	RNF146	RNF148	RNF149	RNF150	RNF151	RNF152	RNF157	RNF157-AS1	RNF165	RNF166	RNF167	RNF168	RNF169	RNF17	RNF170	RNF175	RNF180	RNF181	RNF182	RNF183	RNF185	RNF186	RNF187	RNF19A	RNF19B	RNF19BPX	RNF19BPY	RNF2	RNF20	RNF207	RNF208	RNF212	RNF213	RNF214	RNF215	RNF216	RNF216-IT1	RNF216P1	RNF217	RNF219	RNF219-AS1	RNF220	RNF222	RNF223	RNF224	RNF24	RNF25	RNF26	RNF2P1	RNF31	RNF32	RNF34	RNF38	RNF39	RNF4	RNF40	RNF41	RNF43	RNF44	RNF5	RNF5P1	RNF6	RNF6P1	RNF7	RNF7P1	RNF8	RNFT1	RNFT1P1	RNFT1P2	RNFT2	RNGTT	RNGTTP1	RNH1	RNLS	RNMT	RNMTL1	RNMTL1P1	RNMTL1P2	RNPC3	RNPC3P1	RNPEP	RNPEPL1	RNPS1	RNPS1P1	RNU1-1	RNU1-11P	RNU1-13P	RNU1-14P	RNU1-15P	RNU1-17P	RNU1-18P	RNU1-19P	RNU1-2	RNU1-20P	RNU1-22P	RNU1-24P	RNU1-27P	RNU1-28P	RNU1-3	RNU1-4	RNU105A	RNU105B	RNU105C	RNU11	RNU12	RNU12-2P	RNU2-2P	RNU2-4P	RNU3P1	RNU3P2	RNU3P3	RNU3P4	RNU4-1	RNU4-10P	RNU4-2	RNU4-3P	RNU4-5P	RNU4-6P	RNU4-7P	RNU4-8P	RNU4-9P	RNU4ATAC	RNU4ATAC2P	RNU5A-1	RNU5A-3P	RNU5A-4P	RNU5A-5P	RNU5A-6P	RNU5A-8P	RNU5B-1	RNU5B-3P	RNU5B-4P	RNU5B-5P	RNU5D-1	RNU5D-2P	RNU5E-1	RNU5E-10P	RNU5E-2P	RNU5E-3P	RNU5E-4P	RNU5E-6P	RNU5E-7P	RNU5E-9P	RNU5F-1	RNU5F-2P	RNU5F-3P	RNU5F-4P	RNU5F-5P	RNU5F-7P	RNU6-1	RNU6-10P	RNU6-14P	RNU6-15P	RNU6-16P	RNU6-19P	RNU6-2	RNU6-21P	RNU6-23P	RNU6-28P	RNU6-30P	RNU6-31P	RNU6-33P	RNU6-34P	RNU6-35P	RNU6-36P	RNU6-39P	RNU6-42P	RNU6-45P	RNU6-46P	RNU6-48P	RNU6-52P	RNU6-53P	RNU6-55P	RNU6-56P	RNU6-57P	RNU6-58P	RNU6-59P	RNU6-63P	RNU6-64P	RNU6-66P	RNU6-67P	RNU6-68P	RNU6-69P	RNU6-71P	RNU6-72P	RNU6-75P	RNU6-76P	RNU6-78P	RNU6-79P	RNU6-8	RNU6-81P	RNU6-82P	RNU6-83P	RNU6ATAC	RNU6ATAC2P	RNU6ATAC3P	RNU6ATAC4P	RNU6ATAC5P	RNU6V	RNU7-1	RNU7-10P	RNU7-11P	RNU7-12P	RNU7-13P	RNU7-14P	RNU7-15P	RNU7-16P	RNU7-17P	RNU7-18P	RNU7-19P	RNU7-20P	RNU7-23P	RNU7-25P	RNU7-26P	RNU7-27P	RNU7-28P	RNU7-29P	RNU7-2P	RNU7-30P	RNU7-32P	RNU7-34P	RNU7-35P	RNU7-36P	RNU7-38P	RNU7-39P	RNU7-3P	RNU7-40P	RNU7-41P	RNU7-42P	RNU7-44P	RNU7-45P	RNU7-49P	RNU7-50P	RNU7-51P	RNU7-52P	RNU7-53P	RNU7-54P	RNU7-57P	RNU7-58P	RNU7-60P	RNU7-61P	RNU7-63P	RNU7-64P	RNU7-65P	RNU7-69P	RNU7-6P	RNU7-70P	RNU7-71P	RNU7-72P	RNU7-73P	RNU7-74P	RNU7-75P	RNU7-77P	RNU7-79P	RNU7-7P	RNU7-80P	RNU7-81P	RNU7-82P	RNU7-84P	RNU7-85P	RNU7-87P	RNU7-88P	RNU7-89P	RNU7-8P	RNU86	RNVU1-1	RNVU1-18	RNVU1-7	RNVU1-9	RNY1	RNY1P2	RNY1P3	RNY1P5	RNY1P6	RNY1P8	RNY3	RNY3P10	RNY3P2	RNY3P6	RNY3P7	RNY4	RNY4P1	RNY4P10	RNY4P13	RNY4P14	RNY4P16	RNY4P17	RNY4P18	RNY4P19	RNY4P2	RNY4P20	RNY4P21	RNY4P22	RNY4P24	RNY4P25	RNY4P26	RNY4P3	RNY4P4	RNY4P5	RNY4P6	RNY4P7	RNY4P8	RNY5	RNY5P1	RNY5P10	RNY5P3	RNY5P4	RNY5P5	RNY5P6	RNY5P7	RNY5P8	RNY5P9	ROBO1	ROBO2	ROBO3	ROBO4	ROCK1	ROCK1P1	ROCK2	ROGDI	ROM1	ROMO1	ROPN1	ROPN1B	ROPN1L	ROPN1L-AS1	ROR1	ROR2	RORA	RORB	RORC	ROS1	RP1	RP1L1	RP2	RP9	RP9P	RPA1	RPA2	RPA2P1	RPA2P2	RPA2P3	RPA3	RPA3-AS1	RPA4	RPAIN	RPAP1	RPAP2	RPAP2P1	RPAP3	RPE	RPE65	RPEP1	RPEP2	RPEP3	RPEP4	RPEP6	RPF1	RPF2	RPF2P1	RPF2P2	RPGR	RPGRIP1	RPGRIP1L	RPH3A	RPH3AL	RPIA	RPIAP1	RPL10	RPL10A	RPL10AP1	RPL10AP10	RPL10AP11	RPL10AP12	RPL10AP13	RPL10AP2	RPL10AP3	RPL10AP4	RPL10AP5	RPL10AP6	RPL10AP7	RPL10AP8	RPL10AP9	RPL10L	RPL10P1	RPL10P10	RPL10P11	RPL10P12	RPL10P13	RPL10P14	RPL10P15	RPL10P16	RPL10P2	RPL10P3	RPL10P4	RPL10P5	RPL10P6	RPL10P7	RPL10P8	RPL10P9	RPL11	RPL11P1	RPL11P2	RPL11P3	RPL11P4	RPL11P5	RPL12	RPL12P1	RPL12P10	RPL12P11	RPL12P12	RPL12P13	RPL12P14	RPL12P15	RPL12P16	RPL12P17	RPL12P18	RPL12P19	RPL12P2	RPL12P20	RPL12P21	RPL12P22	RPL12P23	RPL12P24	RPL12P25	RPL12P26	RPL12P27	RPL12P28	RPL12P29	RPL12P3	RPL12P30	RPL12P31	RPL12P32	RPL12P33	RPL12P34	RPL12P35	RPL12P36	RPL12P37	RPL12P38	RPL12P39	RPL12P4	RPL12P40	RPL12P41	RPL12P42	RPL12P43	RPL12P44	RPL12P5	RPL12P6	RPL12P7	RPL12P8	RPL12P9	RPL13	RPL13A	RPL13AP	RPL13AP10	RPL13AP11	RPL13AP12	RPL13AP13	RPL13AP14	RPL13AP15	RPL13AP16	RPL13AP17	RPL13AP18	RPL13AP19	RPL13AP2	RPL13AP20	RPL13AP21	RPL13AP22	RPL13AP23	RPL13AP24	RPL13AP25	RPL13AP26	RPL13AP3	RPL13AP5	RPL13AP6	RPL13AP7	RPL13AP8	RPL13AP9	RPL13P	RPL13P10	RPL13P11	RPL13P12	RPL13P13	RPL13P14	RPL13P2	RPL13P4	RPL13P5	RPL13P6	RPL13P7	RPL13P8	RPL13P9	RPL14	RPL14P1	RPL14P2	RPL14P3	RPL14P4	RPL15	RPL15P1	RPL15P11	RPL15P12	RPL15P13	RPL15P14	RPL15P15	RPL15P16	RPL15P17	RPL15P18	RPL15P19	RPL15P2	RPL15P20	RPL15P21	RPL15P22	RPL15P3	RPL15P4	RPL15P5	RPL15P6	RPL15P7	RPL15P8	RPL15P9	RPL17	RPL17-C18orf32	RPL17P1	RPL17P10	RPL17P11	RPL17P12	RPL17P13	RPL17P14	RPL17P15	RPL17P16	RPL17P17	RPL17P18	RPL17P19	RPL17P2	RPL17P20	RPL17P21	RPL17P22	RPL17P23	RPL17P24	RPL17P25	RPL17P26	RPL17P27	RPL17P28	RPL17P29	RPL17P3	RPL17P30	RPL17P31	RPL17P32	RPL17P33	RPL17P34	RPL17P35	RPL17P36	RPL17P37	RPL17P38	RPL17P39	RPL17P4	RPL17P40	RPL17P41	RPL17P42	RPL17P43	RPL17P44	RPL17P45	RPL17P46	RPL17P47	RPL17P48	RPL17P49	RPL17P5	RPL17P50	RPL17P6	RPL17P7	RPL17P8	RPL17P9	RPL18	RPL18A	RPL18AP1	RPL18AP10	RPL18AP11	RPL18AP12	RPL18AP13	RPL18AP14	RPL18AP15	RPL18AP16	RPL18AP17	RPL18AP2	RPL18AP3	RPL18AP4	RPL18AP5	RPL18AP6	RPL18AP7	RPL18AP8	RPL18AP9	RPL18P1	RPL18P10	RPL18P11	RPL18P12	RPL18P13	RPL18P2	RPL18P3	RPL18P4	RPL18P5	RPL18P6	RPL18P7	RPL18P8	RPL18P9	RPL19	RPL19P1	RPL19P10	RPL19P11	RPL19P12	RPL19P13	RPL19P14	RPL19P15	RPL19P16	RPL19P17	RPL19P18	RPL19P19	RPL19P2	RPL19P20	RPL19P21	RPL19P3	RPL19P4	RPL19P5	RPL19P6	RPL19P7	RPL19P8	RPL19P9	RPL21	RPL21P1	RPL21P10	RPL21P100	RPL21P101	RPL21P102	RPL21P103	RPL21P104	RPL21P105	RPL21P106	RPL21P107	RPL21P108	RPL21P109	RPL21P11	RPL21P110	RPL21P111	RPL21P112	RPL21P113	RPL21P114	RPL21P115	RPL21P116	RPL21P117	RPL21P118	RPL21P119	RPL21P12	RPL21P120	RPL21P121	RPL21P122	RPL21P123	RPL21P124	RPL21P125	RPL21P126	RPL21P127	RPL21P128	RPL21P129	RPL21P13	RPL21P130	RPL21P131	RPL21P132	RPL21P133	RPL21P134	RPL21P135	RPL21P14	RPL21P15	RPL21P16	RPL21P17	RPL21P18	RPL21P19	RPL21P2	RPL21P20	RPL21P21	RPL21P22	RPL21P23	RPL21P24	RPL21P25	RPL21P26	RPL21P27	RPL21P28	RPL21P29	RPL21P3	RPL21P30	RPL21P31	RPL21P32	RPL21P33	RPL21P34	RPL21P35	RPL21P36	RPL21P37	RPL21P38	RPL21P39	RPL21P4	RPL21P40	RPL21P41	RPL21P42	RPL21P43	RPL21P44	RPL21P45	RPL21P46	RPL21P47	RPL21P48	RPL21P49	RPL21P5	RPL21P50	RPL21P51	RPL21P52	RPL21P53	RPL21P54	RPL21P55	RPL21P56	RPL21P57	RPL21P58	RPL21P59	RPL21P6	RPL21P60	RPL21P61	RPL21P62	RPL21P63	RPL21P64	RPL21P65	RPL21P66	RPL21P67	RPL21P68	RPL21P69	RPL21P7	RPL21P70	RPL21P71	RPL21P72	RPL21P73	RPL21P74	RPL21P75	RPL21P76	RPL21P77	RPL21P78	RPL21P79	RPL21P8	RPL21P80	RPL21P81	RPL21P82	RPL21P83	RPL21P84	RPL21P85	RPL21P86	RPL21P87	RPL21P88	RPL21P89	RPL21P9	RPL21P90	RPL21P91	RPL21P92	RPL21P93	RPL21P94	RPL21P95	RPL21P96	RPL21P97	RPL21P98	RPL21P99	RPL22	RPL22L1	RPL22P1	RPL22P10	RPL22P11	RPL22P12	RPL22P13	RPL22P14	RPL22P16	RPL22P17	RPL22P18	RPL22P19	RPL22P2	RPL22P20	RPL22P21	RPL22P22	RPL22P3	RPL22P4	RPL22P5	RPL22P6	RPL22P7	RPL22P8	RPL23	RPL23A	RPL23AP1	RPL23AP10	RPL23AP11	RPL23AP12	RPL23AP14	RPL23AP15	RPL23AP16	RPL23AP17	RPL23AP18	RPL23AP19	RPL23AP2	RPL23AP20	RPL23AP21	RPL23AP22	RPL23AP23	RPL23AP24	RPL23AP25	RPL23AP26	RPL23AP27	RPL23AP28	RPL23AP29	RPL23AP3	RPL23AP30	RPL23AP31	RPL23AP32	RPL23AP33	RPL23AP34	RPL23AP35	RPL23AP36	RPL23AP37	RPL23AP38	RPL23AP39	RPL23AP4	RPL23AP40	RPL23AP41	RPL23AP42	RPL23AP43	RPL23AP44	RPL23AP45	RPL23AP46	RPL23AP47	RPL23AP48	RPL23AP49	RPL23AP5	RPL23AP50	RPL23AP51	RPL23AP52	RPL23AP53	RPL23AP54	RPL23AP55	RPL23AP56	RPL23AP57	RPL23AP58	RPL23AP59	RPL23AP6	RPL23AP60	RPL23AP61	RPL23AP62	RPL23AP63	RPL23AP64	RPL23AP65	RPL23AP66	RPL23AP67	RPL23AP68	RPL23AP69	RPL23AP7	RPL23AP70	RPL23AP71	RPL23AP72	RPL23AP73	RPL23AP74	RPL23AP75	RPL23AP76	RPL23AP77	RPL23AP78	RPL23AP79	RPL23AP8	RPL23AP80	RPL23AP81	RPL23AP82	RPL23AP83	RPL23P10	RPL23P11	RPL23P2	RPL23P3	RPL23P4	RPL23P5	RPL23P6	RPL23P7	RPL23P8	RPL23P9	RPL24	RPL24P2	RPL24P3	RPL24P4	RPL24P5	RPL24P6	RPL24P7	RPL24P8	RPL24P9	RPL26	RPL26L1	RPL26P10	RPL26P11	RPL26P12	RPL26P13	RPL26P14	RPL26P15	RPL26P16	RPL26P17	RPL26P18	RPL26P19	RPL26P2	RPL26P20	RPL26P21	RPL26P22	RPL26P23	RPL26P24	RPL26P25	RPL26P26	RPL26P27	RPL26P28	RPL26P29	RPL26P3	RPL26P30	RPL26P31	RPL26P32	RPL26P33	RPL26P34	RPL26P35	RPL26P36	RPL26P37	RPL26P4	RPL26P5	RPL26P6	RPL26P7	RPL26P8	RPL26P9	RPL27	RPL27A	RPL27AP	RPL27AP2	RPL27AP3	RPL27AP4	RPL27AP5	RPL27AP6	RPL27AP7	RPL27AP8	RPL27P1	RPL27P10	RPL27P11	RPL27P12	RPL27P2	RPL27P3	RPL27P4	RPL27P5	RPL27P6	RPL27P7	RPL27P8	RPL27P9	RPL28	RPL28P1	RPL28P2	RPL28P3	RPL28P4	RPL28P5	RPL29	RPL29P1	RPL29P11	RPL29P12	RPL29P13	RPL29P14	RPL29P15	RPL29P16	RPL29P17	RPL29P18	RPL29P19	RPL29P2	RPL29P20	RPL29P21	RPL29P22	RPL29P23	RPL29P24	RPL29P25	RPL29P26	RPL29P27	RPL29P28	RPL29P29	RPL29P3	RPL29P30	RPL29P31	RPL29P32	RPL29P33	RPL29P4	RPL29P5	RPL29P6	RPL29P7	RPL29P8	RPL29P9	RPL3	RPL30	RPL30P1	RPL30P10	RPL30P11	RPL30P12	RPL30P13	RPL30P14	RPL30P15	RPL30P16	RPL30P2	RPL30P3	RPL30P4	RPL30P5	RPL30P6	RPL30P7	RPL30P8	RPL30P9	RPL31	RPL31P1	RPL31P10	RPL31P11	RPL31P12	RPL31P13	RPL31P14	RPL31P15	RPL31P16	RPL31P17	RPL31P18	RPL31P19	RPL31P2	RPL31P20	RPL31P21	RPL31P22	RPL31P23	RPL31P24	RPL31P25	RPL31P26	RPL31P27	RPL31P28	RPL31P29	RPL31P3	RPL31P30	RPL31P31	RPL31P32	RPL31P33	RPL31P34	RPL31P35	RPL31P36	RPL31P37	RPL31P38	RPL31P39	RPL31P4	RPL31P40	RPL31P41	RPL31P42	RPL31P43	RPL31P44	RPL31P45	RPL31P46	RPL31P47	RPL31P48	RPL31P49	RPL31P5	RPL31P50	RPL31P51	RPL31P52	RPL31P53	RPL31P54	RPL31P55	RPL31P56	RPL31P57	RPL31P58	RPL31P59	RPL31P6	RPL31P60	RPL31P61	RPL31P62	RPL31P63	RPL31P7	RPL31P8	RPL31P9	RPL32	RPL32P1	RPL32P10	RPL32P11	RPL32P12	RPL32P13	RPL32P14	RPL32P15	RPL32P16	RPL32P17	RPL32P18	RPL32P19	RPL32P2	RPL32P20	RPL32P21	RPL32P22	RPL32P23	RPL32P24	RPL32P25	RPL32P26	RPL32P27	RPL32P28	RPL32P29	RPL32P3	RPL32P30	RPL32P31	RPL32P32	RPL32P33	RPL32P34	RPL32P35	RPL32P36	RPL32P4	RPL32P5	RPL32P6	RPL32P7	RPL32P8	RPL32P9	RPL34	RPL34-AS1	RPL34P1	RPL34P10	RPL34P11	RPL34P12	RPL34P13	RPL34P14	RPL34P15	RPL34P16	RPL34P17	RPL34P18	RPL34P19	RPL34P2	RPL34P20	RPL34P21	RPL34P22	RPL34P23	RPL34P24	RPL34P25	RPL34P26	RPL34P27	RPL34P28	RPL34P29	RPL34P3	RPL34P30	RPL34P31	RPL34P32	RPL34P33	RPL34P34	RPL34P35	RPL34P4	RPL34P5	RPL34P6	RPL34P7	RPL34P8	RPL34P9	RPL35	RPL35A	RPL35AP	RPL35AP10	RPL35AP11	RPL35AP12	RPL35AP13	RPL35AP14	RPL35AP15	RPL35AP16	RPL35AP17	RPL35AP18	RPL35AP19	RPL35AP2	RPL35AP20	RPL35AP21	RPL35AP22	RPL35AP23	RPL35AP24	RPL35AP25	RPL35AP26	RPL35AP27	RPL35AP28	RPL35AP29	RPL35AP3	RPL35AP30	RPL35AP31	RPL35AP32	RPL35AP33	RPL35AP34	RPL35AP35	RPL35AP36	RPL35AP37	RPL35AP4	RPL35AP5	RPL35AP6	RPL35AP7	RPL35AP8	RPL35AP9	RPL35P1	RPL35P2	RPL35P3	RPL35P4	RPL35P5	RPL35P6	RPL35P7	RPL35P8	RPL35P9	RPL36	RPL36A	RPL36A-HNRNPH2	RPL36AL	RPL36AP1	RPL36AP10	RPL36AP11	RPL36AP12	RPL36AP13	RPL36AP14	RPL36AP15	RPL36AP16	RPL36AP17	RPL36AP18	RPL36AP19	RPL36AP2	RPL36AP20	RPL36AP21	RPL36AP23	RPL36AP24	RPL36AP25	RPL36AP26	RPL36AP27	RPL36AP28	RPL36AP29	RPL36AP30	RPL36AP31	RPL36AP32	RPL36AP33	RPL36AP34	RPL36AP35	RPL36AP36	RPL36AP37	RPL36AP38	RPL36AP39	RPL36AP4	RPL36AP40	RPL36AP41	RPL36AP42	RPL36AP43	RPL36AP44	RPL36AP45	RPL36AP46	RPL36AP47	RPL36AP48	RPL36AP49	RPL36AP5	RPL36AP50	RPL36AP51	RPL36AP52	RPL36AP53	RPL36AP54	RPL36AP55	RPL36AP6	RPL36AP7	RPL36AP8	RPL36AP9	RPL36P1	RPL36P10	RPL36P11	RPL36P12	RPL36P13	RPL36P14	RPL36P15	RPL36P16	RPL36P17	RPL36P18	RPL36P19	RPL36P2	RPL36P20	RPL36P3	RPL36P4	RPL36P5	RPL36P6	RPL36P7	RPL36P8	RPL36P9	RPL37	RPL37A	RPL37AP1	RPL37AP2	RPL37AP3	RPL37AP4	RPL37AP5	RPL37AP6	RPL37AP7	RPL37AP8	RPL37AP9	RPL37P1	RPL37P10	RPL37P11	RPL37P12	RPL37P13	RPL37P14	RPL37P15	RPL37P16	RPL37P17	RPL37P18	RPL37P19	RPL37P2	RPL37P20	RPL37P21	RPL37P22	RPL37P23	RPL37P24	RPL37P3	RPL37P4	RPL37P5	RPL37P6	RPL37P7	RPL37P8	RPL37P9	RPL38	RPL38P1	RPL38P2	RPL38P3	RPL38P4	RPL39	RPL39L	RPL39P	RPL39P10	RPL39P11	RPL39P12	RPL39P13	RPL39P14	RPL39P15	RPL39P16	RPL39P17	RPL39P18	RPL39P19	RPL39P2	RPL39P20	RPL39P21	RPL39P22	RPL39P23	RPL39P24	RPL39P25	RPL39P26	RPL39P27	RPL39P28	RPL39P29	RPL39P3	RPL39P30	RPL39P31	RPL39P32	RPL39P33	RPL39P34	RPL39P35	RPL39P36	RPL39P37	RPL39P38	RPL39P39	RPL39P4	RPL39P40	RPL39P41	RPL39P5	RPL39P6	RPL39P7	RPL39P8	RPL39P9	RPL3L	RPL3P1	RPL3P10	RPL3P11	RPL3P12	RPL3P2	RPL3P3	RPL3P4	RPL3P5	RPL3P6	RPL3P7	RPL3P8	RPL3P9	RPL4	RPL41	RPL41P1	RPL41P2	RPL41P3	RPL41P4	RPL41P5	RPL41P6	RPL41P7	RPL4P1	RPL4P2	RPL4P3	RPL4P4	RPL4P5	RPL4P6	RPL5	RPL5P1	RPL5P10	RPL5P11	RPL5P12	RPL5P13	RPL5P14	RPL5P15	RPL5P16	RPL5P17	RPL5P18	RPL5P19	RPL5P2	RPL5P20	RPL5P21	RPL5P22	RPL5P23	RPL5P24	RPL5P25	RPL5P26	RPL5P27	RPL5P28	RPL5P29	RPL5P3	RPL5P30	RPL5P31	RPL5P32	RPL5P33	RPL5P34	RPL5P35	RPL5P4	RPL5P5	RPL5P6	RPL5P7	RPL5P8	RPL5P9	RPL6	RPL6P1	RPL6P10	RPL6P11	RPL6P12	RPL6P13	RPL6P14	RPL6P15	RPL6P16	RPL6P17	RPL6P18	RPL6P19	RPL6P2	RPL6P20	RPL6P21	RPL6P22	RPL6P23	RPL6P24	RPL6P25	RPL6P26	RPL6P27	RPL6P28	RPL6P29	RPL6P3	RPL6P30	RPL6P4	RPL6P5	RPL6P6	RPL6P7	RPL6P8	RPL6P9	RPL7	RPL7A	RPL7AP10	RPL7AP11	RPL7AP12	RPL7AP13	RPL7AP14	RPL7AP15	RPL7AP16	RPL7AP17	RPL7AP18	RPL7AP19	RPL7AP2	RPL7AP20	RPL7AP21	RPL7AP22	RPL7AP23	RPL7AP24	RPL7AP25	RPL7AP26	RPL7AP27	RPL7AP28	RPL7AP29	RPL7AP3	RPL7AP30	RPL7AP31	RPL7AP32	RPL7AP33	RPL7AP34	RPL7AP35	RPL7AP36	RPL7AP37	RPL7AP38	RPL7AP39	RPL7AP4	RPL7AP40	RPL7AP41	RPL7AP42	RPL7AP43	RPL7AP44	RPL7AP45	RPL7AP46	RPL7AP47	RPL7AP48	RPL7AP49	RPL7AP5	RPL7AP50	RPL7AP51	RPL7AP52	RPL7AP53	RPL7AP54	RPL7AP55	RPL7AP56	RPL7AP57	RPL7AP58	RPL7AP6	RPL7AP60	RPL7AP61	RPL7AP62	RPL7AP63	RPL7AP64	RPL7AP65	RPL7AP66	RPL7AP67	RPL7AP69	RPL7AP7	RPL7AP70	RPL7AP71	RPL7AP72	RPL7AP73	RPL7AP8	RPL7AP9	RPL7L1	RPL7L1P1	RPL7L1P11	RPL7L1P12	RPL7L1P13	RPL7L1P2	RPL7L1P3	RPL7L1P4	RPL7L1P5	RPL7L1P6	RPL7L1P7	RPL7L1P8	RPL7L1P9	RPL7P	RPL7P10	RPL7P11	RPL7P12	RPL7P13	RPL7P14	RPL7P15	RPL7P16	RPL7P17	RPL7P18	RPL7P19	RPL7P2	RPL7P20	RPL7P21	RPL7P22	RPL7P23	RPL7P24	RPL7P25	RPL7P26	RPL7P27	RPL7P28	RPL7P29	RPL7P3	RPL7P30	RPL7P31	RPL7P32	RPL7P33	RPL7P34	RPL7P35	RPL7P36	RPL7P37	RPL7P38	RPL7P39	RPL7P4	RPL7P40	RPL7P41	RPL7P42	RPL7P43	RPL7P44	RPL7P45	RPL7P46	RPL7P47	RPL7P48	RPL7P49	RPL7P5	RPL7P50	RPL7P51	RPL7P52	RPL7P53	RPL7P54	RPL7P55	RPL7P56	RPL7P57	RPL7P58	RPL7P6	RPL7P7	RPL7P8	RPL7P9	RPL8	RPL8P1	RPL8P2	RPL8P3	RPL8P4	RPL8P5	RPL9	RPL9P10	RPL9P11	RPL9P12	RPL9P13	RPL9P14	RPL9P15	RPL9P16	RPL9P17	RPL9P18	RPL9P19	RPL9P2	RPL9P20	RPL9P21	RPL9P22	RPL9P23	RPL9P24	RPL9P25	RPL9P26	RPL9P27	RPL9P28	RPL9P29	RPL9P3	RPL9P30	RPL9P31	RPL9P32	RPL9P33	RPL9P4	RPL9P5	RPL9P6	RPL9P7	RPL9P8	RPL9P9	RPLP0	RPLP0P1	RPLP0P10	RPLP0P11	RPLP0P2	RPLP0P3	RPLP0P4	RPLP0P5	RPLP0P6	RPLP0P7	RPLP0P8	RPLP0P9	RPLP1	RPLP1P1	RPLP1P10	RPLP1P11	RPLP1P12	RPLP1P13	RPLP1P2	RPLP1P3	RPLP1P4	RPLP1P5	RPLP1P6	RPLP1P7	RPLP1P8	RPLP1P9	RPLP2	RPLP2P1	RPLP2P2	RPLP2P3	RPLP2P4	RPLP2P5	RPN1	RPN2	RPP14	RPP21	RPP25	RPP25L	RPP30	RPP38	RPP40	RPP40P1	RPP40P2	RPPH1	RPRD1A	RPRD1B	RPRD2	RPRM	RPRML	RPS10	RPS10-NUDT3	RPS10P1	RPS10P10	RPS10P11	RPS10P12	RPS10P13	RPS10P14	RPS10P15	RPS10P16	RPS10P17	RPS10P18	RPS10P19	RPS10P2	RPS10P20	RPS10P21	RPS10P22	RPS10P23	RPS10P24	RPS10P25	RPS10P26	RPS10P27	RPS10P28	RPS10P29	RPS10P3	RPS10P30	RPS10P31	RPS10P4	RPS10P5	RPS10P6	RPS10P7	RPS10P8	RPS10P9	RPS11	RPS11P1	RPS11P2	RPS11P3	RPS11P4	RPS11P5	RPS11P6	RPS11P7	RPS12	RPS12P1	RPS12P10	RPS12P11	RPS12P12	RPS12P13	RPS12P14	RPS12P15	RPS12P16	RPS12P17	RPS12P18	RPS12P2	RPS12P20	RPS12P21	RPS12P22	RPS12P23	RPS12P24	RPS12P25	RPS12P26	RPS12P27	RPS12P28	RPS12P29	RPS12P3	RPS12P30	RPS12P31	RPS12P32	RPS12P4	RPS12P5	RPS12P6	RPS12P7	RPS12P8	RPS12P9	RPS13	RPS13P1	RPS13P2	RPS13P3	RPS13P4	RPS13P5	RPS13P6	RPS13P7	RPS13P8	RPS14	RPS14P1	RPS14P10	RPS14P2	RPS14P3	RPS14P4	RPS14P5	RPS14P6	RPS14P7	RPS14P8	RPS14P9	RPS15	RPS15A	RPS15AP1	RPS15AP10	RPS15AP11	RPS15AP12	RPS15AP13	RPS15AP14	RPS15AP15	RPS15AP16	RPS15AP17	RPS15AP18	RPS15AP19	RPS15AP2	RPS15AP20	RPS15AP21	RPS15AP22	RPS15AP23	RPS15AP24	RPS15AP25	RPS15AP26	RPS15AP27	RPS15AP28	RPS15AP29	RPS15AP3	RPS15AP30	RPS15AP31	RPS15AP32	RPS15AP33	RPS15AP34	RPS15AP35	RPS15AP36	RPS15AP37	RPS15AP38	RPS15AP39	RPS15AP4	RPS15AP40	RPS15AP5	RPS15AP6	RPS15AP7	RPS15AP8	RPS15AP9	RPS15P1	RPS15P2	RPS15P3	RPS15P4	RPS15P5	RPS15P6	RPS15P7	RPS15P8	RPS15P9	RPS16	RPS16P1	RPS16P10	RPS16P2	RPS16P3	RPS16P4	RPS16P5	RPS16P6	RPS16P7	RPS16P8	RPS16P9	RPS17	RPS17L	RPS17P1	RPS17P10	RPS17P11	RPS17P12	RPS17P13	RPS17P14	RPS17P15	RPS17P16	RPS17P17	RPS17P2	RPS17P3	RPS17P5	RPS17P6	RPS17P7	RPS17P8	RPS17P9	RPS18	RPS18P1	RPS18P10	RPS18P11	RPS18P12	RPS18P13	RPS18P14	RPS18P2	RPS18P3	RPS18P4	RPS18P5	RPS18P6	RPS18P7	RPS18P8	RPS18P9	RPS19	RPS19BP1	RPS19P1	RPS19P2	RPS19P3	RPS19P4	RPS19P5	RPS19P6	RPS19P7	RPS2	RPS20	RPS20P1	RPS20P10	RPS20P11	RPS20P12	RPS20P13	RPS20P14	RPS20P15	RPS20P16	RPS20P17	RPS20P18	RPS20P19	RPS20P2	RPS20P20	RPS20P21	RPS20P22	RPS20P23	RPS20P24	RPS20P25	RPS20P26	RPS20P27	RPS20P28	RPS20P29	RPS20P3	RPS20P30	RPS20P31	RPS20P32	RPS20P33	RPS20P34	RPS20P35	RPS20P4	RPS20P5	RPS20P6	RPS20P7	RPS20P8	RPS20P9	RPS21	RPS21P1	RPS21P2	RPS21P3	RPS21P4	RPS21P5	RPS21P6	RPS21P7	RPS21P8	RPS23	RPS23P1	RPS23P10	RPS23P2	RPS23P3	RPS23P4	RPS23P5	RPS23P6	RPS23P7	RPS23P8	RPS23P9	RPS24	RPS24P1	RPS24P10	RPS24P11	RPS24P12	RPS24P13	RPS24P14	RPS24P15	RPS24P16	RPS24P17	RPS24P18	RPS24P19	RPS24P2	RPS24P3	RPS24P4	RPS24P5	RPS24P6	RPS24P7	RPS24P8	RPS24P9	RPS25	RPS25P1	RPS25P10	RPS25P2	RPS25P3	RPS25P4	RPS25P5	RPS25P6	RPS25P7	RPS25P8	RPS25P9	RPS26	RPS26P1	RPS26P10	RPS26P11	RPS26P12	RPS26P13	RPS26P14	RPS26P15	RPS26P16	RPS26P17	RPS26P18	RPS26P19	RPS26P2	RPS26P20	RPS26P21	RPS26P22	RPS26P23	RPS26P24	RPS26P25	RPS26P26	RPS26P27	RPS26P28	RPS26P29	RPS26P3	RPS26P30	RPS26P31	RPS26P32	RPS26P33	RPS26P34	RPS26P35	RPS26P36	RPS26P37	RPS26P38	RPS26P39	RPS26P4	RPS26P40	RPS26P41	RPS26P42	RPS26P43	RPS26P44	RPS26P45	RPS26P46	RPS26P47	RPS26P48	RPS26P49	RPS26P5	RPS26P50	RPS26P51	RPS26P52	RPS26P53	RPS26P54	RPS26P55	RPS26P56	RPS26P57	RPS26P58	RPS26P6	RPS26P7	RPS26P8	RPS26P9	RPS27	RPS27A	RPS27AP1	RPS27AP10	RPS27AP11	RPS27AP12	RPS27AP13	RPS27AP14	RPS27AP15	RPS27AP16	RPS27AP17	RPS27AP2	RPS27AP3	RPS27AP4	RPS27AP5	RPS27AP6	RPS27AP7	RPS27AP8	RPS27AP9	RPS27L	RPS27P1	RPS27P10	RPS27P11	RPS27P12	RPS27P13	RPS27P14	RPS27P15	RPS27P16	RPS27P17	RPS27P18	RPS27P19	RPS27P2	RPS27P20	RPS27P21	RPS27P22	RPS27P23	RPS27P24	RPS27P25	RPS27P26	RPS27P27	RPS27P28	RPS27P29	RPS27P3	RPS27P4	RPS27P5	RPS27P6	RPS27P7	RPS27P8	RPS27P9	RPS28	RPS28P1	RPS28P2	RPS28P3	RPS28P4	RPS28P5	RPS28P6	RPS28P7	RPS28P8	RPS28P9	RPS29	RPS29P1	RPS29P10	RPS29P11	RPS29P12	RPS29P13	RPS29P14	RPS29P15	RPS29P16	RPS29P17	RPS29P18	RPS29P19	RPS29P2	RPS29P20	RPS29P21	RPS29P22	RPS29P23	RPS29P24	RPS29P25	RPS29P26	RPS29P27	RPS29P28	RPS29P3	RPS29P4	RPS29P5	RPS29P6	RPS29P7	RPS29P8	RPS29P9	RPS2P1	RPS2P10	RPS2P11	RPS2P12	RPS2P13	RPS2P14	RPS2P15	RPS2P16	RPS2P17	RPS2P18	RPS2P19	RPS2P2	RPS2P20	RPS2P21	RPS2P22	RPS2P23	RPS2P24	RPS2P25	RPS2P26	RPS2P27	RPS2P28	RPS2P29	RPS2P3	RPS2P30	RPS2P31	RPS2P32	RPS2P33	RPS2P34	RPS2P35	RPS2P36	RPS2P37	RPS2P38	RPS2P39	RPS2P4	RPS2P40	RPS2P41	RPS2P42	RPS2P43	RPS2P44	RPS2P45	RPS2P46	RPS2P47	RPS2P48	RPS2P49	RPS2P5	RPS2P50	RPS2P51	RPS2P52	RPS2P53	RPS2P54	RPS2P55	RPS2P6	RPS2P7	RPS2P8	RPS2P9	RPS3	RPS3A	RPS3AP1	RPS3AP10	RPS3AP11	RPS3AP12	RPS3AP13	RPS3AP14	RPS3AP15	RPS3AP16	RPS3AP17	RPS3AP18	RPS3AP19	RPS3AP2	RPS3AP20	RPS3AP21	RPS3AP22	RPS3AP23	RPS3AP24	RPS3AP25	RPS3AP26	RPS3AP27	RPS3AP28	RPS3AP29	RPS3AP3	RPS3AP30	RPS3AP31	RPS3AP32	RPS3AP33	RPS3AP34	RPS3AP35	RPS3AP36	RPS3AP37	RPS3AP38	RPS3AP39	RPS3AP4	RPS3AP40	RPS3AP41	RPS3AP42	RPS3AP43	RPS3AP44	RPS3AP46	RPS3AP47	RPS3AP48	RPS3AP49	RPS3AP5	RPS3AP50	RPS3AP51	RPS3AP52	RPS3AP53	RPS3AP6	RPS3AP7	RPS3AP8	RPS3AP9	RPS3P1	RPS3P2	RPS3P3	RPS3P4	RPS3P5	RPS3P6	RPS3P7	RPS4X	RPS4XP1	RPS4XP10	RPS4XP11	RPS4XP12	RPS4XP13	RPS4XP14	RPS4XP15	RPS4XP16	RPS4XP17	RPS4XP18	RPS4XP19	RPS4XP2	RPS4XP20	RPS4XP21	RPS4XP22	RPS4XP3	RPS4XP4	RPS4XP5	RPS4XP6	RPS4XP7	RPS4XP8	RPS4XP9	RPS4Y1	RPS4Y1P1	RPS4Y2	RPS5	RPS5P1	RPS5P2	RPS5P3	RPS5P4	RPS5P5	RPS5P6	RPS5P7	RPS5P8	RPS6	RPS6KA1	RPS6KA2	RPS6KA2-IT1	RPS6KA3	RPS6KA4	RPS6KA5	RPS6KA6	RPS6KB1	RPS6KB2	RPS6KC1	RPS6KL1	RPS6P1	RPS6P10	RPS6P11	RPS6P12	RPS6P13	RPS6P14	RPS6P15	RPS6P16	RPS6P17	RPS6P18	RPS6P19	RPS6P2	RPS6P20	RPS6P21	RPS6P22	RPS6P23	RPS6P24	RPS6P25	RPS6P26	RPS6P3	RPS6P4	RPS6P5	RPS6P6	RPS6P7	RPS6P8	RPS6P9	RPS7	RPS7P1	RPS7P10	RPS7P11	RPS7P12	RPS7P13	RPS7P14	RPS7P15	RPS7P2	RPS7P3	RPS7P4	RPS7P5	RPS7P6	RPS7P7	RPS7P8	RPS7P9	RPS8	RPS8P1	RPS8P10	RPS8P3	RPS8P4	RPS8P5	RPS8P6	RPS8P7	RPS8P8	RPS8P9	RPS9	RPS9P1	RPS9P2	RPS9P3	RPS9P4	RPSA	RPSAP1	RPSAP10	RPSAP11	RPSAP12	RPSAP13	RPSAP14	RPSAP15	RPSAP16	RPSAP17	RPSAP18	RPSAP19	RPSAP2	RPSAP20	RPSAP21	RPSAP22	RPSAP23	RPSAP24	RPSAP25	RPSAP26	RPSAP27	RPSAP28	RPSAP29	RPSAP3	RPSAP30	RPSAP31	RPSAP32	RPSAP33	RPSAP34	RPSAP35	RPSAP36	RPSAP37	RPSAP38	RPSAP39	RPSAP4	RPSAP40	RPSAP41	RPSAP42	RPSAP43	RPSAP44	RPSAP45	RPSAP46	RPSAP47	RPSAP48	RPSAP49	RPSAP5	RPSAP50	RPSAP51	RPSAP52	RPSAP53	RPSAP54	RPSAP55	RPSAP56	RPSAP57	RPSAP58	RPSAP59	RPSAP6	RPSAP60	RPSAP61	RPSAP62	RPSAP63	RPSAP64	RPSAP7	RPSAP8	RPSAP9	RPTN	RPTOR	RPUSD1	RPUSD2	RPUSD3	RPUSD4	RQCD1	RRAD	RRAGA	RRAGAP1	RRAGB	RRAGC	RRAGD	RRAS	RRAS2	RRBP1	RREB1	RRH	RRM1	RRM2	RRM2B	RRM2P2	RRM2P3	RRM2P4	RRN3	RRN3P1	RRN3P2	RRN3P3	RRNAD1	RRP1	RRP12	RRP15	RRP1B	RRP36	RRP7A	RRP7B	RRP8	RRP9	RRS1	RS1	RSAD1	RSAD2	RSBN1	RSBN1L	RSBN1L-AS1	RSC1A1	RSF1	RSG1	RSL1D1	RSL24D1	RSL24D1P1	RSL24D1P10	RSL24D1P11	RSL24D1P2	RSL24D1P3	RSL24D1P4	RSL24D1P5	RSL24D1P6	RSL24D1P7	RSL24D1P8	RSL24D1P9	RSPH1	RSPH10B	RSPH10B2	RSPH3	RSPH4A	RSPH6A	RSPH9	RSPO1	RSPO2	RSPO3	RSPO4	RSPRY1	RSRC1	RSRC2	RSU1	RSU1P1	RSU1P2	RSU1P3	RTBDN	RTCA	RTCB	RTDR1	RTEL1	RTEL1-TNFRSF6B	RTEL1P1	RTF1	RTFDC1	RTKN	RTKN2	RTL1	RTN1	RTN2	RTN3	RTN3P1	RTN4	RTN4IP1	RTN4R	RTN4RL1	RTN4RL2	RTP1	RTP2	RTP3	RTP4	RTTN	RUFY1	RUFY2	RUFY3	RUFY4	RUNDC1	RUNDC3A	RUNDC3B	RUNX1	RUNX1-IT1	RUNX1T1	RUNX2	RUNX3	RUSC1	RUSC1-AS1	RUSC2	RUVBL1	RUVBL2	RWDD1	RWDD1P1	RWDD1P3	RWDD2A	RWDD2B	RWDD3	RWDD4	RWDD4P1	RWDD4P2	RXFP1	RXFP2	RXFP3	RXFP4	RXRA	RXRB	RXRG	RYBP	RYK	RYKP1	RYR1	RYR2	RYR3	S100A1	S100A10	S100A11	S100A11P1	S100A11P2	S100A11P3	S100A11P4	S100A12	S100A13	S100A14	S100A16	S100A2	S100A3	S100A4	S100A5	S100A6	S100A7	S100A7A	S100A7L2	S100A7P1	S100A7P2	S100A8	S100A9	S100B	S100G	S100P	S100PBP	S100Z	S1PR1	S1PR2	S1PR3	S1PR4	S1PR5	SAA1	SAA2	SAA2-SAA4	SAA3P	SAA4	SAAL1	SAC3D1	SACM1L	SACS	SACS-AS1	SAE1	SAFB	SAFB2	SAG	SAGE1	SALL1	SALL1P1	SALL2	SALL3	SALL4	SALL4P1	SALL4P2	SALL4P3	SALL4P4	SALL4P5	SALL4P6	SALL4P7	SAMD1	SAMD10	SAMD11	SAMD11P1	SAMD12	SAMD12-AS1	SAMD13	SAMD14	SAMD15	SAMD3	SAMD4A	SAMD4B	SAMD5	SAMD7	SAMD8	SAMD9	SAMD9L	SAMHD1	SAMM50	SAMSN1	SAMSN1-AS1	SAP130	SAP18	SAP25	SAP30	SAP30BP	SAP30L	SAP30L-AS1	SAPCD1	SAPCD2	SAR1A	SAR1AP1	SAR1AP2	SAR1AP3	SAR1AP4	SAR1B	SARDH	SARM1	SARNP	SARS	SARS2	SART1	SART3	SASH1	SASH3	SASS6	SAT1	SAT2	SATB1	SATB2	SATB2-AS1	SATL1	SAV1	SAYSD1	SBDS	SBDSP1	SBF1	SBF1P1	SBF2	SBF2-AS1	SBK1	SBK2	SBNO1	SBNO2	SBSN	SBSPON	SC4MOP	SC5D	SCAF1	SCAF11	SCAF4	SCAF8	SCAI	SCAMP1	SCAMP2	SCAMP3	SCAMP4	SCAMP5	SCAND1	SCAND2P	SCAND3	SCAP	SCAPER	SCARA3	SCARA5	SCARB1	SCARB2	SCARF1	SCARF2	SCARNA1	SCARNA10	SCARNA11	SCARNA12	SCARNA13	SCARNA14	SCARNA15	SCARNA16	SCARNA17	SCARNA18	SCARNA2	SCARNA20	SCARNA21	SCARNA22	SCARNA23	SCARNA27	SCARNA3	SCARNA4	SCARNA5	SCARNA6	SCARNA7	SCARNA8	SCARNA9	SCARNA9L	SCCPDH	SCD	SCD5	SCDP1	SCEL	SCFD1	SCFD2	SCG2	SCG3	SCG5	SCGB1A1	SCGB1B2P	SCGB1C1	SCGB1D1	SCGB1D2	SCGB1D4	SCGB1D5P	SCGB2A1	SCGB2A2	SCGB2B2	SCGB2B3P	SCGB3A1	SCGB3A2	SCGN	SCHIP1	SCIMP	SCIN	SCLT1	SCLY	SCMH1	SCML1	SCML2	SCML2P1	SCML2P2	SCML4	SCN10A	SCN11A	SCN1A	SCN1B	SCN2A	SCN2B	SCN3A	SCN3B	SCN4A	SCN4B	SCN5A	SCN7A	SCN8A	SCN9A	SCNM1	SCNN1A	SCNN1B	SCNN1D	SCNN1G	SCO1	SCO2	SCOC	SCOCP1	SCP2	SCP2D1	SCPEP1	SCRG1	SCRIB	SCRN1	SCRN2	SCRN3	SCRT1	SCRT2	SCT	SCTR	SCUBE1	SCUBE2	SCUBE3	SCXA	SCXB	SCYL1	SCYL2	SCYL3	SDAD1	SDAD1P1	SDAD1P2	SDAD1P3	SDAD1P4	SDC1	SDC2	SDC3	SDC4	SDC4P	SDCBP	SDCBP2	SDCBP2-AS1	SDCBPP1	SDCBPP2	SDCBPP3	SDCCAG3	SDCCAG3P1	SDCCAG3P2	SDCCAG8	SDE2	SDF2	SDF2L1	SDF4	SDHA	SDHAF1	SDHAF2	SDHAP1	SDHAP2	SDHAP3	SDHB	SDHC	SDHCP1	SDHCP2	SDHCP3	SDHCP4	SDHD	SDHDP1	SDHDP2	SDHDP3	SDHDP4	SDHDP5	SDHDP6	SDHDP7	SDK1	SDK2	SDPR	SDR16C5	SDR16C6P	SDR39U1	SDR42E1	SDR9C7	SDS	SDSL	SEBOX	SEC11A	SEC11B	SEC11C	SEC13	SEC13P1	SEC14L1	SEC14L1P1	SEC14L2	SEC14L3	SEC14L4	SEC14L5	SEC14L6	SEC16A	SEC16B	SEC1P	SEC22A	SEC22C	SEC23A	SEC23B	SEC23IP	SEC24A	SEC24B	SEC24B-AS1	SEC24C	SEC24D	SEC31A	SEC31B	SEC61A1	SEC61A2	SEC61B	SEC61G	SEC62	SEC63	SEC63P1	SEC63P2	SECISBP2	SECISBP2L	SECTM1	SEH1L	SEL1L	SEL1L2	SEL1L3	SELE	SELENBP1	SELK	SELL	SELM	SELO	SELP	SELPLG	SELRC1	SELT	SELV	SEMA3A	SEMA3B	SEMA3C	SEMA3D	SEMA3E	SEMA3F	SEMA3G	SEMA4A	SEMA4B	SEMA4C	SEMA4D	SEMA4F	SEMA4G	SEMA5A	SEMA5B	SEMA6A	SEMA6B	SEMA6C	SEMA6D	SEMA7A	SEMG1	SEMG2	SENP1	SENP2	SENP3	SENP3-EIF4A1	SENP5	SENP6	SENP7	SENP8	15-Sep	SEPHS1	SEPHS1P1	SEPHS1P2	SEPHS1P3	SEPHS1P4	SEPHS1P5	SEPHS1P6	SEPHS1P7	SEPHS2	SEPN1	SEPP1	SEPSECS	1-Sep	10-Sep	SEPT10P1	11-Sep	12-Sep	14-Sep	2-Sep	SEPT2P1	3-Sep	4-Sep	5-Sep	SEPT5-GP1BB	6-Sep	7-Sep	SEPT7P1	SEPT7P2	SEPT7P3	SEPT7P4	SEPT7P5	SEPT7P6	SEPT7P7	SEPT7P8	SEPT7P9	8-Sep	9-Sep	SEPW1	SEPW1P	SERAC1	SERBP1	SERBP1P1	SERBP1P2	SERBP1P3	SERBP1P4	SERBP1P5	SERBP1P6	SERF1A	SERF1AP1	SERF1B	SERF2	SERF2-C15ORF63	SERGEF	SERHL	SERHL2	SERINC1	SERINC2	SERINC3	SERINC4	SERINC5	SERP1	SERP2	SERPINA1	SERPINA10	SERPINA11	SERPINA12	SERPINA13P	SERPINA2P	SERPINA3	SERPINA4	SERPINA5	SERPINA6	SERPINA7	SERPINA9	SERPINB1	SERPINB10	SERPINB11	SERPINB12	SERPINB13	SERPINB2	SERPINB3	SERPINB4	SERPINB5	SERPINB6	SERPINB7	SERPINB8	SERPINB8P1	SERPINB9	SERPINC1	SERPIND1	SERPINE1	SERPINE2	SERPINE3	SERPINF1	SERPINF2	SERPING1	SERPINH1	SERPINH1P1	SERPINI1	SERPINI2	SERTAD1	SERTAD2	SERTAD3	SERTAD4	SERTAD4-AS1	SERTM1	SESN1	SESN2	SESN3	SESTD1	SET	SETBP1	SETD1A	SETD1B	SETD2	SETD3	SETD4	SETD5	SETD5-AS1	SETD6	SETD7	SETD8	SETD9	SETDB1	SETDB2	SETMAR	SETP1	SETP10	SETP11	SETP12	SETP14	SETP15	SETP16	SETP17	SETP18	SETP2	SETP20	SETP21	SETP22	SETP3	SETP4	SETP5	SETP6	SETP7	SETP8	SETP9	SETX	SEZ6	SEZ6L	SEZ6L2	SF1	SF3A1	SF3A2	SF3A3	SF3A3P1	SF3A3P2	SF3B1	SF3B14	SF3B2	SF3B3	SF3B4	SF3B4P1	SF3B5	SFI1	SFMBT1	SFMBT2	SFN	SFPQ	SFPQP1	SFR1	SFRP1	SFRP2	SFRP4	SFRP5	SFSWAP	SFT2D1	SFT2D2	SFT2D3	SFTA1P	SFTA2	SFTA3	SFTPA1	SFTPA2	SFTPA3P	SFTPB	SFTPC	SFTPD	SFXN1	SFXN2	SFXN3	SFXN4	SFXN5	SGCA	SGCB	SGCD	SGCE	SGCEP	SGCG	SGCZ	SGIP1	SGK1	SGK110	SGK196	SGK2	SGK223	SGK3	SGK494	SGMS1	SGMS2	SGOL1	SGOL1-AS1	SGOL2	SGPL1	SGPP1	SGPP2	SGSH	SGSM1	SGSM2	SGSM3	SGTA	SGTB	SH2B1	SH2B2	SH2B3	SH2D1A	SH2D1B	SH2D2A	SH2D3A	SH2D3C	SH2D4A	SH2D4B	SH2D5	SH2D6	SH2D7	SH3BGR	SH3BGRL	SH3BGRL2	SH3BGRL3	SH3BP1	SH3BP2	SH3BP4	SH3BP5	SH3BP5-AS1	SH3BP5L	SH3D19	SH3D21	SH3GL1	SH3GL1P1	SH3GL1P2	SH3GL1P3	SH3GL2	SH3GL3	SH3GLB1	SH3GLB2	SH3KBP1	SH3PXD2A	SH3PXD2A-AS1	SH3PXD2B	SH3RF1	SH3RF2	SH3RF3-AS1	SH3RF3_1	SH3RF3_2	SH3TC1	SH3TC2	SH3YL1	SHANK1	SHANK2	SHANK2-AS1	SHANK2-AS3	SHANK3	SHARPIN	SHB	SHBG	SHC1	SHC1P1	SHC1P2	SHC2	SHC3	SHC4	SHCBP1	SHCBP1L	SHD	SHE	SHF	SHFM1	SHFM1P1	SHH	SHISA2	SHISA3	SHISA4	SHISA5	SHISA6	SHISA7	SHISA8	SHISA9	SHKBP1	SHMT1	SHMT1P1	SHMT2	SHOC2	SHOX2	SHOX_1	SHOX_2	SHPK	SHPRH	SHQ1	SHQ1P1	SHROOM1	SHROOM2	SHROOM2P1	SHROOM3	SHROOM4	SI	SIAE	SIAH1	SIAH1P1	SIAH2	SIAH3	SIDT1	SIDT2	SIGIRR	SIGLEC1	SIGLEC10	SIGLEC11	SIGLEC12	SIGLEC14	SIGLEC15	SIGLEC16	SIGLEC17P	SIGLEC18P	SIGLEC20P	SIGLEC21P	SIGLEC22P	SIGLEC24P	SIGLEC25P	SIGLEC26P	SIGLEC27P	SIGLEC28P	SIGLEC29P	SIGLEC30P	SIGLEC31P	SIGLEC5	SIGLEC6	SIGLEC7	SIGLEC8	SIGLEC9	SIGLECL1	SIGMAR1	SIK1	SIK2	SIK3	SIKE1	SIL1	SIM1	SIM2	SIMC1	SIN3A	SIN3B	SIPA1	SIPA1L1	SIPA1L2	SIPA1L3	SIRPA	SIRPAP1	SIRPB1	SIRPB2	SIRPD	SIRPG	SIRT1	SIRT2	SIRT3	SIRT4	SIRT5	SIRT6	SIRT7	SIT1	SIVA1	SIX1	SIX2	SIX3	SIX3-AS1	SIX4	SIX5	SIX6	SKA1	SKA2	SKA2P1	SKA3	SKAP1	SKAP2	SKI	SKIDA1	SKIL	SKINTL	SKIV2L	SKIV2L2	SKOR1	SKOR2	SKP1	SKP1P1	SKP1P2	SKP2	SLA	SLA2	SLAIN1	SLAIN2	SLAMF1	SLAMF6	SLAMF6P1	SLAMF7	SLAMF8	SLAMF9	SLBP	SLC10A1	SLC10A2	SLC10A3	SLC10A4	SLC10A5	SLC10A5P1	SLC10A6	SLC10A7	SLC11A1	SLC11A2	SLC12A1	SLC12A2	SLC12A3	SLC12A4	SLC12A5	SLC12A6	SLC12A7	SLC12A8	SLC12A9	SLC13A1	SLC13A2	SLC13A3	SLC13A4	SLC13A5	SLC14A1	SLC14A2	SLC15A1	SLC15A2	SLC15A3	SLC15A4	SLC15A5	SLC16A1	SLC16A10	SLC16A11	SLC16A12	SLC16A13	SLC16A14	SLC16A14P1	SLC16A1P1	SLC16A2	SLC16A3	SLC16A4	SLC16A5	SLC16A6	SLC16A6P1	SLC16A7	SLC16A8	SLC16A9	SLC17A1	SLC17A2	SLC17A3	SLC17A4	SLC17A5	SLC17A6	SLC17A7	SLC17A8	SLC17A9	SLC18A1	SLC18A2	SLC18A3	SLC18B1	SLC19A1	SLC19A2	SLC19A3	SLC1A1	SLC1A2	SLC1A3	SLC1A4	SLC1A5	SLC1A6	SLC1A7	SLC20A1	SLC20A1P1	SLC20A1P2	SLC20A1P3	SLC20A2	SLC22A1	SLC22A10	SLC22A11	SLC22A12	SLC22A13	SLC22A14	SLC22A15	SLC22A16	SLC22A17	SLC22A18	SLC22A18AS	SLC22A2	SLC22A20	SLC22A23	SLC22A24	SLC22A25	SLC22A3	SLC22A31	SLC22A4	SLC22A5	SLC22A6	SLC22A7	SLC22A8	SLC22A9	SLC23A1	SLC23A2	SLC23A3	SLC23A4P	SLC24A1	SLC24A2	SLC24A3	SLC24A4	SLC24A5	SLC25A1	SLC25A10	SLC25A11	SLC25A12	SLC25A13	SLC25A14	SLC25A14P1	SLC25A15	SLC25A15P1	SLC25A15P2	SLC25A15P3	SLC25A15P4	SLC25A15P5	SLC25A16	SLC25A17	SLC25A18	SLC25A19	SLC25A1P1	SLC25A1P2	SLC25A1P3	SLC25A1P4	SLC25A1P5	SLC25A2	SLC25A20	SLC25A20P1	SLC25A21	SLC25A21-AS1	SLC25A22	SLC25A23	SLC25A24	SLC25A24P1	SLC25A24P2	SLC25A25	SLC25A26_1	SLC25A26_2	SLC25A27	SLC25A28	SLC25A29	SLC25A3	SLC25A30	SLC25A31	SLC25A32	SLC25A33	SLC25A34	SLC25A35	SLC25A36	SLC25A37	SLC25A38	SLC25A38P1	SLC25A39	SLC25A39P1	SLC25A3P1	SLC25A3P2	SLC25A3P3	SLC25A4	SLC25A40	SLC25A41	SLC25A42	SLC25A43	SLC25A44	SLC25A45	SLC25A46	SLC25A47	SLC25A48	SLC25A5	SLC25A5-AS1	SLC25A51	SLC25A51P1	SLC25A51P2	SLC25A51P3	SLC25A52	SLC25A53	SLC25A5P1	SLC25A5P2	SLC25A5P3	SLC25A5P4	SLC25A5P5	SLC25A5P6	SLC25A5P7	SLC25A5P8	SLC25A5P9	SLC25A6_1	SLC25A6_2	SLC25A6P1	SLC25A6P2	SLC25A6P3	SLC25A6P4	SLC25A6P5	SLC25A6P6	SLC26A1	SLC26A10	SLC26A11	SLC26A2	SLC26A3	SLC26A4	SLC26A4-AS1	SLC26A5	SLC26A6	SLC26A7	SLC26A8	SLC26A9	SLC27A1	SLC27A2	SLC27A3	SLC27A4	SLC27A5	SLC27A6	SLC28A1	SLC28A2	SLC28A3	SLC29A1	SLC29A2	SLC29A3	SLC29A4	SLC29A4P1	SLC29A4P2	SLC2A1	SLC2A1-AS1	SLC2A10	SLC2A11	SLC2A12	SLC2A13	SLC2A14	SLC2A2	SLC2A3	SLC2A3P1	SLC2A3P2	SLC2A3P4	SLC2A4	SLC2A4RG	SLC2A5	SLC2A6	SLC2A7	SLC2A8	SLC2A9	SLC2AXP1	SLC30A1	SLC30A10	SLC30A2	SLC30A3	SLC30A4	SLC30A5	SLC30A6	SLC30A7	SLC30A8	SLC30A9	SLC31A1	SLC31A1P1	SLC31A2	SLC32A1	SLC33A1	SLC34A1	SLC34A2	SLC34A3	SLC35A1	SLC35A2	SLC35A3	SLC35A4	SLC35A5	SLC35B1	SLC35B2	SLC35B3	SLC35B4	SLC35C1	SLC35C2	SLC35D1	SLC35D2	SLC35D3	SLC35E1	SLC35E1P1	SLC35E2	SLC35E2B	SLC35E3	SLC35E4	SLC35F1	SLC35F2	SLC35F3	SLC35F4	SLC35F5	SLC35F6	SLC35G1	SLC35G2	SLC35G3	SLC35G4	SLC35G5	SLC35G6	SLC36A1	SLC36A2	SLC36A3	SLC36A4	SLC37A1	SLC37A2	SLC37A3	SLC37A4	SLC38A1	SLC38A10	SLC38A11	SLC38A2	SLC38A3	SLC38A4	SLC38A5	SLC38A6	SLC38A7	SLC38A8	SLC38A9	SLC39A1	SLC39A10	SLC39A11	SLC39A12	SLC39A13	SLC39A14	SLC39A2	SLC39A3	SLC39A4	SLC39A5	SLC39A6	SLC39A7	SLC39A8	SLC39A9	SLC3A1	SLC3A2	SLC40A1	SLC41A1	SLC41A2	SLC41A3	SLC43A1	SLC43A2	SLC43A3	SLC44A1	SLC44A2	SLC44A3	SLC44A4	SLC44A5	SLC45A1	SLC45A2	SLC45A3	SLC45A4	SLC46A1	SLC46A2	SLC46A3	SLC47A1	SLC47A2	SLC48A1	SLC4A1	SLC4A10	SLC4A11	SLC4A1AP	SLC4A2	SLC4A3	SLC4A4	SLC4A5	SLC4A7	SLC4A8	SLC4A9	SLC50A1	SLC51A	SLC51B	SLC52A1	SLC52A2	SLC52A3	SLC5A1	SLC5A10	SLC5A11	SLC5A12	SLC5A2	SLC5A3	SLC5A4	SLC5A4P1	SLC5A5	SLC5A6	SLC5A7	SLC5A8	SLC5A9	SLC6A1	SLC6A1-AS1	SLC6A10P	SLC6A10PB	SLC6A11	SLC6A12	SLC6A13	SLC6A14	SLC6A15	SLC6A16	SLC6A17	SLC6A18	SLC6A19	SLC6A2	SLC6A20	SLC6A21P	SLC6A3	SLC6A4	SLC6A5	SLC6A6	SLC6A6P1	SLC6A7	SLC6A8	SLC6A9	SLC7A1	SLC7A10	SLC7A11	SLC7A11-AS1	SLC7A13	SLC7A14	SLC7A15P	SLC7A2	SLC7A3	SLC7A4	SLC7A5	SLC7A5P1	SLC7A5P2	SLC7A6	SLC7A6OS	SLC7A7	SLC7A8	SLC7A9	SLC8A1	SLC8A1-AS1	SLC8A2	SLC8A3	SLC8B1	SLC9A1	SLC9A2	SLC9A3	SLC9A3P1	SLC9A3P2	SLC9A3P3	SLC9A3P4	SLC9A3R1	SLC9A3R2	SLC9A4	SLC9A5	SLC9A6	SLC9A7	SLC9A7P1	SLC9A8	SLC9A9	SLC9A9-AS1	SLC9B1	SLC9B1P1	SLC9B1P2	SLC9B1P3	SLC9B1P4	SLC9B1P5	SLC9B2	SLC9C1	SLC9C2	SLCO1A2	SLCO1B1	SLCO1B3	SLCO1B7	SLCO1C1	SLCO2A1	SLCO2B1	SLCO3A1	SLCO4A1	SLCO4C1	SLCO5A1	SLCO6A1	SLED1	SLFN11	SLFN12	SLFN12L	SLFN13	SLFN14	SLFN5	SLFNL1	SLFNL1-AS1	SLIRP	SLIT1	SLIT2	SLIT2-IT1	SLIT3	SLITRK1	SLITRK2	SLITRK3	SLITRK4	SLITRK5	SLITRK6	SLK	SLMAP	SLMO1	SLMO2	SLMO2-ATP5E	SLN	SLPI	SLTM	SLU7	SLURP1	SLX1A	SLX1A-SULT1A3	SLX1B	SLX1B-SULT1A4	SLX4	SLX4IP	SMA4	SMA5	SMAD1	SMAD2	SMAD3	SMAD4	SMAD5	SMAD5-AS1	SMAD6	SMAD7	SMAD9	SMAGP	SMAP1	SMAP2	SMARCA1	SMARCA2	SMARCA4	SMARCA5	SMARCA5-AS1	SMARCAD1	SMARCAL1	SMARCB1	SMARCC1	SMARCC2	SMARCD1	SMARCD2	SMARCD3	SMARCE1	SMARCE1P1	SMARCE1P2	SMARCE1P3	SMARCE1P4	SMARCE1P5	SMARCE1P6	SMC1A	SMC1B	SMC2	SMC3	SMC4	SMC5	SMC5-AS1	SMC6	SMCHD1	SMCO2	SMCO3	SMCO4	SMCP	SMCR5	SMCR7	SMCR7L	SMCR8	SMCR9	SMDT1	SMEK1	SMEK2	SMEK3P	SMG1	SMG1P1	SMG5	SMG6	SMG7	SMG7-AS1	SMG8	SMG9	SMIM1	SMIM10	SMIM11	SMIM11P1	SMIM12	SMIM13	SMIM14	SMIM15	SMIM17	SMIM18	SMIM19	SMIM2	SMIM2-IT1	SMIM20	SMIM21	SMIM22	SMIM3	SMIM4	SMIM5	SMIM6	SMIM7	SMIM8	SMIM9	SMKR1	SMLR1	SMN1	SMN2	SMNDC1	SMNP	SMO	SMOC1	SMOC2	SMOX	SMPD1	SMPD2	SMPD3	SMPD4	SMPD4P1	SMPD4P2	SMPD5	SMPDL3A	SMPDL3B	SMPX	SMR3A	SMR3B	SMS	SMTN	SMTNL1	SMTNL2	SMU1	SMUG1	SMURF1	SMURF2	SMYD1	SMYD2	SMYD3	SMYD4	SMYD5	SNAI1	SNAI1P1	SNAI2	SNAI3	SNAI3-AS1	SNAP23	SNAP23P	SNAP25	SNAP25-AS1	SNAP29	SNAP47	SNAP91	SNAPC1	SNAPC2	SNAPC3	SNAPC4	SNAPC5	SNAPC5P1	SNAPIN	SNAR-A1	SNAR-A10	SNAR-A11	SNAR-A12	SNAR-A13	SNAR-A14	SNAR-A2	SNAR-A3	SNAR-A4	SNAR-A5	SNAR-A6	SNAR-A7	SNAR-A8	SNAR-A9	SNAR-B1	SNAR-B2	SNAR-C1	SNAR-C2	SNAR-C3	SNAR-C4	SNAR-C5	SNAR-D	SNAR-E	SNAR-F	SNAR-G1	SNAR-G2	SNAR-H	SNAR-I	SNCA	SNCAIP	SNCB	SNCG	SND1	SND1-IT1	SNED1	SNF8	SNHG1	SNHG10	SNHG11	SNHG12	SNHG15	SNHG16	SNHG17	SNHG18	SNHG3	SNHG4	SNHG5	SNHG6	SNHG7	SNHG8	SNHG9	SNIP1	SNN	SNORA1	SNORA10	SNORA11	SNORA11B	SNORA11C	SNORA11D	SNORA11E	SNORA12	SNORA13	SNORA14A	SNORA14B	SNORA15	SNORA16A	SNORA16B	SNORA17	SNORA18	SNORA19	SNORA20	SNORA21	SNORA22	SNORA23	SNORA24	SNORA25	SNORA26	SNORA27	SNORA28	SNORA29	SNORA2A	SNORA2B	SNORA3	SNORA30	SNORA31	SNORA32	SNORA33	SNORA34	SNORA35	SNORA36A	SNORA36B	SNORA36C	SNORA37	SNORA38	SNORA38B	SNORA39	SNORA4	SNORA40	SNORA41	SNORA42	SNORA43	SNORA44	SNORA45	SNORA46	SNORA47	SNORA48	SNORA49	SNORA50	SNORA51	SNORA52	SNORA53	SNORA54	SNORA55	SNORA56	SNORA57	SNORA58	SNORA59A	SNORA59B	SNORA5A	SNORA5B	SNORA5C	SNORA6	SNORA60	SNORA61	SNORA62	SNORA63	SNORA64	SNORA65	SNORA66	SNORA67	SNORA68	SNORA69	SNORA70	SNORA70B	SNORA70C	SNORA70D	SNORA70E	SNORA70F	SNORA70G	SNORA71A	SNORA71B	SNORA71C	SNORA71D	SNORA72	SNORA73A	SNORA74A	SNORA74B	SNORA75	SNORA76	SNORA77	SNORA78	SNORA79	SNORA7A	SNORA7B	SNORA8	SNORA80	SNORA80B	SNORA81	SNORA84	SNORA9	SNORD10	SNORD100	SNORD101	SNORD102	SNORD103A	SNORD103B	SNORD104	SNORD105	SNORD105B	SNORD107	SNORD108	SNORD109A	SNORD109B	SNORD11	SNORD110	SNORD111	SNORD111B	SNORD112	SNORD113-1	SNORD113-2	SNORD113-3	SNORD113-4	SNORD113-5	SNORD113-6	SNORD113-7	SNORD113-8	SNORD113-9	SNORD114-1	SNORD114-10	SNORD114-11	SNORD114-12	SNORD114-13	SNORD114-14	SNORD114-15	SNORD114-16	SNORD114-17	SNORD114-18	SNORD114-19	SNORD114-2	SNORD114-20	SNORD114-21	SNORD114-22	SNORD114-23	SNORD114-24	SNORD114-25	SNORD114-26	SNORD114-27	SNORD114-28	SNORD114-29	SNORD114-3	SNORD114-30	SNORD114-31	SNORD114-4	SNORD114-5	SNORD114-6	SNORD114-7	SNORD114-8	SNORD114-9	SNORD115-1	SNORD115-10	SNORD115-11	SNORD115-12	SNORD115-13	SNORD115-14	SNORD115-15	SNORD115-16	SNORD115-17	SNORD115-18	SNORD115-19	SNORD115-2	SNORD115-20	SNORD115-21	SNORD115-22	SNORD115-23	SNORD115-24	SNORD115-25	SNORD115-26	SNORD115-27	SNORD115-28	SNORD115-29	SNORD115-3	SNORD115-30	SNORD115-31	SNORD115-32	SNORD115-33	SNORD115-34	SNORD115-35	SNORD115-36	SNORD115-37	SNORD115-38	SNORD115-39	SNORD115-4	SNORD115-40	SNORD115-41	SNORD115-42	SNORD115-43	SNORD115-44	SNORD115-45	SNORD115-47	SNORD115-48	SNORD115-5	SNORD115-6	SNORD115-7	SNORD115-8	SNORD115-9	SNORD115@	SNORD116-1	SNORD116-10	SNORD116-11	SNORD116-12	SNORD116-13	SNORD116-14	SNORD116-15	SNORD116-16	SNORD116-17	SNORD116-18	SNORD116-19	SNORD116-2	SNORD116-20	SNORD116-21	SNORD116-22	SNORD116-23	SNORD116-24	SNORD116-25	SNORD116-26	SNORD116-27	SNORD116-28	SNORD116-29	SNORD116-3	SNORD116-4	SNORD116-5	SNORD116-6	SNORD116-7	SNORD116-8	SNORD116-9	SNORD116@	SNORD117	SNORD118	SNORD119	SNORD11B	SNORD12	SNORD121A	SNORD121B	SNORD123	SNORD124	SNORD125	SNORD126	SNORD127	SNORD12B	SNORD12C	SNORD13	SNORD13P2	SNORD13P3	SNORD14A	SNORD14B	SNORD14C	SNORD14D	SNORD14E	SNORD15A	SNORD15B	SNORD16	SNORD17	SNORD18A	SNORD18B	SNORD18C	SNORD19	SNORD19B	SNORD1A	SNORD1B	SNORD1C	SNORD2	SNORD20	SNORD21	SNORD22	SNORD23	SNORD24	SNORD25	SNORD26	SNORD27	SNORD28	SNORD29	SNORD30	SNORD31	SNORD32A	SNORD32B	SNORD33	SNORD34	SNORD35A	SNORD35B	SNORD36A	SNORD36B	SNORD36C	SNORD37	SNORD38A	SNORD38B	SNORD3A	SNORD3B-1	SNORD3B-2	SNORD3C	SNORD3D	SNORD41	SNORD42A	SNORD42B	SNORD43	SNORD44	SNORD45A	SNORD45B	SNORD45C	SNORD46	SNORD47	SNORD48	SNORD49A	SNORD49B	SNORD4A	SNORD4B	SNORD5	SNORD50A	SNORD50B	SNORD51	SNORD52	SNORD53	SNORD54	SNORD55	SNORD56	SNORD56B	SNORD57	SNORD58A	SNORD58B	SNORD58C	SNORD59A	SNORD59B	SNORD6	SNORD60	SNORD61	SNORD62A	SNORD62B	SNORD63	SNORD64	SNORD65	SNORD66	SNORD67	SNORD68	SNORD69	SNORD7	SNORD70	SNORD71	SNORD72	SNORD73A	SNORD73B	SNORD74	SNORD75	SNORD76	SNORD77	SNORD78	SNORD79	SNORD8	SNORD80	SNORD81	SNORD82	SNORD83A	SNORD83B	SNORD84	SNORD85	SNORD86	SNORD87	SNORD88A	SNORD88B	SNORD88C	SNORD89	SNORD9	SNORD90	SNORD91A	SNORD91B	SNORD92	SNORD93	SNORD94	SNORD95	SNORD96A	SNORD96B	SNORD97	SNORD98	SNORD99	SNPH	SNRK	SNRK-AS1	SNRNP200	SNRNP25	SNRNP27	SNRNP35	SNRNP40	SNRNP48	SNRNP70	SNRPA	SNRPA1	SNRPB	SNRPB2	SNRPBP1	SNRPC	SNRPD1	SNRPD2	SNRPD2P1	SNRPD2P2	SNRPD3	SNRPE	SNRPEP1	SNRPEP10	SNRPEP2	SNRPEP3	SNRPEP4	SNRPEP5	SNRPEP6	SNRPEP7	SNRPEP8	SNRPEP9	SNRPF	SNRPFP1	SNRPFP2	SNRPFP3	SNRPFP4	SNRPG	SNRPGP1	SNRPGP10	SNRPGP11	SNRPGP12	SNRPGP13	SNRPGP14	SNRPGP2	SNRPGP3	SNRPGP4	SNRPGP5	SNRPGP6	SNRPGP7	SNRPGP8	SNRPGP9	SNRPN	SNTA1	SNTB1	SNTB2	SNTG1	SNTG2	SNTN	SNUPN	SNURF	SNURFL	SNW1	SNX1	SNX10	SNX11	SNX12	SNX13	SNX14	SNX15	SNX16	SNX17	SNX18	SNX18P10	SNX18P11	SNX18P12	SNX18P13	SNX18P14	SNX18P15	SNX18P16	SNX18P17	SNX18P18	SNX18P19	SNX18P1Y	SNX18P2	SNX18P20	SNX18P21	SNX18P22	SNX18P23	SNX18P24	SNX18P25	SNX18P26	SNX18P27	SNX18P3	SNX18P4	SNX18P5	SNX18P6	SNX18P7	SNX18P8	SNX18P9	SNX19	SNX19P1	SNX19P2	SNX19P3	SNX19P4	SNX2	SNX20	SNX21	SNX22	SNX24	SNX25	SNX25P1	SNX27	SNX29	SNX29P1	SNX29P2	SNX2P1	SNX2P2	SNX3	SNX30	SNX31	SNX32	SNX33	SNX33P1	SNX3P1X	SNX3P1Y	SNX4	SNX5	SNX5P1	SNX5P2	SNX6	SNX6P1	SNX7	SNX8	SNX9	SOAT1	SOAT2	SOBP	SOCS1	SOCS2	SOCS2-AS1	SOCS2P1	SOCS2P2	SOCS3	SOCS4	SOCS5	SOCS5P1	SOCS5P2	SOCS5P3	SOCS5P4	SOCS5P5	SOCS6	SOCS7	SOD1	SOD1P2	SOD2	SOD2P1	SOD3	SOGA1	SOGA2	SOGA2P1	SOGA3	SOHLH1	SOHLH2	SON	SONP1	SORBS1	SORBS2	SORBS3	SORCS1	SORCS2	SORCS3	SORCS3-AS1	SORD	SORD2	SORL1	SORT1	SOS1	SOS2	SOST	SOSTDC1	SOWAHA	SOWAHB	SOWAHC	SOWAHD	SOX1	SOX10	SOX11	SOX12	SOX13	SOX14	SOX15	SOX17	SOX18	SOX2	SOX2-OT	SOX21	SOX3	SOX30	SOX30P1	SOX4	SOX5	SOX5P	SOX6	SOX7	SOX8	SOX9	SP1	SP100	SP110	SP140	SP140L	SP2	SP3	SP3P	SP4	SP5	SP6	SP7	SP8	SP9	SPA17	SPA17P1	SPACA1	SPACA3	SPACA4	SPACA5	SPACA5B	SPACA7	SPAG1	SPAG11A	SPAG11B	SPAG16	SPAG17	SPAG4	SPAG5	SPAG5-AS1	SPAG6	SPAG7	SPAG8	SPAG9	SPAM1	SPANXA1	SPANXA2	SPANXA2-OT1	SPANXB1	SPANXB2	SPANXC	SPANXD	SPANXN1	SPANXN2	SPANXN3	SPANXN4	SPANXN5	SPARC	SPARCL1	SPAST	SPATA1	SPATA12	SPATA13	SPATA13-AS1	SPATA16	SPATA17	SPATA18	SPATA19	SPATA2	SPATA20	SPATA20P1	SPATA21	SPATA22	SPATA24	SPATA25	SPATA2L	SPATA2P1	SPATA3	SPATA31A1	SPATA31A2	SPATA31A3	SPATA31A4	SPATA31A5	SPATA31A6	SPATA31A7	SPATA31B1	SPATA31C1	SPATA31C2	SPATA31D1	SPATA31D2P	SPATA31D3	SPATA31D4	SPATA31D5P	SPATA31E1	SPATA31E2P	SPATA31E3P	SPATA32	SPATA33	SPATA4	SPATA41	SPATA42	SPATA5	SPATA5L1	SPATA6	SPATA6L	SPATA7	SPATA8	SPATA8-AS1	SPATA9	SPATC1	SPATC1L	SPATS1	SPATS2	SPATS2L	SPC24	SPC25	SPCS1	SPCS2	SPCS2P1	SPCS2P2	SPCS2P3	SPCS2P4	SPCS3	SPDEF	SPDL1	SPDYA	SPDYC	SPDYE1	SPDYE2	SPDYE2B	SPDYE3	SPDYE4	SPDYE5	SPDYE6	SPDYE7P	SPDYE8P	SPECC1	SPECC1L	SPECC1L-ADORA2A	SPEF1	SPEF2	SPEG	SPEM1	SPEN	SPERT	SPESP1	SPG11	SPG20	SPG20OS	SPG21	SPG7	SPHAR	SPHK1	SPHK2	SPHKAP	SPI1	SPIB	SPIC	SPICE1	SPIDR	SPIN1	SPIN2A	SPIN2B	SPIN3	SPIN4	SPINK1	SPINK13	SPINK14	SPINK2	SPINK4	SPINK5	SPINK6	SPINK7	SPINK8	SPINK9	SPINT1	SPINT2	SPINT3	SPINT4	SPINT5P	SPIRE1	SPIRE2	SPN	SPNS1	SPNS2	SPNS3	SPO11	SPOCD1	SPOCK1	SPOCK2	SPOCK3	SPON1	SPON2	SPOP	SPOPL	SPP1	SPP2	SPPL2A	SPPL2B	SPPL2C	SPPL3	SPR	SPRED1	SPRED2	SPRED3	SPRN	SPRNP1	SPRR1A	SPRR1B	SPRR2A	SPRR2B	SPRR2C	SPRR2D	SPRR2E	SPRR2F	SPRR2G	SPRR3	SPRR4	SPRTN	SPRY1	SPRY2	SPRY3_1	SPRY3_2	SPRY4	SPRYD3	SPRYD4	SPRYD7	SPSB1	SPSB2	SPSB3	SPSB4	SPTA1	SPTAN1	SPTB	SPTBN1	SPTBN2	SPTBN4	SPTBN5	SPTLC1	SPTLC1P1	SPTLC1P2	SPTLC1P3	SPTLC1P4	SPTLC1P5	SPTLC2	SPTLC3	SPTSSA	SPTSSB	SPTY2D1	SPTY2D1-AS1	SPZ1	SQLE	SQRDL	SQSTM1	SRA1	SRBD1	SRC	SRCAP	SRCIN1	SRCRB4D	SRD5A1	SRD5A1P1	SRD5A2	SRD5A3	SRD5A3-AS1	SREBF1	SREBF2	SREK1	SREK1IP1	SRF	SRFBP1	SRGAP1	SRGAP2_1	SRGAP2_2	SRGAP2B	SRGAP2C_1	SRGAP2C_2	SRGAP3	SRGAP3-AS3	SRGN	SRI	SRIP1	SRIP2	SRIP3	SRL	SRM	SRMP1	SRMP2	SRMS	SRP14	SRP14-AS1	SRP14P1	SRP19	SRP54	SRP68	SRP68P1	SRP68P2	SRP68P3	SRP72	SRP72P1	SRP72P2	SRP9	SRP9P1	SRPK1	SRPK2	SRPK2P	SRPK3	SRPR	SRPRB	SRPX	SRPX2	SRR	SRRD	SRRM1	SRRM1P1	SRRM1P2	SRRM1P3	SRRM2	SRRM2-AS1	SRRM3	SRRM4	SRRM5	SRRT	SRSF1	SRSF10	SRSF10P1	SRSF10P2	SRSF11	SRSF12	SRSF1P1	SRSF2	SRSF3	SRSF4	SRSF5	SRSF6	SRSF7	SRSF8	SRSF9	SRSF9P1	SRXN1	SRY	SS18	SS18L1	SS18L2	SS18L2P1	SS18L2P2	SSB	SSBP1	SSBP2	SSBP3	SSBP4	SSC5D	SSFA2	SSH1	SSH2	SSH3	SSMEM1	SSNA1	SSPN	SSPO	SSR1	SSR1P1	SSR1P2	SSR2	SSR3	SSR4	SSR4P1	SSRP1	SSSCA1	SSSCA1-AS1	SST	SSTR1	SSTR2	SSTR3	SSTR4	SSTR5	SSTR5-AS1	SSU72	SSU72P1	SSU72P2	SSU72P3	SSU72P4	SSU72P5	SSU72P6	SSU72P7	SSU72P8	SSUH2	SSX1	SSX2	SSX2B	SSX2IP	SSX3	SSX4	SSX4B	SSX5	SSX6	SSX7	SSX8	SSX9	SSXP1	SSXP10	SSXP3	SSXP4	SSXP5	SSXP6	SSXP7	SSXP8	SSXP9	ST13	ST13P1	ST13P10	ST13P11	ST13P12	ST13P13	ST13P14	ST13P15	ST13P16	ST13P17	ST13P18	ST13P19	ST13P2	ST13P20	ST13P21	ST13P22	ST13P3	ST13P4	ST13P5	ST13P6	ST13P7	ST13P8	ST13P9	ST14	ST18	ST20	ST20-MTHFS	ST3GAL1	ST3GAL1P1	ST3GAL2	ST3GAL3	ST3GAL4	ST3GAL4-AS1	ST3GAL5	ST3GAL5P1	ST3GAL6	ST3GAL6-AS1	ST5	ST6GAL1	ST6GAL2	ST6GALNAC1	ST6GALNAC2	ST6GALNAC2P1	ST6GALNAC3	ST6GALNAC4	ST6GALNAC4P1	ST6GALNAC5	ST6GALNAC6	ST7	ST7-AS1	ST7-AS2	ST7-OT3	ST7-OT4	ST7L	ST8SIA1	ST8SIA2	ST8SIA3	ST8SIA4	ST8SIA5	ST8SIA6	ST8SIA6-AS1	STAB1	STAB2	STAC	STAC2	STAC3	STAG1	STAG2	STAG3	STAG3L1	STAG3L2	STAG3L3	STAG3L4	STAG3L5P	STAG3L5P-PVRIG2P-PILRB	STAM	STAM2	STAMBP	STAMBPL1	STAP1	STAP2	STAR	STARD10	STARD13	STARD13-AS	STARD3	STARD3NL	STARD4	STARD4-AS1	STARD5	STARD6	STARD7	STARD8	STARD9	STARP1	STAT1	STAT2	STAT3	STAT4	STAT5A	STAT5B	STAT6	STATH	STAU1	STAU2	STAU2-AS1	STBD1	STC1	STC2	STEAP1	STEAP1B	STEAP2	STEAP3	STEAP4	STH	STIL	STIM1	STIM2	STIP1	STK10	STK11	STK11IP	STK16	STK16P1	STK17A	STK17B	STK19	STK19P	STK24	STK25	STK3	STK31	STK32A	STK32B	STK32C	STK33	STK33P1	STK35	STK36	STK38	STK38L	STK39	STK4	STK4-AS1	STK40	STL	STMN1	STMN1P1	STMN1P2	STMN2	STMN3	STMN4	STMND1	STOM	STOML1	STOML2	STOML3	STON1	STON1-GTF2A1L	STON2	STOX1	STOX2	STPG1	STPG2	STPG2-AS1	STRA13	STRA6	STRA8	STRADA	STRADB	STRADBP1	STRAP	STRBP	STRC	STRCP1	STRIP1	STRIP2	STRN	STRN3	STRN4	STS	STSP1	STT3A	STT3B	STUB1	STX10	STX11	STX12	STX16	STX16-NPEPL1	STX17	STX18	STX18-AS1	STX18P1	STX19	STX1A	STX1B	STX2	STX3	STX4	STX5	STX6	STX7	STX8	STXBP1	STXBP2	STXBP3	STXBP4	STXBP5	STXBP5-AS1	STXBP5L	STXBP6	STYK1	STYX	STYXL1	SUB1	SUB1P1	SUB1P2	SUB1P4	SUCLA2	SUCLA2P1	SUCLA2P2	SUCLA2P3	SUCLG1	SUCLG2	SUCLG2P1	SUCLG2P2	SUCLG2P3	SUCLG2P4	SUCNR1	SUCO	SUDS3	SUDS3P1	SUFU	SUGP1	SUGP2	SUGT1	SUGT1P1	SUGT1P2	SUGT1P3	SULF1	SULF2	SULT1A1	SULT1A2	SULT1A3	SULT1A4	SULT1B1	SULT1C2	SULT1C2P1	SULT1C3	SULT1C4	SULT1D1P	SULT1E1	SULT2A1	SULT2B1	SULT4A1	SULT6B1	SUMF1	SUMF2	SUMO1	SUMO1P1	SUMO1P2	SUMO1P3	SUMO1P4	SUMO1P5	SUMO2	SUMO2P1	SUMO2P2	SUMO2P3	SUMO2P4	SUMO2P5	SUMO2P6	SUMO2P7	SUMO2P8	SUMO3	SUMO4	SUN1	SUN2	SUN3	SUN5	SUOX	SUPT16H	SUPT16HP	SUPT20H	SUPT20HL1	SUPT20HL2	SUPT3H	SUPT4H1	SUPT4H1P	SUPT5H	SUPT6H	SUPT7L	SUPV3L1	SURF1	SURF2	SURF4	SURF6	SURF6P1	SUSD1	SUSD2	SUSD2P1	SUSD2P2	SUSD3	SUSD4	SUSD5	SUV39H1	SUV39H2	SUV420H1	SUV420H2	SUZ12	SUZ12P1	SUZ12P2	SV2A	SV2B	SV2C	SVEP1	SVIL	SVILP1	SVIP	SVOP	SVOPL	SWAP70	SWI5	SWSAP1	SWT1	SYAP1	SYBU	SYCE1	SYCE1L	SYCE2	SYCE3	SYCN	SYCP1	SYCP2	SYCP2L	SYCP3	SYDE1	SYDE2	SYF2	SYF2P1	SYF2P2	SYK	SYMPK	SYN1	SYN2	SYN3	SYNC	SYNCRIP	SYNDIG1	SYNDIG1L	SYNE1	SYNE2	SYNE3	SYNE4	SYNGAP1	SYNGR1	SYNGR2	SYNGR2P1	SYNGR2P2	SYNGR3	SYNGR4	SYNJ1	SYNJ2	SYNJ2-IT1	SYNJ2BP	SYNJ2BP-COX16	SYNM	SYNPO	SYNPO2	SYNPO2L	SYNPR	SYNPR-AS1	SYNRG	SYP	SYPL1	SYPL2	SYS1	SYS1-DBNDD2	SYT1	SYT10	SYT11	SYT12	SYT13	SYT14	SYT14L	SYT15	SYT16	SYT17	SYT2	SYT3	SYT4	SYT5	SYT6	SYT7	SYT8	SYT9	SYTL1	SYTL2	SYTL3	SYTL4	SYTL5	SYVN1	SZRD1	SZT2	T	TAAR1	TAAR2	TAAR3	TAAR4P	TAAR5	TAAR6	TAAR7P	TAAR8	TAAR9	TAB1	TAB2	TAB3	TAB3P1	TAC1	TAC3	TAC4	TACC1	TACC1P1	TACC2	TACC3	TACO1	TACR1	TACR2	TACR3	TACSTD2	TADA1	TADA2A	TADA2B	TADA3	TAF1	TAF10	TAF11	TAF12	TAF13	TAF13P1	TAF13P2	TAF15	TAF1A	TAF1B	TAF1C	TAF1D	TAF1L	TAF2	TAF3	TAF4	TAF4B	TAF5	TAF5L	TAF5LP1	TAF6	TAF6L	TAF7	TAF7L	TAF8	TAF9	TAF9B	TAF9BP1	TAF9BP2	TAF9P1	TAF9P2	TAF9P3	TAGAP	TAGLN	TAGLN2	TAGLN2P1	TAGLN2P2	TAGLN3	TAL1	TAL2	TALDO1	TALDO1P1	TAMM41	TANC1	TANC2	TANGO2	TANGO6	TANK	TAOK1	TAOK2	TAOK3	TAP1	TAP2	TAPBP	TAPBPL	TAPSAR1	TAPT1	TAPT1-AS1	TARBP1	TARBP2	TARBP2P	TARDBP	TARDBPP1	TARDBPP2	TARM1	TARP	TARS	TARS2	TARS2P1	TARSL2	TAS1R1	TAS1R2	TAS1R3	TAS2R1	TAS2R10	TAS2R12P	TAS2R13	TAS2R14	TAS2R15	TAS2R16	TAS2R18	TAS2R19	TAS2R20	TAS2R2P	TAS2R3	TAS2R30	TAS2R31	TAS2R38	TAS2R39	TAS2R4	TAS2R40	TAS2R41	TAS2R42	TAS2R43	TAS2R46	TAS2R5	TAS2R50	TAS2R6	TAS2R60	TAS2R62P	TAS2R63P	TAS2R64P	TAS2R67P	TAS2R7	TAS2R8	TAS2R9	TASP1	TAT	TATDN1	TATDN1P1	TATDN2	TATDN2P1	TATDN2P2	TATDN2P3	TATDN3	TAX1BP1	TAX1BP3	TAZ	TBATA	TBC1D1	TBC1D10A	TBC1D10B	TBC1D10C	TBC1D12	TBC1D13	TBC1D14	TBC1D15	TBC1D16	TBC1D17	TBC1D19	TBC1D2	TBC1D20	TBC1D21	TBC1D22A	TBC1D22B	TBC1D23	TBC1D24	TBC1D25	TBC1D26	TBC1D27	TBC1D28	TBC1D29	TBC1D2B	TBC1D3	TBC1D30	TBC1D31	TBC1D32	TBC1D3B	TBC1D3C	TBC1D3F	TBC1D3G	TBC1D3H	TBC1D3P1-DHX40P1	TBC1D3P2	TBC1D3P3	TBC1D3P5	TBC1D4	TBC1D5	TBC1D7	TBC1D8	TBC1D8B	TBC1D9	TBC1D9B	TBCA	TBCAP1	TBCAP2	TBCAP3	TBCB	TBCC	TBCCD1	TBCD	TBCE	TBCEL	TBCK	TBK1	TBKBP1	TBL1X	TBL1XR1	TBL1Y	TBL1YP1	TBL2	TBL3	TBP	TBPL1	TBPL2	TBR1	TBRG1	TBRG4	TBX1	TBX10	TBX15	TBX18	TBX19	TBX2	TBX20	TBX21	TBX22	TBX3	TBX4	TBX5	TBX5-AS1	TBX6	TBXA2R	TBXAS1	TC2N	TCAIM	TCAM1P	TCAP	TCEA1	TCEA1P1	TCEA1P2	TCEA1P3	TCEA1P4	TCEA2	TCEA3	TCEAL1	TCEAL2	TCEAL3	TCEAL4	TCEAL4P1	TCEAL5	TCEAL6	TCEAL7	TCEAL8	TCEANC	TCEANC2	TCEB1	TCEB1P10	TCEB1P11	TCEB1P12	TCEB1P13	TCEB1P14	TCEB1P15	TCEB1P16	TCEB1P17	TCEB1P18	TCEB1P19	TCEB1P2	TCEB1P20	TCEB1P21	TCEB1P22	TCEB1P23	TCEB1P24_1	TCEB1P24_2	TCEB1P26	TCEB1P3	TCEB1P4	TCEB1P5	TCEB1P6	TCEB1P7	TCEB1P8	TCEB1P9	TCEB2	TCEB2P1	TCEB2P2	TCEB2P3	TCEB2P4	TCEB3	TCEB3B	TCEB3C	TCEB3CL	TCEB3CL2	TCERG1	TCERG1L	TCF12	TCF15	TCF19	TCF20	TCF21	TCF23	TCF24	TCF25	TCF3	TCF4	TCF7	TCF7L1	TCF7L2	TCFL5	TCHH	TCHHL1	TCHP	TCIRG1	TCL1A	TCL1B	TCL6	TCN1	TCN2	TCOF1	TCONS_00024492	TCP1	TCP10	TCP10L	TCP10L2	TCP11	TCP11L1	TCP11L2	TCP11X1	TCP11X2	TCP1P1	TCP1P2	TCP1P3	TCTA	TCTE1	TCTE3	TCTEX1D1	TCTEX1D2	TCTEX1D4	TCTN1	TCTN2	TCTN3	TDG	TDGF1	TDGF1P1	TDGF1P2	TDGF1P3	TDGF1P4	TDGF1P5	TDGF1P6	TDGF1P7	TDH	TDO2	TDP1	TDP2	TDPX2	TDRD1	TDRD10	TDRD12	TDRD3	TDRD5	TDRD6	TDRD7	TDRD9	TDRG1	TDRKH	TDRP	TEAD1	TEAD2	TEAD3	TEAD4	TEC	TECPR1	TECPR2	TECR	TECRL	TECRP1	TECRP2	TECTA	TECTB	TEDDM1	TEDDM1P1	TEF	TEFM	TEK	TEKT1	TEKT2	TEKT3	TEKT4	TEKT4P1	TEKT4P2	TEKT4P3	TEKT5	TELO2	TEN1	TEN1-CDK3	TENC1	TENM1	TENM2	TENM3	TENM4	TEP1	TEPP	TERC	TERF1	TERF1P1	TERF1P2	TERF1P3	TERF1P4	TERF1P5	TERF2	TERF2IP	TERF2IPP1	TERT	TES	TESC	TESK1	TESK2	TESPA1	TET1	TET1P1	TET2	TET3	TEX10	TEX101	TEX11	TEX12	TEX13A	TEX13B	TEX14	TEX15	TEX16P	TEX19	TEX2	TEX21P	TEX22	TEX26	TEX26-AS1	TEX261	TEX264	TEX28	TEX28P1	TEX28P2	TEX29	TEX30	TEX33	TEX35	TEX36	TEX37	TEX38	TEX40	TEX41	TEX9	TF	TFAM	TFAMP1	TFAMP2	TFAP2A	TFAP2A-AS1	TFAP2B	TFAP2C	TFAP2D	TFAP2E	TFAP4	TFB1M	TFB2M	TFCP2	TFCP2L1	TFDP1	TFDP1P	TFDP2	TFDP3	TFE3	TFEB	TFEC	TFF1	TFF2	TFF3	TFG	TFIP11	TFP1	TFPI	TFPI2	TFPT	TFR2	TFRC	TG	TGDS	TGFA	TGFB1	TGFB1I1	TGFB2	TGFB3	TGFBI	TGFBR1	TGFBR2	TGFBR3	TGFBR3L	TGFBRAP1	TGIF1	TGIF1P1	TGIF2	TGIF2-C20orf24	TGIF2LX	TGIF2LY	TGIF2P1	TGM1	TGM2	TGM3	TGM4	TGM5	TGM6	TGM7	TGOLN2	TGS1	TH	THA1P	THADA	THAP1	THAP10	THAP11	THAP2	THAP3	THAP4	THAP5	THAP5P1	THAP5P2	THAP6	THAP7	THAP7-AS1	THAP8	THAP9	THAP9-AS1	THBD	THBS1	THBS2	THBS3	THBS4	THEG	THEG5	THEGL	THEM4	THEM4P1	THEM5	THEM6	THEMIS	THEMIS2	THG1L	THNSL1	THNSL2	THOC1	THOC2	THOC3	THOC5	THOC6	THOC7	THOP1	THPO	THRA	THRAP3	THRAP3P1	THRB	THRB-AS1	THRSP	THSD1	THSD1P1	THSD4	THSD7A	THSD7B	THTPA	THUMPD1	THUMPD1P1	THUMPD2	THUMPD3	THY1	THYN1	TIA1	TIAF1	TIAL1	TIAM1	TIAM2	TICAM1	TICAM2	TICRR	TIE1	TIFA	TIFAB	TIGD1	TIGD2	TIGD3	TIGD4	TIGD5	TIGD6	TIGD7	TIGIT	TIMD4	TIMELESS	TIMM10	TIMM10B	TIMM13	TIMM17A	TIMM17B	TIMM21	TIMM22	TIMM23	TIMM23B	TIMM44	TIMM50	TIMM8A	TIMM8AP1	TIMM8B	TIMM8BP1	TIMM8BP2	TIMM9	TIMM9P1	TIMM9P2	TIMM9P3	TIMMDC1	TIMP1	TIMP2	TIMP3	TIMP4	TINAG	TINAGL1	TINCR	TINF2	TIPARP	TIPARP-AS1	TIPIN	TIPRL	TIRAP	TISP43	TJAP1	TJP1	TJP1P	TJP2	TJP3	TK1	TK2	TKT	TKTL1	TKTL2	TLCD1	TLCD2	TLDC1	TLDC2	TLE1	TLE1P1	TLE2	TLE3	TLE4	TLE6	TLK1	TLK1P1	TLK2	TLK2P1	TLK2P2	TLL1	TLL2	TLN1	TLN2	TLR1	TLR10	TLR12P	TLR2	TLR3	TLR4	TLR5	TLR6	TLR7	TLR8	TLR8-AS1	TLR9	TLX1	TLX1NB	TLX2	TLX3	TM2D1	TM2D2	TM2D3	TM4SF1	TM4SF1-AS1	TM4SF18	TM4SF19	TM4SF19-TCTEX1D2	TM4SF20	TM4SF4	TM4SF5	TM6SF1	TM6SF2	TM7SF2	TM7SF3	TM9SF1	TM9SF2	TM9SF3	TM9SF4	TMA16	TMA16P1	TMA16P2	TMA7	TMBIM1	TMBIM4	TMBIM6	TMC1	TMC2	TMC3	TMC4	TMC5	TMC6	TMC7	TMC8	TMCC1	TMCC1P1	TMCC2	TMCC3	TMCO1	TMCO2	TMCO3	TMCO4	TMCO5A	TMCO5B	TMCO6	TMED1	TMED10	TMED10P1	TMED10P2	TMED11P	TMED2	TMED3	TMED4	TMED5	TMED6	TMED7	TMED7-TICAM2	TMED8	TMED9	TMEFF1	TMEFF2	TMEM100	TMEM101	TMEM102	TMEM104	TMEM105	TMEM106A	TMEM106B	TMEM106C	TMEM107	TMEM108	TMEM109	TMEM11	TMEM110	TMEM110-MUSTN1	TMEM114	TMEM115	TMEM116	TMEM117	TMEM119	TMEM120A	TMEM120B	TMEM121	TMEM123	TMEM125	TMEM126A	TMEM126B	TMEM127	TMEM128	TMEM129	TMEM130	TMEM131	TMEM132A	TMEM132B	TMEM132C	TMEM132D	TMEM132E	TMEM133	TMEM134	TMEM135	TMEM136	TMEM138	TMEM139	TMEM140	TMEM141	TMEM143	TMEM144	TMEM145	TMEM147	TMEM14A	TMEM14B	TMEM14C	TMEM14D	TMEM14E	TMEM150A	TMEM150B	TMEM150C	TMEM151A	TMEM151B	TMEM154	TMEM155	TMEM156	TMEM158	TMEM159	TMEM160	TMEM161A	TMEM161B	TMEM161B-AS1	TMEM161BP1	TMEM163	TMEM164	TMEM165	TMEM167A	TMEM167AP1	TMEM167B	TMEM168	TMEM169	TMEM17	TMEM170A	TMEM170B	TMEM171	TMEM173	TMEM174	TMEM175	TMEM176A	TMEM176B	TMEM177	TMEM178A	TMEM178B	TMEM179	TMEM179B	TMEM18	TMEM180	TMEM181	TMEM182	TMEM183A	TMEM183AP1	TMEM183B	TMEM184A	TMEM184B	TMEM184C	TMEM185A	TMEM185AP1	TMEM185B	TMEM186	TMEM187	TMEM189	TMEM189-UBE2V1	TMEM19	TMEM190	TMEM191A	TMEM191B	TMEM191C	TMEM192	TMEM194A	TMEM194B	TMEM196	TMEM198	TMEM198B	TMEM199	TMEM2	TMEM200A	TMEM200B	TMEM200C	TMEM201	TMEM202	TMEM203	TMEM204	TMEM205	TMEM206	TMEM207	TMEM208	TMEM209	TMEM210	TMEM211	TMEM212	TMEM213	TMEM214	TMEM215	TMEM216	TMEM217	TMEM218	TMEM219	TMEM220	TMEM220-AS1	TMEM221	TMEM222	TMEM223	TMEM225	TMEM229A	TMEM229B	TMEM230	TMEM231	TMEM232	TMEM233	TMEM234	TMEM235	TMEM236	TMEM237	TMEM238	TMEM239	TMEM240	TMEM241	TMEM242	TMEM243	TMEM244	TMEM245	TMEM246	TMEM247	TMEM248	TMEM248P1	TMEM249	TMEM25	TMEM251	TMEM252	TMEM253	TMEM254	TMEM254-AS1	TMEM255A	TMEM255B	TMEM256	TMEM256P1	TMEM257	TMEM258	TMEM259	TMEM26	TMEM260	TMEM27	TMEM30A	TMEM30B	TMEM30C	TMEM31	TMEM33	TMEM35	TMEM37	TMEM38A	TMEM38B	TMEM39A	TMEM39B	TMEM40	TMEM41A	TMEM41B	TMEM42	TMEM43	TMEM44	TMEM44-AS1	TMEM45A	TMEM45B	TMEM47	TMEM5	TMEM50A	TMEM50B	TMEM51	TMEM51-AS1	TMEM52	TMEM52B	TMEM53	TMEM54	TMEM55A	TMEM55B	TMEM56	TMEM56-RWDD3	TMEM57	TMEM59	TMEM59L	TMEM60	TMEM61	TMEM62	TMEM63A	TMEM63B	TMEM63C	TMEM64	TMEM65	TMEM66	TMEM67	TMEM68	TMEM69	TMEM70	TMEM71	TMEM72	TMEM72-AS1	TMEM74	TMEM74B	TMEM75	TMEM79	TMEM80	TMEM81	TMEM82	TMEM86A	TMEM86B	TMEM87A	TMEM87B	TMEM88	TMEM88B	TMEM89	TMEM8A	TMEM8B	TMEM8C	TMEM9	TMEM91	TMEM92	TMEM95	TMEM97	TMEM97P1	TMEM97P2	TMEM98	TMEM99	TMEM9B	TMEM9B-AS1	TMF1	TMIE	TMIGD1	TMIGD2	TMLHE	TMLHE-AS1	TMOD1	TMOD2	TMOD3	TMOD4	TMPO	TMPO-AS1	TMPOP1	TMPPE	TMPRSS11A	TMPRSS11B	TMPRSS11BNL	TMPRSS11CP	TMPRSS11D	TMPRSS11E	TMPRSS11F	TMPRSS11GP	TMPRSS12	TMPRSS13	TMPRSS15	TMPRSS2	TMPRSS3	TMPRSS4	TMPRSS4-AS1	TMPRSS5	TMPRSS6	TMPRSS7	TMPRSS9	TMSB10	TMSB10P1	TMSB10P2	TMSB15A	TMSB15B	TMSB4X	TMSB4XP1	TMSB4XP2	TMSB4XP3	TMSB4XP4	TMSB4XP5	TMSB4XP6	TMSB4XP7	TMSB4XP8	TMSB4Y	TMTC1	TMTC2	TMTC3	TMTC4	TMUB1	TMUB2	TMX1	TMX2	TMX2-CTNND1	TMX3	TMX4	TNC	TNF	TNFAIP1	TNFAIP2	TNFAIP3	TNFAIP6	TNFAIP8	TNFAIP8L1	TNFAIP8L2	TNFAIP8L2-SCNM1	TNFAIP8L3	TNFRSF10A	TNFRSF10B	TNFRSF10C	TNFRSF10D	TNFRSF11A	TNFRSF11B	TNFRSF12A	TNFRSF13B	TNFRSF13C	TNFRSF14	TNFRSF17	TNFRSF18	TNFRSF19	TNFRSF1A	TNFRSF1B	TNFRSF21	TNFRSF25	TNFRSF4	TNFRSF6B	TNFRSF8	TNFRSF9	TNFSF10	TNFSF11	TNFSF12	TNFSF12-TNFSF13	TNFSF13	TNFSF13B	TNFSF14	TNFSF15	TNFSF18	TNFSF4	TNFSF8	TNFSF9	TNIK	TNIP1	TNIP2	TNIP3	TNK1	TNK2	TNKS	TNKS1BP1	TNKS2	TNKS2-AS1	TNMD	TNN	TNNC1	TNNC2	TNNI1	TNNI2	TNNI3	TNNI3K	TNNT1	TNNT2	TNNT3	TNP1	TNP2	TNPO1	TNPO1P1	TNPO1P2	TNPO2	TNPO3	TNR	TNRC18	TNRC18P1	TNRC18P2	TNRC18P3	TNRC6A	TNRC6B	TNRC6C	TNRC6C-AS1	TNS1	TNS3	TNS4	TNXA	TNXB	TOB1	TOB1-AS1	TOB2	TOB2P1	TOE1	TOLLIP	TOLLIP-AS1	TOM1	TOM1L1	TOM1L2	TOMM20	TOMM20L	TOMM22	TOMM22P1	TOMM22P2	TOMM22P3	TOMM22P4	TOMM22P5	TOMM22P6	TOMM34	TOMM40	TOMM40L	TOMM5	TOMM6	TOMM7	TOMM70A	TONSL	TOP1	TOP1MT	TOP1P1	TOP1P2	TOP2A	TOP2B	TOP3A	TOP3B	TOP3BP1	TOPAZ1	TOPBP1	TOPORS	TOPORS-AS1	TOR1A	TOR1AIP1	TOR1AIP2	TOR1B	TOR2A	TOR3A	TOR4A	TOX	TOX2	TOX3	TOX4	TOX4P1	TP53	TP53AIP1	TP53BP1	TP53BP2	TP53I11	TP53I13	TP53I3	TP53INP1	TP53INP2	TP53RK	TP53TG1	TP53TG3	TP53TG3B	TP53TG3C	TP53TG3D	TP53TG5	TP63	TP73	TP73-AS1	TPBG	TPBGL	TPCN1	TPCN2	TPD52	TPD52L1	TPD52L2	TPD52L3	TPGS1	TPGS2	TPH1	TPH2	TPI1	TPI1P1	TPI1P2	TPI1P3	TPI1P4	TPK1	TPM1	TPM2	TPM3	TPM3P1	TPM3P2	TPM3P4	TPM3P5	TPM3P6	TPM3P7	TPM3P8	TPM3P9	TPM4	TPM4P1	TPMT	TPMTP1	TPMTP2	TPMTP3	TPMTP4	TPO	TPP1	TPP2	TPPP	TPPP2	TPPP3	TPR	TPRA1	TPRG1	TPRG1-AS2	TPRG1L	TPRKB	TPRKBP1	TPRN	TPRX1	TPRX1P1	TPRX2P	TPRXL	TPSAB1	TPSB2	TPSD1	TPSG1	TPSP1	TPSP2	TPST1	TPST2	TPST2P1	TPT1	TPT1-AS1	TPT1P1	TPTE	TPTE2	TPTE2P1	TPTE2P2	TPTE2P3	TPTE2P4	TPTE2P5	TPTE2P6	TPTEP1	TPX2	TRA	TRA2A	TRA2B	TRABD	TRABD2A	TRABD2B	TRAC	TRADD	TRAF1	TRAF2	TRAF3	TRAF3IP1	TRAF3IP2	TRAF3IP2-AS1	TRAF3IP3	TRAF4	TRAF5	TRAF6	TRAF6P1	TRAF7	TRAFD1	TRAIP	TRAJ1	TRAJ10	TRAJ11	TRAJ12	TRAJ13	TRAJ14	TRAJ15	TRAJ16	TRAJ17	TRAJ18	TRAJ19	TRAJ2	TRAJ20	TRAJ21	TRAJ22	TRAJ23	TRAJ24	TRAJ25	TRAJ26	TRAJ27	TRAJ28	TRAJ29	TRAJ3	TRAJ30	TRAJ31	TRAJ32	TRAJ33	TRAJ34	TRAJ35	TRAJ36	TRAJ37	TRAJ38	TRAJ39	TRAJ4	TRAJ40	TRAJ41	TRAJ42	TRAJ43	TRAJ44	TRAJ45	TRAJ46	TRAJ47	TRAJ48	TRAJ49	TRAJ5	TRAJ50	TRAJ51	TRAJ52	TRAJ53	TRAJ54	TRAJ55	TRAJ56	TRAJ57	TRAJ58	TRAJ59	TRAJ6	TRAJ60	TRAJ61	TRAJ7	TRAJ8	TRAJ9	TRAK1	TRAK2	TRAM1	TRAM1L1	TRAM2	TRAM2-AS1	TRANK1	TRAP1	TRAPPC1	TRAPPC10	TRAPPC11	TRAPPC12	TRAPPC13	TRAPPC2	TRAPPC2L	TRAPPC2P1	TRAPPC2P10	TRAPPC2P2	TRAPPC2P3	TRAPPC2P4	TRAPPC2P5	TRAPPC2P7	TRAPPC2P8	TRAPPC2P9	TRAPPC3	TRAPPC3L	TRAPPC4	TRAPPC5	TRAPPC6A	TRAPPC6B	TRAPPC8	TRAPPC9	TRAT1	TRAV1-1	TRAV1-2	TRAV10	TRAV11	TRAV12-1	TRAV12-2	TRAV12-3	TRAV13-1	TRAV13-2	TRAV14DV4	TRAV15	TRAV16	TRAV17	TRAV18	TRAV19	TRAV2	TRAV20	TRAV21	TRAV22	TRAV23DV6	TRAV24	TRAV25	TRAV26-1	TRAV26-2	TRAV27	TRAV28	TRAV29DV5	TRAV3	TRAV30	TRAV31	TRAV32	TRAV33	TRAV34	TRAV35	TRAV36DV7	TRAV37	TRAV38-1	TRAV38-2DV8	TRAV39	TRAV4	TRAV40	TRAV41	TRAV5	TRAV6	TRAV7	TRAV8-1	TRAV8-2	TRAV8-3	TRAV8-4	TRAV8-5	TRAV8-6	TRAV8-7	TRAV9-1	TRAV9-2	TRB	TRBC2	TRBD1	TRBJ2-1	TRBJ2-2	TRBJ2-2P	TRBJ2-3	TRBJ2-4	TRBJ2-5	TRBJ2-6	TRBJ2-7	TRBV1	TRBV10-1	TRBV10-2	TRBV11-1	TRBV11-2	TRBV12-1	TRBV12-2	TRBV19	TRBV2	TRBV20-1	TRBV20OR9-2	TRBV21-1	TRBV21OR9-2	TRBV22-1	TRBV22OR9-2	TRBV23-1	TRBV23OR9-2	TRBV24-1	TRBV24OR9-2	TRBV25-1	TRBV25OR9-2	TRBV26	TRBV26OR9-2	TRBV27	TRBV28	TRBV29-1	TRBV29OR9-2	TRBV3-1	TRBV30	TRBV4-1	TRBV4-2	TRBV5-1	TRBV5-2	TRBV5-3	TRBV5-4	TRBV5-5	TRBV5-6	TRBV5-7	TRBV6-1	TRBV6-4	TRBV6-5	TRBV6-6	TRBV6-7	TRBV6-8	TRBV6-9	TRBV7-1	TRBV7-3	TRBV7-4	TRBV7-5	TRBV7-6	TRBV7-7	TRBV7-8	TRBV8-1	TRBV8-2	TRBV9	TRBVA	TRBVAOR9-2	TRBVB	TRD	TRDC	TRDD1	TRDD2	TRDD3	TRDJ1	TRDJ2	TRDJ3	TRDJ4	TRDMT1	TRDN	TRDV1	TRDV2	TRDV3	TREH	TREM1	TREM2	TREML1	TREML2	TREML3P	TREML4	TREML5P	TRERF1	TREX1	TREX2	TRG	TRG-AS1	TRGC1	TRGC2	TRGJ1	TRGJ2	TRGJP	TRGJP1	TRGJP2	TRGV1	TRGV10	TRGV11	TRGV2	TRGV3	TRGV4	TRGV5	TRGV5P	TRGV6	TRGV7	TRGV8	TRGV9	TRGVA	TRGVB	TRH	TRHDE	TRHDE-AS1	TRHR	TRIAP1	TRIAP1P1	TRIB1	TRIB2	TRIB3	TRIL	TRIM10	TRIM11	TRIM13	TRIM14	TRIM15	TRIM16	TRIM16L	TRIM17	TRIM2	TRIM21	TRIM22	TRIM23	TRIM24	TRIM25	TRIM26	TRIM26BP	TRIM27	TRIM28	TRIM29	TRIM3	TRIM31	TRIM32	TRIM33	TRIM34	TRIM35	TRIM36	TRIM37	TRIM38	TRIM39	TRIM39-RPP21	TRIM4	TRIM40	TRIM41	TRIM42	TRIM43	TRIM43B	TRIM43CP	TRIM44	TRIM45	TRIM46	TRIM47	TRIM48	TRIM49	TRIM49B	TRIM49C	TRIM49D1	TRIM49D2P	TRIM5	TRIM50	TRIM51	TRIM51BP	TRIM51CP	TRIM51DP	TRIM51EP	TRIM51FP	TRIM51GP	TRIM51HP	TRIM51JP	TRIM52	TRIM52-AS1	TRIM53AP	TRIM53BP	TRIM53CP	TRIM54	TRIM55	TRIM56	TRIM58	TRIM59	TRIM6	TRIM6-TRIM34	TRIM60	TRIM60P10Y	TRIM60P11Y	TRIM60P12Y	TRIM60P13	TRIM60P14	TRIM60P15	TRIM60P16	TRIM60P17	TRIM60P18	TRIM60P19	TRIM60P1Y	TRIM60P2Y	TRIM60P3Y	TRIM60P4Y	TRIM60P5Y	TRIM60P6Y	TRIM60P7Y	TRIM60P8Y	TRIM60P9Y	TRIM61	TRIM62	TRIM63	TRIM64	TRIM64B	TRIM64C	TRIM64DP	TRIM64EP	TRIM64FP	TRIM65	TRIM66	TRIM67	TRIM68	TRIM69	TRIM7	TRIM71	TRIM72	TRIM73	TRIM74	TRIM75	TRIM77	TRIM8	TRIM9	TRIML1	TRIML2	TRIO	TRIOBP	TRIP10	TRIP11	TRIP12	TRIP13	TRIP4	TRIP6	TRIQK	TRIT1	TRMEP1	TRMT1	TRMT10A	TRMT10B	TRMT10C	TRMT11	TRMT112	TRMT112P1	TRMT112P3	TRMT112P4	TRMT112P6	TRMT112P7	TRMT12	TRMT13	TRMT1L	TRMT2A	TRMT2B	TRMT44	TRMT5	TRMT6	TRMT61A	TRMT61B	TRMU	TRNAA-AGC	TRNAA1	TRNAA10	TRNAA11	TRNAA12	TRNAA13	TRNAA14	TRNAA15	TRNAA17	TRNAA18	TRNAA19	TRNAA2	TRNAA20_1	TRNAA20_2	TRNAA23	TRNAA26	TRNAA27	TRNAA28	TRNAA29	TRNAA3	TRNAA30	TRNAA32	TRNAA34	TRNAA36	TRNAA37	TRNAA38	TRNAA39	TRNAA4	TRNAA40	TRNAA41	TRNAA44P	TRNAA45P	TRNAA46P	TRNAA5	TRNAA6	TRNAA7	TRNAA8	TRNAA9	TRNAC-GCA	TRNAC10	TRNAC11	TRNAC12	TRNAC13	TRNAC14	TRNAC15	TRNAC16	TRNAC18	TRNAC19	TRNAC2	TRNAC20	TRNAC21	TRNAC22	TRNAC23	TRNAC24	TRNAC25	TRNAC26	TRNAC27	TRNAC28	TRNAC29	TRNAC3	TRNAC30	TRNAC31P	TRNAC32P	TRNAC4	TRNAC5	TRNAC6	TRNAC7	TRNAC8	TRNAC9	TRNAD10	TRNAD11	TRNAD12	TRNAD13	TRNAD14	TRNAD15	TRNAD16	TRNAD17	TRNAD18	TRNAD20P	TRNAD5	TRNAD6	TRNAD8	TRNAD9	TRNAE-UUC	TRNAE1	TRNAE11	TRNAE13	TRNAE18	TRNAE19	TRNAE20	TRNAE21	TRNAE22	TRNAE23	TRNAE24	TRNAE26	TRNAE27P	TRNAE28P	TRNAE29P	TRNAE30P	TRNAE32P	TRNAE33P	TRNAE34P	TRNAE38P	TRNAE39P	TRNAE40P	TRNAE42P	TRNAE43P	TRNAE5	TRNAE6	TRNAE7	TRNAF1	TRNAF10	TRNAF11	TRNAF13P	TRNAF14P	TRNAF15P	TRNAF16P	TRNAF17P	TRNAF2	TRNAF3	TRNAF4	TRNAF5	TRNAF6	TRNAF7	TRNAF8	TRNAF9	TRNAG-CCC	TRNAG1	TRNAG10	TRNAG11	TRNAG13	TRNAG15	TRNAG16	TRNAG17	TRNAG18	TRNAG19	TRNAG2	TRNAG20	TRNAG21	TRNAG22	TRNAG23	TRNAG24	TRNAG25	TRNAG26	TRNAG27	TRNAG28	TRNAG29	TRNAG3	TRNAG30	TRNAG31	TRNAG32P	TRNAG34P	TRNAG36	TRNAG4	TRNAG5	TRNAG6	TRNAG7	TRNAG8	TRNAG9	TRNAH1	TRNAH10	TRNAH11	TRNAH2	TRNAH3	TRNAH4	TRNAH5	TRNAH6	TRNAH7	TRNAH9	TRNAI-AAU	TRNAI1	TRNAI11	TRNAI12	TRNAI13	TRNAI15	TRNAI17	TRNAI18	TRNAI2	TRNAI20	TRNAI21	TRNAI22	TRNAI23	TRNAI24	TRNAI25	TRNAI26	TRNAI28P	TRNAI29P	TRNAI3	TRNAI30P	TRNAI4	TRNAI5	TRNAI6	TRNAI7	TRNAI9	TRNAK-CUU	TRNAK1	TRNAK11	TRNAK13	TRNAK14	TRNAK15	TRNAK16	TRNAK17	TRNAK19	TRNAK2	TRNAK20	TRNAK21	TRNAK22	TRNAK23	TRNAK26	TRNAK27	TRNAK29	TRNAK3	TRNAK31	TRNAK33	TRNAK34	TRNAK37P	TRNAK38P	TRNAK39P	TRNAK4	TRNAK41P	TRNAK42P	TRNAK43P	TRNAK6	TRNAK8	TRNAK9	TRNAL-CAA	TRNAL1	TRNAL10	TRNAL11	TRNAL12	TRNAL13	TRNAL14	TRNAL15	TRNAL16	TRNAL17	TRNAL19	TRNAL2	TRNAL20	TRNAL22	TRNAL23	TRNAL24	TRNAL26	TRNAL27	TRNAL28	TRNAL29	TRNAL3	TRNAL30	TRNAL32	TRNAL34	TRNAL35	TRNAL36	TRNAL38	TRNAL4	TRNAL40P	TRNAL41P	TRNAL42P	TRNAL43P	TRNAL45P	TRNAL46P	TRNAL47P	TRNAL5	TRNAL6	TRNAL7	TRNAL8	TRNAM-CAU	TRNAM1	TRNAM11	TRNAM12	TRNAM13	TRNAM14	TRNAM15	TRNAM16	TRNAM17	TRNAM18	TRNAM19	TRNAM2	TRNAM20	TRNAM3	TRNAM4	TRNAM5	TRNAM6	TRNAM8	TRNAM9	TRNAN-GUU_1	TRNAN-GUU_2	TRNAN1	TRNAN11	TRNAN13	TRNAN14	TRNAN15	TRNAN17	TRNAN18	TRNAN19	TRNAN2	TRNAN20	TRNAN22	TRNAN25	TRNAN27	TRNAN29	TRNAN3	TRNAN32	TRNAN34P	TRNAN36P	TRNAN5	TRNAN7	TRNAN8	TRNAP1	TRNAP10	TRNAP11	TRNAP12	TRNAP13	TRNAP14	TRNAP15	TRNAP16	TRNAP17	TRNAP18	TRNAP19	TRNAP2	TRNAP21	TRNAP22P	TRNAP23P	TRNAP24P	TRNAP25P	TRNAP26P	TRNAP27P	TRNAP28P	TRNAP3	TRNAP4	TRNAP5	TRNAP6	TRNAP7	TRNAP8	TRNAP9	TRNAQ1	TRNAQ10	TRNAQ11	TRNAQ12	TRNAQ13	TRNAQ15	TRNAQ16	TRNAQ17	TRNAQ2	TRNAQ20	TRNAQ21	TRNAQ22	TRNAQ24	TRNAQ25	TRNAQ27	TRNAQ29	TRNAQ3	TRNAQ32	TRNAQ33P	TRNAQ34P	TRNAQ35P	TRNAQ36P	TRNAQ37P	TRNAQ38P	TRNAQ39P	TRNAQ40P	TRNAQ41P	TRNAQ42P	TRNAQ43P	TRNAQ44P	TRNAQ45P	TRNAQ46P	TRNAQ47P	TRNAQ48P	TRNAQ49P	TRNAQ50P	TRNAQ51P	TRNAQ52P	TRNAQ53P	TRNAQ54P	TRNAQ8	TRNAR1	TRNAR10	TRNAR11	TRNAR12	TRNAR14	TRNAR15	TRNAR16	TRNAR17	TRNAR18	TRNAR19	TRNAR2	TRNAR20	TRNAR21	TRNAR22	TRNAR23	TRNAR24	TRNAR25	TRNAR26	TRNAR27	TRNAR28	TRNAR29	TRNAR3	TRNAR30P	TRNAR31P	TRNAR32P	TRNAR33P	TRNAR34P	TRNAR4	TRNAR5	TRNAR6	TRNAR7	TRNAR8	TRNAR9	TRNAS1	TRNAS10	TRNAS11	TRNAS12	TRNAS13	TRNAS14	TRNAS15	TRNAS16	TRNAS17	TRNAS18	TRNAS19	TRNAS2	TRNAS20	TRNAS21	TRNAS22	TRNAS23	TRNAS24	TRNAS25	TRNAS27	TRNAS28	TRNAS29P	TRNAS3	TRNAS30P	TRNAS31P	TRNAS32P	TRNAS4	TRNAS5	TRNAS6	TRNAS7	TRNAS9	TRNASUP1	TRNASUP5P	TRNASUP6P	TRNAT1	TRNAT10	TRNAT12	TRNAT13	TRNAT14	TRNAT15	TRNAT16	TRNAT17	TRNAT18	TRNAT19	TRNAT2	TRNAT20	TRNAT21	TRNAT22	TRNAT4	TRNAT5	TRNAT6	TRNAT7	TRNAT8	TRNAT9	TRNAU1	TRNAU1AP	TRNAU2	TRNAV1	TRNAV10	TRNAV11	TRNAV12	TRNAV15	TRNAV16	TRNAV17	TRNAV18	TRNAV19	TRNAV2	TRNAV20	TRNAV21	TRNAV22	TRNAV23	TRNAV24	TRNAV25	TRNAV26	TRNAV27	TRNAV28	TRNAV29	TRNAV3	TRNAV31	TRNAV32	TRNAV33P	TRNAV34P	TRNAV36P	TRNAV37P	TRNAV4	TRNAV5	TRNAV6	TRNAV7	TRNAV8	TRNAV9	TRNAW2	TRNAW3	TRNAW4	TRNAW5	TRNAW6	TRNAW7	TRNAW9	TRNAY1	TRNAY10	TRNAY12	TRNAY13	TRNAY14	TRNAY15	TRNAY16P	TRNAY17P	TRNAY2	TRNAY3	TRNAY4	TRNAY6	TRNAY7	TRNAY8	TRNAY9	TRNP1	TRNT1	TRO	TROAP	TROVE2	TRPA1	TRPC1	TRPC2	TRPC3	TRPC4	TRPC4AP	TRPC5	TRPC5OS	TRPC6	TRPC6P_1	TRPC6P_2	TRPC7	TRPM1	TRPM2	TRPM3	TRPM4	TRPM5	TRPM6	TRPM7	TRPM8	TRPS1	TRPT1	TRPV1	TRPV2	TRPV3	TRPV4	TRPV5	TRPV6	TRRAP	TRUB1	TRUB2	TRY2P	TSACC	TSC1	TSC2	TSC22D1	TSC22D1-AS1	TSC22D2	TSC22D3	TSC22D4	TSEN15	TSEN15P1	TSEN2	TSEN2P1	TSEN34	TSEN54	TSFM	TSG1	TSG101	TSGA10	TSGA10IP	TSGA13	TSHB	TSHR	TSHZ1	TSHZ2	TSHZ3	TSIX	TSKS	TSKU	TSLP	TSN	TSNARE1	TSNAX	TSNAX-DISC1	TSNAXIP1	TSPAN1	TSPAN10	TSPAN11	TSPAN12	TSPAN13	TSPAN14	TSPAN15	TSPAN16	TSPAN17	TSPAN18	TSPAN19	TSPAN2	TSPAN3	TSPAN31	TSPAN32	TSPAN33	TSPAN4	TSPAN5	TSPAN6	TSPAN7	TSPAN8	TSPAN9	TSPEAR	TSPEAR-AS1	TSPO	TSPO2	TSPY1	TSPY10	TSPY11P	TSPY12P	TSPY13P	TSPY14P	TSPY15P	TSPY16P	TSPY17P	TSPY18P	TSPY19P	TSPY2	TSPY20P	TSPY21P	TSPY22P	TSPY23P	TSPY24P	TSPY25P	TSPY26P	TSPY3	TSPY4	TSPY5P	TSPY6P	TSPY7P	TSPY8	TSPY9P	TSPYL1	TSPYL2	TSPYL4	TSPYL5	TSPYL6	TSR1	TSR2	TSR3	TSSC1	TSSC4	TSSK1A	TSSK1B	TSSK2	TSSK3	TSSK4	TSSK5P1	TSSK5P2	TSSK6	TST	TSTA3	TSTD1	TSTD2	TSTD3	TTBK1	TTBK2	TTC1	TTC12	TTC13	TTC14	TTC16	TTC17	TTC18	TTC19	TTC21A	TTC21B	TTC22	TTC23	TTC23L	TTC24	TTC25	TTC26	TTC27	TTC28	TTC28-AS1	TTC29	TTC3	TTC3-AS1	TTC30A	TTC30B	TTC31	TTC32	TTC33	TTC34	TTC36	TTC37	TTC38	TTC39A	TTC39B	TTC39C	TTC39CP1	TTC39DP	TTC3P1	TTC4	TTC40	TTC4P1	TTC5	TTC6	TTC7A	TTC7B	TTC8	TTC9	TTC9B	TTC9C	TTF1	TTF2	TTI1	TTI2	TTK	TTL	TTLL1	TTLL10	TTLL10-AS1	TTLL11	TTLL11-IT1	TTLL12	TTLL13	TTLL2	TTLL3	TTLL4	TTLL5	TTLL6	TTLL7	TTLL8	TTLL9	TTN	TTN-AS1	TTPA	TTPAL	TTR	TTTY1	TTTY10	TTTY11	TTTY12	TTTY13	TTTY14	TTTY15	TTTY16	TTTY17A	TTTY17B	TTTY17C	TTTY18	TTTY19	TTTY1B	TTTY2	TTTY20	TTTY21	TTTY21B	TTTY22	TTTY23	TTTY23B	TTTY24P	TTTY25P	TTTY2B	TTTY3	TTTY30P	TTTY3B	TTTY4	TTTY4B	TTTY4C	TTTY5	TTTY6	TTTY6B	TTTY7	TTTY7B	TTTY8	TTTY8B	TTTY9A	TTTY9B	TTYH1	TTYH2	TTYH3	TUB	TUBA1A	TUBA1B	TUBA1C	TUBA3C	TUBA3D	TUBA3E	TUBA3FP	TUBA3GP	TUBA4A	TUBA4B	TUBA8	TUBA8P1	TUBAL3	TUBAP	TUBAP2	TUBB	TUBB1	TUBB1P1	TUBB1P2	TUBB2A	TUBB2B	TUBB2BP1	TUBB3	TUBB3P1	TUBB3P2	TUBB4A	TUBB4AP1	TUBB4B	TUBB4BP2	TUBB4BP7	TUBB6	TUBB6P1	TUBB7P	TUBB8	TUBB8P1	TUBB8P10	TUBB8P11	TUBB8P3	TUBB8P4	TUBB8P5	TUBB8P6	TUBB8P7	TUBB8P8	TUBB8P9	TUBBP1	TUBBP10	TUBBP2	TUBBP3	TUBBP4	TUBBP5	TUBBP6	TUBBP7	TUBBP9	TUBD1	TUBE1	TUBG1	TUBG1P	TUBG2	TUBGCP2	TUBGCP3	TUBGCP4	TUBGCP5	TUBGCP6	TUFM	TUFMP1	TUFT1	TUG1	TULP1	TULP2	TULP3	TULP3P1	TULP4	TUSC1	TUSC2	TUSC2P1	TUSC3	TUSC5	TUSC7	TUT1	TVP23A	TVP23B	TVP23BP1	TVP23BP2	TVP23C	TVP23C-CDRT4	TVP23CP1	TVP23CP2	TWF1	TWF1P1	TWF1P2	TWF2	TWIST1	TWIST2_1	TWIST2_2	TWISTNB	TWSG1	TXK	TXLNA	TXLNB	TXLNG	TXLNG2P	TXN	TXN2	TXNDC11	TXNDC12	TXNDC15	TXNDC16	TXNDC17	TXNDC2	TXNDC5	TXNDC8	TXNDC9	TXNIP	TXNL1	TXNL1P1	TXNL4A	TXNL4B	TXNRD1	TXNRD2	TXNRD3	TXNRD3NB	TYK2	TYMP	TYMS	TYR	TYRL	TYRO3	TYRO3P	TYROBP	TYRP1	TYSND1	TYW1	TYW1B	TYW1P1	TYW3	TYW5	U2AF1	U2AF1L4	U2AF2	U2SURP	UACA	UAP1	UAP1L1	UBA1	UBA2	UBA3	UBA5	UBA52	UBA52P1	UBA52P2	UBA52P3	UBA52P4	UBA52P5	UBA52P6	UBA52P7	UBA52P8	UBA52P9	UBA6	UBA7	UBAC1	UBAC2	UBAC2-AS1	UBALD1	UBALD2	UBAP1	UBAP1L	UBAP2	UBAP2L	UBASH3A	UBASH3B	UBB	UBBP1	UBBP2	UBBP3	UBBP4	UBBP5	UBC	UBD	UBDP1	UBE2A	UBE2B	UBE2C	UBE2CP1	UBE2CP2	UBE2CP3	UBE2CP4	UBE2CP5	UBE2D1	UBE2D2	UBE2D3	UBE2D3P1	UBE2D3P2	UBE2D3P3	UBE2D3P4	UBE2D4	UBE2DNL	UBE2E1	UBE2E2	UBE2E2-AS1	UBE2E3	UBE2E4P	UBE2F	UBE2F-SCLY	UBE2FP1	UBE2G1	UBE2G2	UBE2H	UBE2HP1	UBE2I	UBE2J1	UBE2J2	UBE2K	UBE2L1	UBE2L2	UBE2L3	UBE2L4	UBE2L5P	UBE2L6	UBE2M	UBE2MP1	UBE2N	UBE2NL	UBE2NP1	UBE2O	UBE2Q1	UBE2Q2	UBE2Q2P1	UBE2Q2P2	UBE2Q2P3	UBE2Q2P4Y	UBE2Q2P5Y	UBE2QL1	UBE2R2	UBE2S	UBE2SP1	UBE2SP2	UBE2T	UBE2U	UBE2V1	UBE2V1P1	UBE2V1P2	UBE2V1P3	UBE2V1P5	UBE2V1P6	UBE2V1P9	UBE2V2	UBE2V2P1	UBE2V2P3	UBE2W	UBE2WP1	UBE2Z	UBE3A	UBE3AP1	UBE3AP2	UBE3B	UBE3C	UBE3D	UBE4A	UBE4B	UBFD1	UBFD1P1	UBIAD1	UBL3	UBL4A	UBL4B	UBL5	UBL5P1	UBL5P2	UBL5P3	UBL7	UBL7-AS1	UBLCP1	UBN1	UBN2	UBOX5	UBOX5-AS1	UBP1	UBQLN1	UBQLN1P1	UBQLN2	UBQLN3	UBQLN4	UBQLN4P1	UBQLN4P2	UBQLNL	UBR1	UBR2	UBR3	UBR4	UBR5	UBR7	UBTD1	UBTD2	UBTF	UBTFL1	UBTFL2	UBTFL3	UBTFL5	UBTFL6	UBTFL7	UBTFL8	UBXN1	UBXN10	UBXN11	UBXN2A	UBXN2B	UBXN4	UBXN6	UBXN7	UBXN7-AS1	UBXN8	UCA1	UCHL1	UCHL1-AS1	UCHL3	UCHL5	UCK1	UCK2	UCKL1	UCKL1-AS1	UCMA	UCN	UCN2	UCN3	UCP1	UCP2	UCP3	UEVLD	UFC1	UFD1L	UFL1	UFM1	UFSP1	UFSP2	UG0898H09	UGCG	UGDH	UGDH-AS1	UGGT1	UGGT2	UGP2	UGT1A	UGT1A1	UGT1A10	UGT1A11P	UGT1A12P	UGT1A13P	UGT1A2P	UGT1A3	UGT1A4	UGT1A5	UGT1A6	UGT1A7	UGT1A8	UGT1A9	UGT2A1	UGT2A2	UGT2A3	UGT2A3P7	UGT2B10	UGT2B11	UGT2B15	UGT2B17	UGT2B24P	UGT2B25P	UGT2B26P	UGT2B27P	UGT2B28	UGT2B29P	UGT2B4	UGT2B7	UGT3A1	UGT3A2	UGT8	UHMK1	UHRF1	UHRF1BP1	UHRF1BP1L	UHRF2	UHRF2P1	UIMC1	ULBP1	ULBP2	ULBP3	ULK1	ULK2	ULK3	ULK4	ULK4P1	ULK4P2	ULK4P3	UMOD	UMODL1	UMPS	UNC119	UNC119B	UNC13A	UNC13B	UNC13C	UNC13D	UNC45A	UNC45B	UNC50	UNC5A	UNC5B	UNC5B-AS1	UNC5C	UNC5CL	UNC5D	UNC79	UNC80	UNC93A	UNC93B1	UNC93B2	UNC93B3	UNC93B4	UNC93B5	UNC93B6	UNC93B7	UNC93B8	UNCX	UNG	UNGP1	UNGP2	UNGP3	UNK	UNKL	UNQ6494	UNQ6975	UNQ9370	UOX	UPB1	UPF1	UPF2	UPF3A	UPF3AP1	UPF3AP2	UPF3AP3	UPF3B	UPK1A	UPK1A-AS1	UPK1B	UPK2	UPK3A	UPK3B	UPK3BL	UPP1	UPP2	UPRT	UQCC	UQCR10	UQCR11	UQCRB	UQCRBP1	UQCRBP2	UQCRBP3	UQCRC1	UQCRC2	UQCRC2P1	UQCRFS1	UQCRFS1P1	UQCRFS1P2	UQCRFS1P3	UQCRH	UQCRHL	UQCRHP1	UQCRHP2	UQCRHP3	UQCRHP4	UQCRQ	URAD	URAHP	URB1	URB2	URGCP	URGCP-MRPS24	URI1	URM1	UROC1	UROD	UROS	USB1	USE1	USF1	USF1P1	USF2	USH1C	USH1G	USH2A	USHBP1	USMG5	USMG5P1	USO1	USP1	USP10	USP10P1	USP10P2	USP11	USP12	USP12-AS2	USP12P1	USP12PX	USP12PY	USP13	USP14	USP15	USP16	USP17L10	USP17L11	USP17L12	USP17L13	USP17L14P	USP17L15	USP17L16P	USP17L17	USP17L18	USP17L19	USP17L1P	USP17L2	USP17L20	USP17L21	USP17L22	USP17L24	USP17L25	USP17L26	USP17L27	USP17L28	USP17L29	USP17L3	USP17L30	USP17L4	USP17L5	USP17L6P	USP17L7	USP17L8	USP17L9P	USP18	USP19	USP2	USP2-AS1	USP20	USP21	USP22	USP24	USP24P1	USP25	USP26	USP27X	USP27X-AS1	USP28	USP29	USP3	USP3-AS1	USP30	USP30-AS1	USP31	USP32	USP32P1	USP32P2	USP32P3	USP32P4	USP33	USP34	USP35	USP36	USP37	USP38	USP39	USP4	USP40	USP41	USP42	USP43	USP44	USP45	USP46	USP46-AS1	USP47	USP48	USP49	USP5	USP50	USP51	USP53	USP54	USP6	USP6NL	USP6NL-IT1	USP7	USP8	USP8P1	USP9X	USP9Y	USP9YP1	USP9YP10	USP9YP11	USP9YP12	USP9YP13	USP9YP19	USP9YP2	USP9YP22	USP9YP23	USP9YP3	USP9YP30	USP9YP34	USP9YP4	USP9YP5	USP9YP6	USP9YP7	USP9YP8	USP9YP9	USPL1	UST	UTF1	UTP11L	UTP14A	UTP14C	UTP15	UTP18	UTP20	UTP23	UTP3	UTP6	UTRN	UTS2	UTS2B	UTS2R	UTY	UVRAG	UVSSA	UXS1	UXT	VAC14	VAC14-AS1	VAMP1	VAMP2	VAMP3	VAMP4	VAMP5	VAMP7_1	VAMP7_2	VAMP8	VANGL1	VANGL2	VAPA	VAPB	VARS	VARS2	VASH1	VASH2	VASN	VASP	VAT1	VAT1L	VAV1	VAV2	VAV3	VAV3-AS1	VAX1	VAX2	VBP1	VCAM1	VCAN	VCL	VCP	VCPIP1	VCX	VCX2	VCX3A	VCX3B	VCY	VCY1B	VDAC1	VDAC1P1	VDAC1P10	VDAC1P11	VDAC1P12	VDAC1P2	VDAC1P3	VDAC1P4	VDAC1P5	VDAC1P6	VDAC1P7	VDAC1P8	VDAC1P9	VDAC2	VDAC2P1	VDAC2P2	VDAC3	VDAC3P1	VDR	VEGFA	VEGFB	VEGFC	VENTX	VENTXP1	VENTXP2	VENTXP3	VENTXP4	VENTXP5	VENTXP6	VENTXP7	VEPH1	VEZF1	VEZF1P1	VEZT	VGF	VGLL1	VGLL2	VGLL3	VGLL4	VHL	VHLL	VIL1	VILL	VIM	VIM-AS1	VIMP	VIMP1	VIP	VIPAS39	VIPR1	VIPR2	VIT	VKORC1	VKORC1L1	VKORC1P1	VKORC1P2	VLDLR	VMA21	VMAC	VMO1	VMP1	VN1R1	VN1R100P	VN1R101P	VN1R102P	VN1R103P	VN1R104P	VN1R105P	VN1R106P	VN1R107P	VN1R108P	VN1R109P	VN1R10P	VN1R110P	VN1R11P	VN1R12P	VN1R13P	VN1R14P	VN1R15P	VN1R16P	VN1R17P	VN1R18P	VN1R19P	VN1R2	VN1R20P	VN1R21P	VN1R22P	VN1R23P	VN1R24P	VN1R25P	VN1R26P	VN1R27P	VN1R28P	VN1R29P	VN1R3	VN1R30P	VN1R31P	VN1R32P	VN1R33P	VN1R34P	VN1R35P	VN1R36P	VN1R37P	VN1R38P	VN1R39P	VN1R4	VN1R40P	VN1R41P	VN1R42P	VN1R43P	VN1R45P	VN1R46P	VN1R47P	VN1R48P	VN1R49P	VN1R5	VN1R50P	VN1R51P	VN1R52P	VN1R53P	VN1R54P	VN1R55P	VN1R56P	VN1R57P	VN1R58P	VN1R59P	VN1R60P	VN1R61P	VN1R62P	VN1R63P	VN1R64P	VN1R65P	VN1R66P	VN1R67P	VN1R68P	VN1R69P	VN1R6P	VN1R70P	VN1R71P	VN1R73P	VN1R74P	VN1R75P	VN1R76P	VN1R77P	VN1R78P	VN1R79P	VN1R7P	VN1R80P	VN1R81P	VN1R82P	VN1R83P	VN1R84P	VN1R85P	VN1R86P	VN1R87P	VN1R88P	VN1R89P	VN1R8P	VN1R90P	VN1R91P	VN1R92P	VN1R93P	VN1R94P	VN1R95P	VN1R96P	VN1R97P	VN1R98P	VN1R99P	VN1R9P	VN2R10P	VN2R11P	VN2R12P	VN2R13P	VN2R14P	VN2R15P	VN2R16P	VN2R17P	VN2R18P	VN2R19P	VN2R1P	VN2R20P	VN2R21P	VN2R2P	VN2R3P	VN2R4P	VN2R5P	VN2R6P	VN2R7P	VN2R9P	VNN1	VNN2	VNN3	VOPP1	VPRBP	VPREB1	VPREB3	VPS11	VPS13A	VPS13A-AS1	VPS13B	VPS13C	VPS13D	VPS16	VPS18	VPS25	VPS25P1	VPS26A	VPS26AP1	VPS26B	VPS26BP1	VPS28	VPS29	VPS33A	VPS33B	VPS35	VPS36	VPS37A	VPS37B	VPS37C	VPS37D	VPS39	VPS41	VPS45	VPS4A	VPS4B	VPS51	VPS52	VPS53	VPS54	VPS72	VPS8	VPS9D1	VPS9D1-AS1	VRK1	VRK2	VRK3	VRTN	VSIG1	VSIG10	VSIG10L	VSIG2	VSIG4	VSIG8	VSNL1	VSTM1	VSTM2A	VSTM2B	VSTM2L	VSTM4	VSTM5	VSX1	VSX2	VTA1	VTCN1	VTI1A	VTI1B	VTI1BP1	VTI1BP2	VTI1BP3	VTI1BP4	VTN	VTRNA1-1	VTRNA1-2	VTRNA1-3	VTRNA2-1	VTRNA3-1P	VWA1	VWA2	VWA3A	VWA3B	VWA5A	VWA5B1	VWA5B2	VWA7	VWA8	VWA8-AS1	VWA9	VWC2	VWC2L	VWC2L-IT1	VWCE	VWDE	VWF	VWFP1	WAC	WAC-AS1	WAPAL	WARS	WARS2	WARS2P1	WAS	WASF1	WASF2	WASF3	WASF4P	WASF5P	WASH1	WASH2P	WASH3P	WASH4P	WASH5P	WASH6P_1	WASH6P_2	WASH7P	WASIR2	WASL	WBP1	WBP11	WBP11P1	WBP1L	WBP1LP2	WBP2	WBP2NL	WBP2P1	WBP4	WBP5	WBSCR16	WBSCR17	WBSCR22	WBSCR27	WBSCR28	WDFY1	WDFY2	WDFY3	WDFY3-AS2	WDFY4	WDHD1	WDPCP	WDR1	WDR11	WDR11-AS1	WDR12	WDR13	WDR16	WDR17	WDR18	WDR19	WDR20	WDR24	WDR25	WDR26	WDR27	WDR3	WDR31	WDR33	WDR34	WDR35	WDR36	WDR37	WDR38	WDR4	WDR41	WDR43	WDR44	WDR45	WDR45B	WDR45BP1	WDR45P	WDR46	WDR47	WDR48	WDR49	WDR5	WDR52	WDR52-AS1	WDR53	WDR54	WDR55	WDR59	WDR5B	WDR6	WDR60	WDR61	WDR62	WDR63	WDR64	WDR65	WDR66	WDR7	WDR70	WDR72	WDR73	WDR74	WDR75	WDR76	WDR77	WDR78	WDR81	WDR82	WDR82P1	WDR82P2	WDR83	WDR83OS	WDR86	WDR86-AS1	WDR87	WDR88	WDR89	WDR90	WDR91	WDR92	WDR93	WDR95P	WDR96	WDSUB1	WDTC1	WDYHV1	WEE1	WEE2	WEE2-AS1	WFDC1	WFDC10A	WFDC10B	WFDC11	WFDC12	WFDC13	WFDC2	WFDC3	WFDC5	WFDC6	WFDC8	WFDC9	WFIKKN1	WFIKKN2	WFS1	WHAMM	WHAMMP1	WHAMMP2	WHAMMP3	WHSC1	WHSC1L1	WHSC1L2P	WIBG	WIF1	WIPF1	WIPF2	WIPF3	WIPI1	WIPI2	WISP1	WISP2	WISP3	WIZ	WLS	WNK1	WNK2	WNK3	WNK4	WNT1	WNT10A	WNT10B	WNT11	WNT16	WNT2	WNT2B	WNT3	WNT3A	WNT4	WNT5A	WNT5B	WNT6	WNT7A	WNT7B	WNT8A	WNT8B	WNT9A	WNT9B	WRAP53	WRAP73	WRB	WRBP1	WRN	WRNIP1	WSB1	WSB2	WSCD1	WSCD2	WT1	WT1-AS	WTAP	WTAPP1	WTH3DI	WTIP	WWC1	WWC2	WWC2-AS2	WWC3	WWOX	WWP1	WWP1P1	WWP2	WWTR1	WWTR1-AS1	XAB2	XAF1	XAGE-4	XAGE1A	XAGE1B	XAGE1C	XAGE1D	XAGE1E	XAGE2	XAGE3	XAGE5	XBP1	XBP1P1	XCL1	XCL2	XCR1	XDH	XG	XGPY	XGPY2	XIAP	XIRP1	XIRP2	XIST	XK	XKR3	XKR4	XKR5	XKR6	XKR7	XKR8	XKR9	XKRX	XKRY	XKRY2	XKRYP1	XKRYP2	XKRYP3	XKRYP4	XKRYP5	XKRYP6	XPA	XPC	XPNPEP1	XPNPEP2	XPNPEP3	XPO1	XPO4	XPO5	XPO6	XPO7	XPOT	XPOTP1	XPR1	XRCC1	XRCC2	XRCC3	XRCC4	XRCC5	XRCC6	XRCC6BP1	XRCC6P1	XRCC6P2	XRCC6P3	XRCC6P4	XRCC6P5	XRN1	XRN2	XRRA1	XXYLT1	XXYLT1-AS2	XYLB	XYLT1	XYLT2	YAE1D1	YAF2	YAP1	YAP1P1	YAP1P2	YAP1P3	YARS	YARS2	YBEY	YBX1	YBX1P1	YBX1P10	YBX1P2	YBX1P3	YBX1P4	YBX1P5	YBX1P6	YBX1P7	YBX1P8	YBX1P9	YBX2	YBX3	YBX3P1	YDJC	YEATS2	YEATS4	YES1	YESP	YIF1A	YIF1B	YIPF1	YIPF2	YIPF3	YIPF4	YIPF5	YIPF6	YIPF7	YJEFN3	YKT6	YLPM1	YME1L1	YME1L1P1	YOD1	YPEL1	YPEL2	YPEL3	YPEL4	YPEL5	YPLR6490	YRDC	YRDCP1	YRDCP2	YRDCP3	YTHDC1	YTHDC2	YTHDF1	YTHDF1P1	YTHDF2	YTHDF2P1	YTHDF3	YTHDF3-AS1	YWHAB	YWHAE	YWHAG	YWHAH	YWHAQ	YWHAQP1	YWHAQP2	YWHAQP3	YWHAQP4	YWHAQP5	YWHAQP6	YWHAQP7	YWHAQP8	YWHAQP9	YWHAZ	YWHAZP1	YWHAZP2	YWHAZP3	YWHAZP4	YWHAZP5	YWHAZP6	YWHAZP7	YWHAZP8	YWHAZP9	YY1	YY1AP1	YY1P1	YY1P2	YY2	ZACN	ZADH2	ZAK	ZAN	ZAP70	ZAR1	ZAR1L	ZBBX	ZBED1_1	ZBED1_2	ZBED1P1	ZBED2	ZBED3	ZBED3-AS1	ZBED4	ZBED5	ZBED5-AS1	ZBED6	ZBED6CL	ZBP1	ZBTB1	ZBTB10	ZBTB11	ZBTB11-AS1	ZBTB12	ZBTB12P1	ZBTB14	ZBTB16	ZBTB17	ZBTB18	ZBTB2	ZBTB20	ZBTB20-AS1	ZBTB21	ZBTB22	ZBTB24	ZBTB25	ZBTB26	ZBTB3	ZBTB32	ZBTB33	ZBTB34	ZBTB37	ZBTB38	ZBTB39	ZBTB4	ZBTB40	ZBTB41	ZBTB42	ZBTB43	ZBTB44	ZBTB45	ZBTB46	ZBTB47	ZBTB48	ZBTB49	ZBTB5	ZBTB6	ZBTB7A	ZBTB7B	ZBTB7C	ZBTB8A	ZBTB8B	ZBTB8OS	ZBTB8OSP1	ZBTB8OSP2	ZBTB9	ZC2HC1A	ZC2HC1B	ZC2HC1C	ZC3H10	ZC3H11A	ZC3H11B	ZC3H12A	ZC3H12B	ZC3H12C	ZC3H12D	ZC3H13	ZC3H14	ZC3H15	ZC3H18	ZC3H3	ZC3H4	ZC3H6	ZC3H7A	ZC3H7B	ZC3H8	ZC3HAV1	ZC3HAV1L	ZC3HC1	ZC4H2	ZCCHC10	ZCCHC11	ZCCHC12	ZCCHC13	ZCCHC14	ZCCHC16	ZCCHC17	ZCCHC18	ZCCHC2	ZCCHC24	ZCCHC3	ZCCHC4	ZCCHC5	ZCCHC6	ZCCHC7	ZCCHC8	ZCCHC9	ZCRB1	ZCWPW1	ZCWPW2	ZDBF2	ZDHHC1	ZDHHC11	ZDHHC11B	ZDHHC12	ZDHHC13	ZDHHC14	ZDHHC15	ZDHHC16	ZDHHC17	ZDHHC18	ZDHHC19	ZDHHC2	ZDHHC20	ZDHHC20P1	ZDHHC20P2	ZDHHC20P3	ZDHHC20P4	ZDHHC21	ZDHHC22	ZDHHC23	ZDHHC24	ZDHHC3	ZDHHC4	ZDHHC4P1	ZDHHC5	ZDHHC6	ZDHHC7	ZDHHC8	ZDHHC8P1	ZDHHC9	ZEB1	ZEB1-AS1	ZEB2	ZEB2-AS1	ZEB2P1	ZER1	ZFAND1	ZFAND2A	ZFAND2B	ZFAND3	ZFAND4	ZFAND5	ZFAND6	ZFAND6P1	ZFAS1	ZFAT	ZFAT-AS1	ZFC3H1	ZFHX2	ZFHX3	ZFHX4	ZFHX4-AS1	ZFP1	ZFP112	ZFP14	ZFP2	ZFP28	ZFP3	ZFP30	ZFP36	ZFP36L1	ZFP36L2	ZFP37	ZFP41	ZFP42	ZFP57	ZFP62	ZFP64	ZFP64P1	ZFP69	ZFP69B	ZFP82	ZFP90	ZFP91	ZFP91-CNTF	ZFP92	ZFPL1	ZFPM1	ZFPM2	ZFR	ZFR2	ZFRP1	ZFX	ZFX-AS1	ZFY	ZFYVE1	ZFYVE16	ZFYVE19	ZFYVE20	ZFYVE21	ZFYVE26	ZFYVE27	ZFYVE28	ZFYVE9	ZFYVE9P1	ZFYVE9P2	ZG16	ZG16B	ZGLP1	ZGPAT	ZHX1	ZHX1-C8ORF76	ZHX2	ZHX3	ZIC1	ZIC2	ZIC3	ZIC4	ZIC5	ZIK1	ZIK1P1	ZIM2	ZIM3	ZKSCAN1	ZKSCAN2	ZKSCAN3	ZKSCAN4	ZKSCAN5	ZKSCAN7	ZKSCAN8	ZMAT1	ZMAT2	ZMAT3	ZMAT4	ZMAT5	ZMIZ1	ZMIZ1-AS1	ZMIZ2	ZMPSTE24	ZMYM1	ZMYM2	ZMYM3	ZMYM4	ZMYM5	ZMYM6	ZMYM6NB	ZMYND10	ZMYND11	ZMYND12	ZMYND15	ZMYND19	ZMYND19P1	ZMYND8	ZNF10	ZNF100	ZNF101	ZNF101P1	ZNF101P2	ZNF106	ZNF107	ZNF114	ZNF114P1	ZNF117	ZNF12	ZNF121	ZNF123P	ZNF124	ZNF131	ZNF132	ZNF133	ZNF134	ZNF135	ZNF136	ZNF137P	ZNF138	ZNF14	ZNF140	ZNF141	ZNF142	ZNF143	ZNF146	ZNF148	ZNF154	ZNF155	ZNF157	ZNF16	ZNF160	ZNF165	ZNF169	ZNF17	ZNF174	ZNF175	ZNF177	ZNF18	ZNF180	ZNF181	ZNF182	ZNF184	ZNF185	ZNF189	ZNF19	ZNF192P1	ZNF192P2	ZNF195	ZNF197	ZNF2	ZNF20	ZNF200	ZNF202	ZNF204P	ZNF205	ZNF205-AS1	ZNF207	ZNF208	ZNF209P	ZNF211	ZNF212	ZNF213	ZNF214	ZNF215	ZNF217	ZNF219	ZNF22	ZNF221	ZNF222	ZNF223	ZNF224	ZNF225	ZNF226	ZNF227	ZNF229	ZNF23	ZNF230	ZNF232	ZNF233	ZNF234	ZNF235	ZNF236	ZNF239	ZNF24	ZNF248	ZNF25	ZNF250	ZNF251	ZNF252P	ZNF252P-AS1	ZNF253	ZNF254	ZNF256	ZNF257	ZNF259	ZNF259P1	ZNF26	ZNF260	ZNF263	ZNF264	ZNF266	ZNF267	ZNF268	ZNF271	ZNF273	ZNF274	ZNF275	ZNF276	ZNF277	ZNF28	ZNF280A	ZNF280B	ZNF280C	ZNF280D	ZNF281	ZNF282	ZNF283	ZNF284	ZNF285	ZNF285B	ZNF286A	ZNF286B	ZNF287	ZNF292	ZNF295-AS1	ZNF296	ZNF299P	ZNF29P	ZNF3	ZNF30	ZNF300	ZNF300P1	ZNF302	ZNF304	ZNF311	ZNF316	ZNF317	ZNF317P1	ZNF318	ZNF319	ZNF32	ZNF32-AS1	ZNF32-AS2	ZNF32-AS3	ZNF320	ZNF321P	ZNF322	ZNF322P1	ZNF324	ZNF324B	ZNF326	ZNF329	ZNF330	ZNF331	ZNF333	ZNF334	ZNF335	ZNF337	ZNF33A	ZNF33AP1	ZNF33B	ZNF33BP1	ZNF34	ZNF341	ZNF343	ZNF345	ZNF346	ZNF347	ZNF35	ZNF350	ZNF354A	ZNF354B	ZNF354C	ZNF355P	ZNF358	ZNF362	ZNF365	ZNF366	ZNF367	ZNF37A	ZNF37BP	ZNF37C	ZNF382	ZNF383	ZNF384	ZNF385A	ZNF385B	ZNF385C	ZNF385D	ZNF391	ZNF394	ZNF395	ZNF396	ZNF397	ZNF398	ZNF402P	ZNF404	ZNF407	ZNF408	ZNF41	ZNF410	ZNF414	ZNF415	ZNF416	ZNF417	ZNF418	ZNF419	ZNF420	ZNF423	ZNF425	ZNF426	ZNF428	ZNF429	ZNF43	ZNF430	ZNF431	ZNF432	ZNF433	ZNF436	ZNF438	ZNF439	ZNF44	ZNF440	ZNF441	ZNF442	ZNF443	ZNF444	ZNF444P1	ZNF445	ZNF446	ZNF449	ZNF45	ZNF451	ZNF454	ZNF460	ZNF461	ZNF462	ZNF467	ZNF468	ZNF469	ZNF470	ZNF471	ZNF473	ZNF474	ZNF479	ZNF48	ZNF480	ZNF483	ZNF484	ZNF485	ZNF486	ZNF487	ZNF488	ZNF490	ZNF491	ZNF492	ZNF493	ZNF496	ZNF497	ZNF500	ZNF501	ZNF502	ZNF503	ZNF503-AS1	ZNF503-AS2	ZNF506	ZNF507	ZNF510	ZNF511	ZNF512	ZNF512B	ZNF513	ZNF514	ZNF516	ZNF517	ZNF518A	ZNF518B	ZNF519	ZNF521	ZNF524	ZNF525	ZNF526	ZNF527	ZNF528	ZNF529	ZNF530	ZNF532	ZNF534	ZNF536	ZNF540	ZNF541	ZNF542	ZNF543	ZNF544	ZNF546	ZNF547	ZNF548	ZNF549	ZNF550	ZNF551	ZNF552	ZNF554	ZNF555	ZNF556	ZNF557	ZNF558	ZNF559	ZNF559-ZNF177	ZNF56	ZNF560	ZNF561	ZNF562	ZNF563	ZNF564	ZNF565	ZNF566	ZNF567	ZNF568	ZNF569	ZNF57	ZNF570	ZNF571	ZNF571-AS1	ZNF572	ZNF573	ZNF574	ZNF575	ZNF576	ZNF577	ZNF578	ZNF579	ZNF580	ZNF581	ZNF582	ZNF582-AS1	ZNF583	ZNF584	ZNF585A	ZNF585B	ZNF586	ZNF587	ZNF587B	ZNF587P1	ZNF589	ZNF592	ZNF593	ZNF594	ZNF595	ZNF596	ZNF597	ZNF598	ZNF599	ZNF600	ZNF601P	ZNF602P	ZNF603P	ZNF605	ZNF606	ZNF607	ZNF608	ZNF609	ZNF610	ZNF611	ZNF613	ZNF614	ZNF615	ZNF616	ZNF618	ZNF619	ZNF620	ZNF621	ZNF622	ZNF623	ZNF624	ZNF625	ZNF625-ZNF20	ZNF626	ZNF627	ZNF628	ZNF629	ZNF630	ZNF638	ZNF638-IT1	ZNF639	ZNF641	ZNF644	ZNF645	ZNF646	ZNF646P1	ZNF648	ZNF649	ZNF652	ZNF652P1	ZNF653	ZNF654	ZNF655	ZNF658	ZNF658B	ZNF66	ZNF660	ZNF662	ZNF663	ZNF664	ZNF664-FAM101A	ZNF665	ZNF667	ZNF667-AS1	ZNF668	ZNF669	ZNF670	ZNF670-ZNF695	ZNF671	ZNF672	ZNF674	ZNF674-AS1	ZNF675	ZNF676	ZNF677	ZNF678	ZNF679	ZNF680	ZNF681	ZNF682	ZNF683	ZNF684	ZNF687	ZNF688	ZNF689	ZNF69	ZNF691	ZNF692	ZNF695	ZNF696	ZNF697	ZNF699	ZNF7	ZNF70	ZNF700	ZNF701	ZNF702P	ZNF703	ZNF704	ZNF705A	ZNF705B	ZNF705C	ZNF705D	ZNF705E	ZNF705G	ZNF706	ZNF707	ZNF708	ZNF709	ZNF70P1	ZNF71	ZNF710	ZNF711	ZNF713	ZNF714	ZNF716	ZNF717	ZNF718	ZNF720	ZNF720P1	ZNF721	ZNF723	ZNF724P	ZNF725P	ZNF726	ZNF726P1	ZNF727	ZNF728	ZNF729	ZNF730	ZNF731P	ZNF732	ZNF733P	ZNF734P	ZNF735	ZNF736	ZNF736P10Y	ZNF736P11Y	ZNF736P12Y	ZNF736P1Y	ZNF736P2Y	ZNF736P3Y	ZNF736P4Y	ZNF736P6Y	ZNF736P7Y	ZNF736P8Y	ZNF736P9Y	ZNF737	ZNF738	ZNF74	ZNF740	ZNF746	ZNF747	ZNF749	ZNF750	ZNF75A	ZNF75BP	ZNF75CP	ZNF75D	ZNF76	ZNF761	ZNF763	ZNF764	ZNF765	ZNF766	ZNF767	ZNF768	ZNF77	ZNF770	ZNF771	ZNF772	ZNF773	ZNF774	ZNF775	ZNF776	ZNF777	ZNF778	ZNF780A	ZNF780B	ZNF781	ZNF782	ZNF783	ZNF784	ZNF785	ZNF786	ZNF787	ZNF788	ZNF789	ZNF79	ZNF790	ZNF790-AS1	ZNF791	ZNF792	ZNF793	ZNF799	ZNF8	ZNF80	ZNF800	ZNF804A	ZNF804B	ZNF805	ZNF806	ZNF807	ZNF808	ZNF81	ZNF812	ZNF813	ZNF814	ZNF815P	ZNF816	ZNF816-ZNF321P	ZNF818P	ZNF821	ZNF823	ZNF826P	ZNF827	ZNF829	ZNF83	ZNF830	ZNF831	ZNF833P	ZNF835	ZNF836	ZNF837	ZNF839	ZNF839P1	ZNF84	ZNF841	ZNF843	ZNF844	ZNF845	ZNF846	ZNF848P	ZNF849P	ZNF85	ZNF850	ZNF852	ZNF853	ZNF859P	ZNF860	ZNF861P	ZNF862	ZNF863P	ZNF865	ZNF876P	ZNF877P	ZNF878	ZNF879	ZNF880	ZNF883	ZNF884P	ZNF885P	ZNF886P	ZNF887P	ZNF888	ZNF890P	ZNF891	ZNF90	ZNF90P1	ZNF90P2	ZNF90P3	ZNF91	ZNF92	ZNF92P1Y	ZNF92P2	ZNF92P3	ZNF93	ZNF962P	ZNF965P	ZNF968P	ZNF969P	ZNF98	ZNF99	ZNFX1	ZNHIT1	ZNHIT1P1	ZNHIT2	ZNHIT3	ZNHIT6	ZNRD1	ZNRD1-AS1	ZNRF1	ZNRF2	ZNRF2P1	ZNRF2P2	ZNRF2P3	ZNRF3	ZNRF3-AS1	ZNRF4	ZP1	ZP2	ZP3	ZP4	ZPBP	ZPBP2	ZPLD1	ZRANB1	ZRANB2	ZRANB2-AS1	ZRANB2-AS2	ZRANB3	ZRF1PS	ZRSR1	ZRSR2	ZSCAN1	ZSCAN10	ZSCAN12	ZSCAN12P1	ZSCAN16	ZSCAN16-AS1	ZSCAN18	ZSCAN2	ZSCAN20	ZSCAN21	ZSCAN22	ZSCAN23	ZSCAN25	ZSCAN26	ZSCAN29	ZSCAN30	ZSCAN31	ZSCAN32	ZSCAN4	ZSCAN5A	ZSCAN5B	ZSCAN5C	ZSCAN9	ZSWIM1	ZSWIM2	ZSWIM3	ZSWIM4	ZSWIM5	ZSWIM5P1	ZSWIM5P2	ZSWIM5P3	ZSWIM6	ZSWIM7	ZSWIM8	ZSWIM8-AS1	ZUFSP	ZW10	ZWILCH	ZWINT	ZXDA	ZXDB	ZXDC	ZYG11A	ZYG11AP1	ZYG11B	ZYX	ZZEF1	ZZZ3
[truncated: 58,382,127 more chars]
